# Supplementary material for: Evaluating metabarcoding to analyse diet composition of species foraging in anthropogenic landscapes using Ion Torrent and Illumina sequencing
Source: Sci Rep. 2018 Nov 20;8:17091. doi: 10.1038/s41598-018-34430-7 (PMC6244006; doi:10.1038/s41598-018-34430-7)
Supplement: Supplementary file 3 — Dataset 1 [file 41598_2018_34430_MOESM3_ESM.zip]

Archive with 1 entries (1 files):
- Dataset 1.fas
