# Supplementary material for: Evaluating metabarcoding to analyse diet composition of species foraging in anthropogenic landscapes using Ion Torrent and Illumina sequencing
Source: Sci Rep. 2018 Nov 20;8:17091. doi: 10.1038/s41598-018-34430-7 (PMC6244006; doi:10.1038/s41598-018-34430-7)
Supplement: Supplementary file 3 — Dataset 1 [file 41598_2018_34430_MOESM3_ESM.zip › Dataset 1.fas]

>L15411F
GAYAAARTYCCVTTYCAYCC
>H15546R
------------------------------------------------------------
------------------------------------------------------------
------------------------------------AARTAYCAYTCDGGYTTRAT
>H15546R rc
------------------------------------------------------------
------------------------------------------------------------
------------------------------------ATYAARCCHGARTGRTAYTT
>gi|5732710|gb|AF159391.1| Apodemus alpicola cytochrome b gene, partial cds; mitochondrial gene for mitochondrial product
GATAAAATTCCATTTCACCCATACTATACAATTAAAGACATCCTAGGAGTACTCATAATA
ATCTCATTCCTAATAACACTAGTACTCTTCTTCCCAGACCTTCTAGGTGACCCGGACAAC
TATATGCCTGCCAACCCACTAAATACTCCACCACACATCAAACCAGAATGATATTT
>gi|6063397|dbj|AB032854.1| Apodemus alpicola mitochondrial cytb gene for cytochrome b, partial cds, isolate:HS596
GATAAAATTCCATTTCACCCATACTATACAATCAAAGACATTCTAGGAGTACTCATAATA
ATCTCATTCCTTATAATACTAGTACTCTTCTTCCCAGACCTTCTAGGTGACCCGGACAAC
TATATGCCTGCCAACCCACTAAATACTCCACCACACATTAAACCAGAATGATATTT
>gi|20451378|emb|AJ311152.1| Apodemus alpicola mitochondrial partial cytb gene for cytochrome b tissue library JRM-202
GATAAAATTCCATTTCACCCATACTATACAATCAAAGACATTCTAGGAGTACTCATAATA
ATCTCATTCCTTATAATACTAGTACTCTTCTTCCCAGACCTTCTAGGTGACCCGGACAAC
TATATGCCTGCCAACCCACTAAATACTCCACCACACATTAAACCAGAATGATATTT
>gi|20451380|emb|AJ311153.1| Apodemus alpicola mitochondrial partial cytb gene for cytochrome b tissue library T-1595
GATAAAATTCCATTTCACCCATACTATACAATCAAAGACATTCTAGGAGTACTCATAATA
ATCTCATTCCTTATAATACTAGTACTCTTCTTCCCAGACCTTCTAGGTGACCCGGACAAC
TATATGCCTGCCAACCCACTAAATACTCCACCACACATTAAACCAGAATGATATTT
>gi|5732712|gb|AF159392.1| Apodemus flavicollis cytochrome b gene, partial cds; mitochondrial gene for mitochondrial product
GACAAAATTCCATTTCACCCGTACTATACAATTAAAGACATCCTAGGAGTACTCATAATA
GTGTCATTTCTAATAACCTTAGTTCTCTTCTTCCCAGACCTTCTAGGTGACCCGGACAAC
TATATACCTGCCAACCCACTAAATACCCCACCACACATTAAACCAGAATGGTACTT
>gi|37728484|gb|AY158443.1| Apodemus flavicollis isolate TK#67530 cytochrome b (cytB) gene, partial cds; mitochondrial gene for mitochondrial product
GACAAAATTCCATTTCACCCGTACTATACAATTAAAGACATTCTAGGAGTACTCATAATA
GTGTCATTCCTAATAACCTTAGTTCTCTTCTTCCCAGACCTTCTAGGTGACCCGGACAAC
TATATACCTGCCAACCCACTAAATACCCCACCACACATTAAACCAGAATGGTACTT
>gi|37728486|gb|AY158444.1| Apodemus flavicollis isolate TK#67707 cytochrome b (cytB) gene, partial cds; mitochondrial gene for mitochondrial product
GACAAAATTCCATTTCACCCGTACTATACAATTAAAGACATTCTAGGCGTACTCATAATA
GTGTCATTCCTAATAACCTTAGTTCTCTTCTTCCCAGACCTTCTAGGTGACCCGGACAAC
TATATACCTGCCAACCCACTAAATACCCCACCACACATTAAACCAGAATGGTACTT
>gi|37728488|gb|AY158445.1| Apodemus flavicollis isolate TK#67715 cytochrome b (cytB) gene, partial cds; mitochondrial gene for mitochondrial product
GACAAAATTCCATTTCACCCGTACTATACAATTAAAGACATTCTAGGAGTACTCATAATA
GTGTCATTCCTAATAACCTTAGTTCTCTTCTTCCCAGACCTTCTAGGTGACCCGGACAAC
TATATACCTGCCAACCCACTAAATACCCCACCACACATTAAACCAGAATGGTACTT
>gi|37728498|gb|AY158450.1| Apodemus flavicollis isolate TK#67970 cytochrome b (cytB) gene, partial cds; mitochondrial gene for mitochondrial product
GACAAAATTCCATTTCACCCGTACTATACAATTAAAGACATTCTAGGAGTACTCATAATA
GTGTCATTCCTAATAACCTTAGTTCTCTTCTTCCCAGACCTTCTAGGTGACCCGGACAAC
TATATACCTGCCAACCCACTAAACACCCCACCACACATTAAACCAGAATGGTACTT
>gi|37728500|gb|AY158451.1| Apodemus flavicollis isolate TK#84424 cytochrome b (cytB) gene, partial cds; mitochondrial gene for mitochondrial product
GACAAAATTCCATTTCACCCGTACTATACAATTAAAGACATTCTAGGTGTACTCATAATA
ATGTCATTCCTAATAACCCTAGTTCTCTTCTTCCCAGACCTTCTAGGTGACCCGGACAAC
TATATACCTGCCAACCCACTAAATACCCCACCACACATTAAACCAGAATGGTACTT
>gi|37728502|gb|AY158452.1| Apodemus flavicollis isolate TK#96182 cytochrome b (cytB) gene, partial cds; mitochondrial gene for mitochondrial product
GACAAAATTCCATTTCACCCGTACTATACAATTAAAGACATTCTAGGAGTACTCATAATA
GTGTCATTCCTAATAACCTTAGTTCTCTTCTTCCCAGACCTTCTAGGTGACCCGGACAAC
TATATACCTGCCAACCCACTAAATACCCCACCACACATTAAACCAGAATGGTACTT
>gi|37728504|gb|AY158453.1| Apodemus flavicollis isolate TK#96183 cytochrome b (cytB) gene, partial cds; mitochondrial gene for mitochondrial product
GACAAAATTCCATTTCACCCATACTATACAATTAAAGACATTCTAGGAGTACTCATAATA
GTGTCATTCCTAATAACCTTAGTTCTCTTCTTCCCAGACCTTCTAGGTGACCCGGACAAC
TATATACCTGCCAACCCACTAAATACCCCACCACACATTAAACCAGAATGGTACTT
>gi|6044376|dbj|AB032853.1| Apodemus flavicollis mitochondrial cytb gene for cytochrome b, partial cds, isolate:HS591
GACAAAATTCCATTTCACCCGTACTATACAATTAAAGACATTCTAGGAGTACTCATAATA
GCGTCATTCCTAATAACCTTAGTTCTCTTCTTCCCAGACCTTCTAGGTGACCCGGACAAC
TATATACCTGCCAACCCACTAAATACCCCACCACACATTAAACCAGAATGGTACTT
>gi|20451374|emb|AJ311150.1| Apodemus flavicollis mitochondrial partial cytb gene for cytochrome b tissue library JRM-19
GACAAAATTCCATTTCACCCGTACTATACAATTAAAGACATTCTAGGAGTACTCATAATA
GTGTTATTCCTAATAACCTTAGTTCTCTTCTTCCCAGACCTTCTAGGTGACCCGGACAAC
TATATACCTGCCAACCCACTAAATACCCCACCACACATTAAACCAGAATGGTACTT
>gi|20451376|emb|AJ311151.1| Apodemus flavicollis mitochondrial partial cytb gene for cytochrome b tissue library T-666
GACAAAATTCCATTTCACCCGTACTATACAATTAAAGACATTCTAGGGGTACTCATAATA
GTGTCATTCCTAATAACCTTAGTTCTCTTCTTCCCAGACCTTCTAGGTGACCCGGACAAC
TATATACCTGCCAACCCACTAAATACCCCACCACACATTAAACCAGAATGGTACTT
>gi|50874657|emb|AJ605644.1| Apodemus flavicollis mitochondrial partial cytb gene for cytochrome b, tissue library JRM-118
GACAAAATTCCATTTCACCCGTACTATACAATTAAAGACATTCTAGGAGTACTCATAATA
GTGTCATTCCTAATAACCTTAGTTCTCTTCTTCCCAGACCTTCTAGGTGACCCGGACAAC
TATATACCTGCCAACCCACTAAATACCCCACCACACATTAAACCAGAATGGTACTT
>gi|50874653|emb|AJ605642.1| Apodemus flavicollis mitochondrial partial cytb gene for cytochrome b, tissue library JRM-119
GACAAAATTCCATTTCACCCGTACTATACAATTAAAGACATTCTAGGAGTACTCATAATA
GTGTCATTCCTAATAACCTTAGTTCTCTTCTTCCCAGACCTTCTAGGTGACCCGGACAAC
TATATACCTGCCAACCCACTAAATACCCCACCACACATTAAACCAGAATGGTACTT
>gi|50874655|emb|AJ605643.1| Apodemus flavicollis mitochondrial partial cytb gene for cytochrome b, tissue library JRM-120
GACAAAATTCCATTTCACCCGTACTATACAATTAAAGACATTCTAGGAGTACTCATAATA
GTGTCATTCCTAATAACCTTAGTTCTCTTCTTCCCAGACCTTCTAGGCGACCCGGACAAC
TATATACCTGCCAACCCACTAAATACCCCACCACACATTAAACCAGAATGGTACTT
>gi|50874683|emb|AJ605657.1| Apodemus flavicollis mitochondrial partial cytb gene for cytochrome b, tissue library JRM-122
GACAAAATTCCATTTCACCCGTACTATACAATTAAAGACATTCTAGGAGTACTCATAATA
GTGTCATTCCTAATAACCTTAGTTCTCTTCTTCCCAGACCTTCTAGGTGACCCGGACAAC
TATATACCTGCCAACCCACTAAATACCCCACCACACATTAAACCAGAATGGTACTT
>gi|50874691|emb|AJ605661.1| Apodemus flavicollis mitochondrial partial cytb gene for cytochrome b, tissue library JRM-124
GACAAAATTCCATTTCACCCGTACTATACAATTAAAGACATTCTAGGAGTACTCATAATA
GTGTCATTCCTAATAACCTTAGTTCTCTTCTTCCCAGACCTTCTAGGTGACCCGGACAAC
TATATACCTGCCAACCCACTAAATACCCCACCACACATTAAACCAGAATGGTACTT
>gi|50874689|emb|AJ605660.1| Apodemus flavicollis mitochondrial partial cytb gene for cytochrome b, tissue library JRM-128
GACAAAATTCCATTTCACCCGTACTATACAATTAAAGACATTCTAGGAGTACTCATAATA
GTGTCATTCCTAATAACCTTAGTTCTCTTCTTCCCAGACCTTCTAGGTGACCCGGACAAC
TATATACCTGCCAACCCACTAAATACCCCACCACACATTAAACCAGAATGGTACTT
>gi|50874751|emb|AJ605691.1| Apodemus flavicollis mitochondrial partial cytb gene for cytochrome b, tissue library JRM-180
GACAAAATTCCATTTCACCCGTACTATACAATTAAAGACATTCTAGGTGTACTCATAATA
ATGTCATTCCTAATAACCCTAGTTCTCTTCTTCCCAGACCTTCTAGGTGACCCGGACAAC
TATATACCTGCCAACCCACTAAATACCCCACCACACATTAAACCAGAATGGTACTT
>gi|50874649|emb|AJ605640.1| Apodemus flavicollis mitochondrial partial cytb gene for cytochrome b, tissue library JRM-200
GACAAAATTCCATTTCACCCGTACTATACAATTAAAGACATTCTAGGAGTACTCATAATA
GTGTTATTCCTAATAACCTTAGTTCTCTTCTTCCCAGACCTTCTAGGTGACCCGGACAAC
TATATACCTGCCAACCCACTAAATACCCCACCACACATTAAACCAGAATGGTACTT
>gi|50874569|emb|AJ605600.1| Apodemus flavicollis mitochondrial partial cytb gene for cytochrome b, tissue library JRM-203
GACAAAATTCCATTTCACCCGTACTATACAATTAAAGACATTCTAGGAGTACTCATAATA
GTGTCATTCCTAATAACCTTAGTTCTCTTCTTCCCAGACCTTCTAGGTGACCCGGACAAC
TATATACCTGCCAACCCACTAAATACCCCACCACACATTAAACCAGAATGGTACTT
>gi|50874601|emb|AJ605616.1| Apodemus flavicollis mitochondrial partial cytb gene for cytochrome b, tissue library JRM-207
GACAAAATTCCATTTCACCCGTACTATACAATTAAAGACATTCTAGGAGTACTCATAATA
GTGTCATTCCTAATAACCTTAGTTCTCTTCTTCCCAGACCTTCTAGGTGACCCGGACAAC
TATATACCTGCCAACCCACTAAATACCCCACCACACATTAAACCAGAATGGTACTT
>gi|50874627|emb|AJ605629.1| Apodemus flavicollis mitochondrial partial cytb gene for cytochrome b, tissue library JRM-217
GACAAAATTCCATTTCACCCGTACTATACAATTAAAGACATCCTAGGTGTACTCATAATA
GTGTCATTCCTAATAACCTTAGTTCTCTTCTTCCCAGACCTTCTAGGTGACCCGGACAAC
TATATACCTGCCAACCCACTAAATACCCCACCACACATTAAACCAGAATGGTACTT
>gi|50874631|emb|AJ605631.1| Apodemus flavicollis mitochondrial partial cytb gene for cytochrome b, tissue library JRM-219
GACAAAATTCCATTTCACCCGTACTATACAATTAAAGACATTCTAGGAGTACTCATAATA
GTGTCATTCCTAATAACCTTAGTTCTCTTCTTCCCAGACCTTCTAGGTGACCCGGACAAC
TATATACCTGCCAACCCACTAAATACCCCACCACACATTAAACCAGAATGGTACTT
>gi|50874635|emb|AJ605633.1| Apodemus flavicollis mitochondrial partial cytb gene for cytochrome b, tissue library JRM-222
GACAAAATTCCATTTCACCCGTACTATACAATTAAAGACATTCTAGGAGTACTCATAATA
GTGTCATTCCTAATAACCTTAGTCCTCTTCTTCCCAGACCTTCTAGGTGACCCGGACAAC
TATATACCTGCCAACCCACTAAATACCCCACCACACATTAAACCAGAATGGTACTT
>gi|50874713|emb|AJ605672.1| Apodemus flavicollis mitochondrial partial cytb gene for cytochrome b, tissue library JRM-223
GACAAAATTCCATTTCACCCGTACTATACAATTAAAGACATTCTAGGTGTACTCATAATA
GTGTCATTCCTAATAACCTTAGTTCTCTTCTTCCCAGACCTTCTAGGTGACCCGGACAAC
TATATACCTGCCAACCCACTAAATACCCCACCACACATTAAACCAGAATGGTACTT
>gi|50874703|emb|AJ605667.1| Apodemus flavicollis mitochondrial partial cytb gene for cytochrome b, tissue library JRM-241
GATAAAATTCCATTTCACCCATACTATACAATCAAGGACATCCTAGGCGCACTCATAATA
GTACTATTCTTAATAACCCTAGTACTCTTTTTCCCTGACCTCCTAGGCGACCCTGACAAC
TACATGCCTGCCAACCCACTAAATACTCCACCACACATCAAACCAGAATGATATTT
>gi|50874705|emb|AJ605668.1| Apodemus flavicollis mitochondrial partial cytb gene for cytochrome b, tissue library JRM-242
GATAAAATTCCATTTCACCCGTACTATACAATCAAGGACATCCTAGGCGCACTCATAATA
GTTCTATTCTTAATAACCCTAGTACTCTTTTTCCCTGACCTCCTAGGCGACCCTGACAAC
TACATGCCTGCCAACCCACTAAATACTCCACCACACATCAAACCAGAATGATATTT
>gi|50874721|emb|AJ605676.1| Apodemus flavicollis mitochondrial partial cytb gene for cytochrome b, tissue library JRM-243
GATAAAATTCCATTTCACCCGTACTATACAATCAAGGACATCCTAGGCGCACTCATAATA
GTACTATTCTTAATAACCCTAGTACTCTTTTTCCCTGACCTCCTAGGCGACCCTGACAAC
TACATGCCTGCCAACCCACTAAATACCCCACCACACATCAAACCAGAATGATATTT
>gi|50874723|emb|AJ605677.1| Apodemus flavicollis mitochondrial partial cytb gene for cytochrome b, tissue library JRM-244
GATAAAATTCCATTTCACCCGTACTATACAATCAAGGACATCCTAGGCGCACTCATAATA
GTACTATTCTTAATAACCCTAGTACTCTTTTTCCCTGACCTCCTAGGCGACCCTGACAAC
TACATGCCTGCCAACCCACTAAATACTCCACCACACATCAAACCAGAATGATATTT
>gi|50874745|emb|AJ605688.1| Apodemus flavicollis mitochondrial partial cytb gene for cytochrome b, tissue library JRM-251
GATAAAATTCCATTTCACCCATACTATACAATCAAGGACATCCTAGGCGCACTCATAATA
GTACTATTCTTAATAACCCTAGTACTCTTTTTCCCTGACCTCCTAGGCGACCCTGACAAC
TACATGCCTGCCAACCCACTAAATACCCCACCACACATCAAACCAGAATGATATTT
>gi|50874749|emb|AJ605690.1| Apodemus flavicollis mitochondrial partial cytb gene for cytochrome b, tissue library JRM-252
GATAAAATTCCATTTCACCCGTACTATACAATCAAGGACATCCTAGGCGCACTCATAATA
GTACTATTCTTAATAACCCTAGTACTCTTTTTCCCTGACCTCCTAGGCGACCCTGACAAC
TACATGCCTGCCAACCCACTAAATACTCCACCACACATCAAACCAGAATGATATTT
>gi|50874579|emb|AJ605605.1| Apodemus flavicollis mitochondrial partial cytb gene for cytochrome b, tissue library JRM-255
GACAAAATTCCATTTCACCCGTACTATACAATTAAAGACATTCTAGGAGTACTCATAATA
GTGTCATTCCTAATAACCTTAGTTCTCTTCTTCCCAGACCTTCTAGGTGACCCGGACAAC
TATATACCTGCCAACCCACTAAATACCCCACCACACATTAAACCAGAATGGTACTT
>gi|50874701|emb|AJ605666.1| Apodemus flavicollis mitochondrial partial cytb gene for cytochrome b, tissue library JRM-256
GACAAAATTCCATTTCACCCGTACTATACAATTAAAGACATTCTAGGAGTACTCATAATA
GTGTCATTCCTAATAACCTTAGTTCTCTTCTTCCCAGACCTTCTAGGTGACCCGGACAAC
TATATACCTGCCAACCCACTAAATACCCCACCACACATTAAACCAGAATGGTACTT
>gi|50874673|emb|AJ605652.1| Apodemus flavicollis mitochondrial partial cytb gene for cytochrome b, tissue library JRM-287
GACAAAATTCCATTTCACCCGTACTATACAATTAAAGACATTCTAGGTGTACTCATAATA
ATGTCATTCCTAATAACCCTAGTTCTCTTCTTCCCAGACCTTCTAGGTGACCCGGACAAC
TATATACCTGCCAACCCACTAAATACCCCACCACACATTAAACCAGAATGGTACTT
>gi|50874697|emb|AJ605664.1| Apodemus flavicollis mitochondrial partial cytb gene for cytochrome b, tissue library JRM-294
GACAAAATTCCATTTCACCCGTACTATACAATTAAAGACATTCTAGGAGTACTCATAATA
GTGTCATTCCTAATAACCTTAGTTCTCTTCTTCCCAGACCTTCTAGGTGACCCGGACAAC
TATATACCTGCCAACCCACTAAATACCCCACCACACATTAAACCAGAATGGTACTT
>gi|50874695|emb|AJ605663.1| Apodemus flavicollis mitochondrial partial cytb gene for cytochrome b, tissue library JRM-295
GACAAAATTCCATTTCACCCGTACTATACAATTAAAGACATTCTAGGAGTACTCATAATA
GTGTCATTCCTAATAACCTTAGTTCTCTTCTTCCCAGACCTTCTAGGTGACCCGGACAAC
TATATACCTGCCAACCCACTAAATACCCCACCACACATTAAACCAGAATGGTACTT
>gi|50874637|emb|AJ605634.1| Apodemus flavicollis mitochondrial partial cytb gene for cytochrome b, tissue library JRM-307
GACAAAATTCCATTTCACCCGTACTATACAATTAAAGACATTCTAGGAGTACTCATAATA
GTGTCATTCCTAATAACCTTAGTTCTCTTCTTCCCAGACCTTCTAGGTGACCCGGACAAC
TATATACCTGCCAACCCACTAAATACCCCACCACACATTAAACCAGAATGGTACTT
>gi|50874571|emb|AJ605601.1| Apodemus flavicollis mitochondrial partial cytb gene for cytochrome b, tissue library JRM-314
GACAAAATTCCATTTCACCCGTACTATACAATTAAAGACATTCTAGGTGTACTCATAACA
GTGTCATTCCTAATAACCTTAGTTCTCTTCTTCCCAGACCTTCTAGGTGACCCGGACAAC
TATATACCTGCCAACCCACTAAATACCCCACCACACATTAAACCAGAATGGTACTT
>gi|50874577|emb|AJ605604.1| Apodemus flavicollis mitochondrial partial cytb gene for cytochrome b, tissue library JRM-332
GACAAAATTCCATTTCACCCGTACTATACAATTAAAGACATTCTAGGGGTACTCATAATA
GTGTCATTCCTAATAACCTTAGTTCTCTTCTTCCCAGACCTTCTAGGTGACCCGGACAAC
TATATACCTGCCAACCCACTAAATACCCCACCACACATTAAACCAGAATGGTACTT
>gi|50874699|emb|AJ605665.1| Apodemus flavicollis mitochondrial partial cytb gene for cytochrome b, tissue library JRM-342
GACAAAATTCCATTTCACCCGTACTATACAATTAAAGACATTCTAGGAGTACTCATAATA
GTGTCATTCCTAATAACCTTAGTTCTCTTCTTCCCAGACCTTCTAGGTGACCCGGACAAC
TATATACCTGCCAACCCACTAAATACCCCACCACACATTAAACCAGAATGGTACTT
>gi|50874651|emb|AJ605641.1| Apodemus flavicollis mitochondrial partial cytb gene for cytochrome b, tissue library JRM-347
GACAAAATTCCATTTCACCCGTACTATACAATTAAAGACATTCTAGGTGTACTCATAATA
GTGTCATTCCTAATAACCTTAGTTCTCTTCTTCCCAGACCTTCTAGGTGACCCGGACAAC
TATATACCTGCCAACCCACTAAATACCCCACCACACATTAAACCAGAATGGTACTT
>gi|50874589|emb|AJ605610.1| Apodemus flavicollis mitochondrial partial cytb gene for cytochrome b, tissue library JRM-348
GACAAAATTCCATTTCACCCGTACTATACAATTAAAGACATTCTAGGTGTACTCATAATA
GTGTCATTCCTAATAACCTTAGTTCTCTTCTTCCCAGACCTTCTAGGTGACCCGGACAAC
TATATACCTGCCAACCCACTAAATACCCCACCACACATTAAACCAGAATGGTACTT
>gi|50874587|emb|AJ605609.1| Apodemus flavicollis mitochondrial partial cytb gene for cytochrome b, tissue library JRM-373
GACAAAATTCCATTTCACCCGTACTATACAATTAAAGACATTCTAGGAGTACTCATAATA
GTGTCATTCCTAATAACCTTAGTTCTCTTCTTCCCAGACCTTCTAGGTGACCCGGACAAC
TATATACCTGCCAACCCACTAAATACCCCACCACACATTAAACCAGAATGATACTT
>gi|50874581|emb|AJ605606.1| Apodemus flavicollis mitochondrial partial cytb gene for cytochrome b, tissue library JRM-378
GACAAAATTCCATTTCACCCGTACTATACAATTAAAGACATTCTAGGAGTACTCATGATA
GTGTCATTCCTAATAACCTTAGTTCTCTTCTTCCCAGACCTTCTAGGTGACCCGGACAAC
TATATACCTGCCAACCCACTAAATACCCCACCACACATTAAACCAGAATGGTACTT
>gi|50874585|emb|AJ605608.1| Apodemus flavicollis mitochondrial partial cytb gene for cytochrome b, tissue library JRM-379
GACAAAATTCCATTTCACCCGTACTATACAATTAAAGACATTCTAGGAGTACTCATAATA
GTGTCATTCCTAATAACCTTAGTTCTCTTCTTCCCAGACCTTCTAGGTGACCCGGACAAC
TATATACCTGCCAACCCACTAAATACCCCACCACACATTAAACCAGAATGGTACTT
>gi|50874597|emb|AJ605614.1| Apodemus flavicollis mitochondrial partial cytb gene for cytochrome b, tissue library JRM-395
GACAAAATTCCATTTCACCCGTACTATACAATTAAAGACATTCTAGGTGTACTCATAATA
GTGTCATTCCTAATAACCTTAGTTCTCTTCTTCCCAGACCTTCTAGGTGACCCGGACAAC
TATATACCTGCCAACCCACTAAATACCCCACCACACATTAAACCAGAATGGTACTT
>gi|50874671|emb|AJ605651.1| Apodemus flavicollis mitochondrial partial cytb gene for cytochrome b, tissue library JRM-405
GACAAAATTCCATTTCACCCGTACTATACAATTAAAGACATTCTAGGTGTACTCATAATA
GTGTCATTCCTAATAACCTTAGTTCTCTTCTTCCCAGACCTTCTAGGTGACCCGGACAAC
TATATACCTGCCAACCCACTAAATACCCCACCACACATTAAACCAGAATGGTACTT
>gi|50874669|emb|AJ605650.1| Apodemus flavicollis mitochondrial partial cytb gene for cytochrome b, tissue library JRM-408
GACAAAATTCCATTTCACCCGTACTATACAATTAAAGACATTCTAGGTGTACTCATAATA
GTGTCATTCCTAATAACCTTAGTTCTCTTCTTCCCAGACCTTCTAGGTGACCCGGACAAC
TATATACCTGCCAACCCACTAAATACCCCACCACACATTAAACCAGAATGGTACTT
>gi|50874681|emb|AJ605656.1| Apodemus flavicollis mitochondrial partial cytb gene for cytochrome b, tissue library JRM-418
GACAAAATTCCATTTCACCCGTACTATACAATTAAAGACATTCTAGGAGTACTCATAATA
GTGTTATTCCTAATAACCTTAGTTCTCTTCTTCCCAGACCTTCTAGGTGACCCGGACAAC
TATATACCTGCCAACCCACTAAATACCCCACCACACATTAAACCAGAATGGTACTT
>gi|50874619|emb|AJ605625.1| Apodemus flavicollis mitochondrial partial cytb gene for cytochrome b, tissue library JRM-483
GACAAAATTCCATTTCACCCGTACTATACAATTAAAGACATTCTAGGAGTACTCATAATA
GTGTCATTCCTAATAACCTTAGTTCTCTTCTTCCCAGACCTTCTAGGTGACCCGGACAAC
TATATACCTGCCAACCCACTAAATACCCCACCACACATTAAACCAGAATGGTACTT
>gi|50874617|emb|AJ605624.1| Apodemus flavicollis mitochondrial partial cytb gene for cytochrome b, tissue library JRM-484
GACAAAATTCCATTTCACCCGTACTATACAATTAAAGACATTCTAGGAGTACTCATAATA
GTGTCATTCCTAATAACCTTAGTTCTCTTCTTCCCAGACCTTCTAGGTGACCCGGACAAC
TATATACCTGCCAACCCACTAAATACCCCACCACACATTAAACCAGAATGGTACTT
>gi|50874661|emb|AJ605646.1| Apodemus flavicollis mitochondrial partial cytb gene for cytochrome b, tissue library JRM-533
GACAAAATTCCATTTCACCCGTACTATACAATTAAAGACATTCTAGGTGTACTCATAATA
ATGTCATTCCTAATAACCCTAGTTCTCTTCTTCCCAGACCTTCTAGGTGACCCGGACAAC
TATATACCTGCCAACCCACTAAATACCCCACCACACATTAAACCAGAATGGTACTT
>gi|50874663|emb|AJ605647.1| Apodemus flavicollis mitochondrial partial cytb gene for cytochrome b, tissue library JRM-534
GACAAAATTCCATTTCACCCGTACTATACAATTAAAGACATTCTAGGTGTACTCATAATA
ATGTCATTCCTAATAACCCTAGTTCTCTTCTTCCCAGACCTTCTAGGTGACCCGGACAAC
TATATACCTGCCAACCCACTAAATACCCCACCACACATTAAACCAGAATGGTACTT
>gi|50874613|emb|AJ605622.1| Apodemus flavicollis mitochondrial partial cytb gene for cytochrome b, tissue library JRM-704
GACAAAATTCCATTTCACCCGTACTATACAATTAAAGACATTCTAGGAGTACTCATAATA
GTGTCATTCCTAATAACCTTAGTTCTCTTCTTCCCAGACCTTCTAGGTGACCCGGACAAC
TATATACCTGCCAACCCACTAAATACCCCACCACACATTAAACCAGAATGGTACTT
>gi|50874611|emb|AJ605621.1| Apodemus flavicollis mitochondrial partial cytb gene for cytochrome b, tissue library JRM-706
GACAAAATTCCATTTCACCCGTACTATACAATTAAAGACATTCTAGGAGTACTCATAATA
GTGTCATTCCTAATAACCTTAGTTCTCTTCTTCCCAGACCTTCTAGGTGACCCGGACAAC
TATATACCTGCCAACCCACTAAATACCCCACCACACATTAAACCAGAATGGTACTT
>gi|50874609|emb|AJ605620.1| Apodemus flavicollis mitochondrial partial cytb gene for cytochrome b, tissue library JRM-707
GACAAAATTCCATTTCACCCGTACTATACAATTAAAGACATTCTAGGAGTACTCATAATA
GTGTCATTCCTAATAACCTTAGTTCTCTTCTTCCCAGACCTTCTAGGTGACCCGGACAAC
TATATACCTGCCAACCCACTAAATACCCCACCACACATTAAACCAGAATGGTACTT
>gi|50874607|emb|AJ605619.1| Apodemus flavicollis mitochondrial partial cytb gene for cytochrome b, tissue library JRM-708
GACAAAATTCCATTTCACCCGTACTATACAATTAAAGACATTCTAGGAGTACTCATAATA
ATGTTATTCCTAATAACCTTAGTTCTCTTCTTCCCAGACCTTCTAGGTGACCCGGACAAC
TATATACCTGCCAACCCACTAAATACCCCACCACACATTAAACCAGAATGGTACTT
>gi|50874605|emb|AJ605618.1| Apodemus flavicollis mitochondrial partial cytb gene for cytochrome b, tissue library JRM-710
GACAAAATTCCATTTCACCCGTACTATACAATTAAAGACATTCTAGGAGTACTCATAATA
CTGTCATTCCTAATAACCTTAGTTCTCTTCTTCCCAGACCTTCTAGGTGACCCGGACAAC
TATATACCTGCCAACCCACTAAATACCCCACCACACATTAAACCAGAATGGTACTT
>gi|50874603|emb|AJ605617.1| Apodemus flavicollis mitochondrial partial cytb gene for cytochrome b, tissue library JRM-711
GACAAAATTCCATTTCACCCGTACTATACAATTAAAGACATTCTAGGAGTACTCATAATA
GTGTCATTCCTAATAACCTTAGTTCTCTTCTTCCCAGACCTTCTAGGTGACCCGGACAAC
TATATACCTGCCAACCCACTAAATACCCCACCACACATTAAACCAGAATGGTACTT
>gi|50874741|emb|AJ605686.1| Apodemus flavicollis mitochondrial partial cytb gene for cytochrome b, tissue library T-855
GACAAAATTCCATTTCACCCGTACTATACAATTAAAGACATTCTAGGAGTACTCATAATA
GTGTCATTCCTAATAACCTTAGTTCTCTTCTTCCCAGACCTTCTAGGTGACCCGGACAAC
TATATACCTGCCAACCCACTAAATACCCCACCACACATTAAACCAGAATGGTACTT
>gi|20067266|emb|AJ298604.1| Apodemus flavicollis partial mitochondrial cytb gene for cytochrome b, tissue library ASP-23
GACAAAATTCCATTTCACCCGTACTATACAATTAAAGACATTCTAGGAGTACTCATAATA
GTGTTATTCCTAATAACCTTAGTTCTCTTCTTCCCAGACCTTCTAGGTGACCCGGACAAC
TATATACCTGCCAACCCACTAAATACCCCACCACACATTAAACCAGAATGGTACTT
>gi|20067264|emb|AJ298603.1| Apodemus flavicollis partial mitochondrial cytb gene for cytochrome b, tissue library BIE-26
GACAAAATTCCATTTCACCCGTACTATACAATTAAAGACATTCTAGGAGTACTCATAATA
GTGTCATTCCTAATAACCTTAGTTCTCTTCTTCCCAGACCTTCTAGGTGACCCGGACAAC
TATATACCTGCCAACCCACTAAATACCCCACCACACATTAAACCAGAATGGTACTT
>gi|20067260|emb|AJ298601.1| Apodemus flavicollis partial mitochondrial cytb gene for cytochrome b, tissue library JRM-332
GACAAAATTCCATTTCACCCGTACTATACAATTAAAGACATTCTAGGGGTACTCATAATA
GTGTCATTCCTAATAACCTTAGTTCTCTTCTTCCCAGACCTTCTAGGTGACCCGGACAAC
TATATACCTGCCAACCCACTAAATACCCCACCACACATTAAACCAGAATGGTACTT
>gi|20067262|emb|AJ298602.1| Apodemus flavicollis partial mitochondrial cytb gene for cytochrome b, tissue library T-666
GACAAAATTCCATTTCCCCCGTACTATACAACTAAAGACATTCTAGGGGTACTCATAATA
GTGTCATTCCTAATAACCTTAGTTCTCTTCTTCCCAGACCTTCTAGGTGACCCGGATAAC
TATATACCTGCCAACCCACTAAATACCCCACCACACATTAAACCAGAATGGTACTT
>gi|5732718|gb|AF159395.1| Apodemus sylvaticus cytochrome b gene, partial cds; mitochondrial gene for mitochondrial product
GATAAAATCCCATTTCACCCATACTATACAATTAAAGACATCCTAGGTGTGCTCATAATA
GTCTCATTCCTAATAACCTTAGTCCTTTCTTTTCCAGATCTACTAGGTGATCCAGACAAC
TACATGCCTGCCAACCCACTAAATATTCCGCCACACATCAAACCAGAATGATACTT
>gi|16660611|gb|AF429819.1| Apodemus sylvaticus isolate AS1 cytochrome b gene, partial cds; mitochondrial gene for mitochondrial product
GATAAAATTCCATTTCACCCGTACTATACAATCAAGGACATCCTAGGCGCACTCATAATA
GTACTATTCTTAATAACCCTAGTACTCTTTTTCCCCGACCTCCTAGGCGACCCTGACAAC
TACATGCCTGCCAACCCACTAAATACTCCACCACACATCAAACCAGAATGATATTT
>gi|16660613|gb|AF429820.1| Apodemus sylvaticus isolate AS30 cytochrome b gene, partial cds; mitochondrial gene for mitochondrial product
GATAAAATTCCATTTCACCCGTACTATACAATCAAGGACATCCTAGGCGTACTCATAATA
GTACTATTCTTAATAACCCTAGTACTCTTTTTCCCTGACCTCCTAGGCGACCCTGACAAC
TACATGCCTGCCAACCCACTAAATACTCCACCACACATCAAACCAGAATGATATTT
>gi|306441159|gb|HQ158102.1| Apodemus sylvaticus isolate RD03775_A.syl-CB_1590.1-Uni cytochrome b (cytb) gene, partial cds; mitochondrial
GATAAAATCCCATTTCACCCTTACTATACTATCAAAGATATTCTAGGTGTACTAATAATA
GTTTCCTTCCTAATAACTTTAGTCCTTTTCTTTCCAGACCTACTAGGCGACCCGGACAAC
TATATACCTGCCAACCCACTTAACACCCCACCCCATATTAAACCAGAATGATACTT
>gi|37728185|gb|AY158456.1| Apodemus sylvaticus isolate TK#67714 cytochrome b (cytB) gene, partial cds; mitochondrial gene for mitochondrial product
GATAAAATCCCATTTCACCCATACTATACTATCAAAGATATTCTAGGTGTACTAATAATA
GTTTCCTTCCTAATAACTTTAGTCCTTTTCTTTCCAGACCTACTAGGCGACCCGGACAAT
TATATACCTGCCAACCCACTTAACACCCCACCCCATATTAAACCAGAATGATATTT
>gi|37728195|gb|AY158461.1| Apodemus sylvaticus isolate TK#96046 cytochrome b (cytB) gene, partial cds; mitochondrial gene for mitochondrial product
GATAAAATCCCATTTCACCCATACTATACTATCAAAGATATTCTAGGTGTACTAATAATA
GTTTCCTTCCTAATAACTTTAGTCCTTTTCTTTCCAGACCTACTAGGCGACCCGGACAAT
TATATACCTGCCAACCCACTTAACACCCCACCCCATATTAAACCAGAATGATACTT
>gi|6139010|dbj|AB033695.1| Apodemus sylvaticus mitochondrial cytb gene for cytochrome b, partial cds
GATAAAATCCCATTTCACCCTTACTATACTATCAAAGATATTCTAGGAGTACTAATAATA
GTTTCCTTCCTAATAACTTTAGTCCTTTTCTTTCCAGACCTACTAGGCGACCCGGACAAC
TATATACCTGCCAACCCACTTAACACCCCACCCCATATTAAACCAGAATGATACTT
>gi|20451644|emb|AJ311149.1| Apodemus sylvaticus mitochondrial partial cytb gene for cytochrome b tissue library JRM-168
GATAAAATCCCATTTCACCCTTACTATACTATCAAAGATATTCTAGGTGTACTAATAATA
GTTTCCTTCTTAATAACTTTAGTCCTTTTCTTTCCAGACCTACTAGGCGACCCGGACAAC
TATATACCTGCCAACCCACTTAACACCCCACCCCATATTAAACCAGAATGATACTT
>gi|20451642|emb|AJ311148.1| Apodemus sylvaticus mitochondrial partial cytb gene for cytochrome b tissue library JRM-168
GACAAAATCCCATTTCACCCTTACTATACAATTAAAGATATTCTAGGTGTACTAATAATA
GTTTCCTTCCTAATAACTCTAGTCCTTTTCTTTCCAGACCTTTTAGGTGATCCAGACAAC
TACATGCCTGCTAACCCACTTAACACCCCACCTCATATTAAACCAGAATGATACTT
>gi|28881504|emb|AJ511903.1| Apodemus sylvaticus mitochondrial partial cytb gene for cytochrome b, tissue library JRM-103
GATAAAATCCCATTTCACCCTTACTATACTATCAAAGATATTCTAGGTGTACTTATAATA
GTTTCCTTCCTAATAACCTTAGTCCTTTTCTTTCCAGACCTACTAGGCGACCCGGACAAC
TATATACCTGCCAACCCACTTAACACCCCACCCCATATTAAACCAGAATGATACTT
>gi|28881466|emb|AJ511881.1| Apodemus sylvaticus mitochondrial partial cytb gene for cytochrome b, tissue library JRM-132
GATAAAATCCCATTTCACCCTTACTATACTATCAAAGATATTCTAGGTGTACTAATAATA
GTTTCCTTCCTAATAACTTTAGTCCTTTTCTTTCCAGACCTACTAGGCGACCCGGACAAC
TATATACCTGCCAACCCACTTAACACCCCACCCCATATTAAACCAGAATGATACTT
>gi|28881502|emb|AJ511902.1| Apodemus sylvaticus mitochondrial partial cytb gene for cytochrome b, tissue library JRM-157
GATAAAATCCCATTTCACCCTTACTATACTATCAAAGATATTCTAGGTGTACTTATAATA
GTTTCCTTCTTAATAACTTTAGTCCTTTTCTTTCCAGACCTACTAGGCGACCCGGACAAC
TATATACCTGCCAACCCACTTAACACCCCACCCCATATTAAACCAGAATGATACTT
>gi|28881544|emb|AJ511923.1| Apodemus sylvaticus mitochondrial partial cytb gene for cytochrome b, tissue library JRM-160
GACAAAATCCCATTTCACCCTTACTATACAATTAAAGATATTCTAGGTGTACTAATAATA
GTTTCCTTCCTAATAACTTTAGTCCTTTTCTTTCCAGACCTTTTAGGTGATCCGGACAAC
TACATGCCTGCTAACCCACTTAACACCCCACCTCATATTAAACCAGAATGATACTT
>gi|28881576|emb|AJ511942.1| Apodemus sylvaticus mitochondrial partial cytb gene for cytochrome b, tissue library JRM-161
GACAAAATCCCATTTCACCCTTACTATACAATTAAAGATATTCTAGGTGTACTAATAATA
GTTTCCTTCCTAATAACTTTAGTCCTTTTCTTTCCAGACCTTTTAGGTGATCCGGACAAC
TACATGCCTGCCAACCCACTTAACACCCCACCTCATATTAAACCAGAATGATACTT
>gi|28881578|emb|AJ511943.1| Apodemus sylvaticus mitochondrial partial cytb gene for cytochrome b, tissue library JRM-163
GACAAAATCCCATTTCACCCTTACTATACAATTAAAGACATTCTAGGTGTGCTAATAATA
GTTTCCTTCCTAATAACTTTAGTCCTTTTTTTTCCAGACCTTCTAGGTGATCCGGACAAC
TACATGCCTGCTAACCCACTTAACACCCCACCTCATATTAAACCAGAATGATACTT
>gi|28881564|emb|AJ511936.1| Apodemus sylvaticus mitochondrial partial cytb gene for cytochrome b, tissue library JRM-168
GACAAAATCCCATTTCACCCTTACTATACAATTAAAGATATTCTAGGTGTACTAATAATA
GTTTCCTTCCTAATAACTCTAGTCCTTTTCTTTCCAGACCTTTTAGGTGATCCGGACAAC
TACATGCCTGCTAACCCACTTAACACCCCACCTCATATTAAACCAGAATGATACTT
>gi|28881568|emb|AJ511938.1| Apodemus sylvaticus mitochondrial partial cytb gene for cytochrome b, tissue library JRM-183
GACAAAATCCCATTTCACCCTTACTATACAATTAAAGATATTCTAGGTGTACTAATAATA
GTTTCCTTCCTAATAACTTTAGTCCTTTTCTTTCCAGACCTTTTAGGTGATCCGGACAAC
TACATACCTGCTAACCCACTTAATACCCCACCTCATATTAAACCAGAATGATACTT
>gi|28881542|emb|AJ511922.1| Apodemus sylvaticus mitochondrial partial cytb gene for cytochrome b, tissue library JRM-185
GATAAAATCCCATTTCACCCTTACTATACCATCAAAGATATTCTAGGTGTACTAATAATA
GTTTCCTTCCTAATAACTTTAGTCCTTTTCTTTCCAGACCTACTAGGCGACCCGGACAAC
TATATACCTGCCAACCCACTTAACACCCCACCCCATATTAAACCAGAATGATACTT
>gi|28881540|emb|AJ511921.1| Apodemus sylvaticus mitochondrial partial cytb gene for cytochrome b, tissue library JRM-187
GATAAAATCCCATTTCACCCTTACTATACCATCAAAGATATTCTAGGTGTACTAATAATA
GTTTCCTTCCTAATAACTTTAGTCCTTTTCTTTCCAGACCTACTAGGCGACCCGGACAAC
TATACACCTGCCAACCCACTTAACACCCCACCCCATATTAAACCAGAATGATACTT
>gi|28881530|emb|AJ511916.1| Apodemus sylvaticus mitochondrial partial cytb gene for cytochrome b, tissue library JRM-188
GATAAAATCCCATTTCACCCTTACTATACCATCAAAGATATTCTAGGTGTACTAATAATA
GTTTCCTTCCTAATAACTTTAGTCCTTTTCTTTCCAGACCTACTAGGCGACCCGGACAAC
TATATACCTGCCAACCCACTTAACACCCCACCCCATATTAAACCAGAATGATACTT
>gi|28881584|emb|AJ511946.1| Apodemus sylvaticus mitochondrial partial cytb gene for cytochrome b, tissue library JRM-210
GACAAAATCCCATTTCACCCTTACTATACAATTAAAGATATTCTAGGTGTACTAATAATA
GTTTCCTTCCTAATAACTTTAGTCCTTTTCTTTCCAGACCTTTTAGGTGATCCGGACAAC
TACATGCCTGCTAACCCACTTAACACCCCACCTCATATTAAACCAGAATGATACTT
>gi|28881582|emb|AJ511945.1| Apodemus sylvaticus mitochondrial partial cytb gene for cytochrome b, tissue library JRM-211
GACAAAATCCCATTTCACCCTTACTATACAATTAAAGATATTCTAGGTGTACTAATAATA
GTTTCCTTCCTAATAACTTTAGTCCTTTTCTTTCCAGACCTTTTAGGTGATCCGGACAAC
TACATGCCTGCTAACCCACTTAACACCCCACCTCATATTAAACCAGAATGATACTT
>gi|28881508|emb|AJ511905.1| Apodemus sylvaticus mitochondrial partial cytb gene for cytochrome b, tissue library JRM-269
GATAAAATCCCATTTCACCCTTACTATACTATCAAAGATATTCTAGGTGTACTAATAATA
GTTTCCTTCTTAATAACTTTAGTCCTTTTCTTTCCAGACCTACTAGGCGACCCGGACAAC
TATATACCTGCCAACCCACTTAACACCCCACCCCATATTAAACCAGAATGATACTT
>gi|28881474|emb|AJ511885.1| Apodemus sylvaticus mitochondrial partial cytb gene for cytochrome b, tissue library JRM-270
GATAAAATCCCATTTCACCCATACTATACTATCAAAGATATTCTAGGTGTACTAATAATA
GTTTCCTTCCTAATAACTTTAGTCCTTTTCTTTCCAGACCTACTAGGCGACCCGGACAAT
TATATACCTGCCAACCCACTTAACACCCCACCCCATATTAAACCAGAATGATACTT
>gi|28881500|emb|AJ511901.1| Apodemus sylvaticus mitochondrial partial cytb gene for cytochrome b, tissue library JRM-345
GATAAAATCCCATTTCACCCATACTATACTATCAAAGATATTCTAGGCGTACTAATAATA
GTTTCCTTCCTAATAACTTTAGTCCTTTTCTTTCCAGACCTACTAGGCGACCCGGACAAT
TATATACCTGCCAACCCACTTAACACCCCACCCCATATTAAACCAGAATGATATTT
>gi|28881514|emb|AJ511908.1| Apodemus sylvaticus mitochondrial partial cytb gene for cytochrome b, tissue library JRM-372
GATAAAATCCCATTTCACCCTTACTATACTATCAAAGATATTCTAGGTGTACTAATAATA
GTTTCCTTCCTAATAACTTTAGTCCTTTTCTTTCCAGACCTACTAGGTGACCCGGACAAC
TATATACCTGCCAACCCACTTAACACCCCACCCCATATTAAACCAGAATGATACTT
>gi|28881496|emb|AJ511899.1| Apodemus sylvaticus mitochondrial partial cytb gene for cytochrome b, tissue library JRM-396
GATAAAATCCCATTTCACCCTTACTATACTATCAAAGATATTCTAGGTGTACTAATAATA
GTTTCCTTCCTAATAACTTTAGTCCTTTTCTTTCCAGACCTACTAGGCGACCCGGACAAC
TATATACCTGCCAACCCACTTAACACCCCACCCCATATTAAACCAGAATGATACTT
>gi|28881484|emb|AJ511891.1| Apodemus sylvaticus mitochondrial partial cytb gene for cytochrome b, tissue library JRM-452
GATAAAATCCCATTTCACCCTTACTATACAATCAAAGATATTCTAGGTGTACTAATAATA
GTTTCCTTCCTAATAACTTTAGTCCTTTTCTTTCCAGACCTACTAGGTGACCCGGACAAC
TATATACCTGCCAACCCACTTAACACCCCACCCCATATTAAACCAGAATGATACTT
>gi|28881520|emb|AJ511911.1| Apodemus sylvaticus mitochondrial partial cytb gene for cytochrome b, tissue library JRM-592
GATAAAATCCCATTTCACCCTTACTATACTATCAAAGATATTCTAGGTGTACTAATAATA
GTTTCCTTCCTAATAACTTTAGTCCTTTTCTTTCCAGACCTACTAGGCGACCCGGACAAC
TATATACCTGCCAACCCACTTAACACCCCACCCCATATTAAACCAGAATGATACTT
>gi|28881522|emb|AJ511912.1| Apodemus sylvaticus mitochondrial partial cytb gene for cytochrome b, tissue library JRM-594
GATAAAATCCCATTTCACCCTTACTATACTATCAAAGATATTCTAGGTGTACTAATAATA
GTTTCCTTCCTAATAACTTTAGTCCTTTTCTTTCCAGACCTACTAGGCGACCCGGACAAC
TATATACCTGCCAACCCACTTAACACCCCACCCCATATTAAACCAGAATGATACTT
>gi|28881518|emb|AJ511910.1| Apodemus sylvaticus mitochondrial partial cytb gene for cytochrome b, tissue library JRM-714
GATAAAATCCCATTTCACCCTTACTATACTATCAAAGATATTCTAGGTGTACTAATAATA
GTTTCCTTCCTAATAACTTTAGTCCTTTTCTTTCCAGACCTACTAGGCGACCCGGACAAC
TATATACCTGCCAACCCACTTAACACCCCACCCCATATTAAACCAGAATGATACTT
>gi|28881588|emb|AJ511948.1| Apodemus sylvaticus mitochondrial partial cytb gene for cytochrome b, tissue library JRM-822
GACAAAATCCCATTTCACCCTTACTATACAATTAAAGATATTCTAGGTGTACTAATAATA
GTTTCCTTCCTAATAACTTTAGTCCTTTTCTTTCCAGACCTTTTAGGTGATCCGGACAAC
TACATGCCTGCTAACCCACTTAACACCCCACCTCATATTAAACCAGAATGATACTT
>gi|28881590|emb|AJ511949.1| Apodemus sylvaticus mitochondrial partial cytb gene for cytochrome b, tissue library JRM-823
GACAAAATCCCATTTCACCCTTACTATACAATTAAAGATATTCTAGGTGTACTAATAATA
GTTTCCTTCCTAATAACTTTAGTCCTTTTCTTTCCAGACCTTTTAGGTGATCCGGACAAC
TACATGCCTGCTAACCCACTTAACACCCCACCTCATATTAAACCAGAATGATACTT
>gi|28881592|emb|AJ511950.1| Apodemus sylvaticus mitochondrial partial cytb gene for cytochrome b, tissue library JRM-824
GATAAAATCCCATTTCACCCTTACTATACAATTAAAGATATTCTAGGTGTACTAATAATA
GTTTCCTTCCTAATAACTTTAGTCCTTTTCTTTCCAGACCTTTTAGGTGATCCGGACAAC
TACATGCCTGCTAACCCACTTAACACCCCACCTCATATTAAACCAGAATGATACTT
>gi|28881616|emb|AJ511962.1| Apodemus sylvaticus mitochondrial partial cytb gene for cytochrome b, tissue library JRM-842
GATAAAATCCCATTTCACCCTTACTATACAATTAAAGATATTCTAGGTGTACTAATAATA
ATTTCCTTCCTAATAACTTTAGTCCTTTTCTTTCCAGACCTTTTAGGTGACCCGGACAAC
TACATGCCTGCTAACCCACTTAACACCCCACCTCATATTAAACCAGAATGATACTT
>gi|28881618|emb|AJ511963.1| Apodemus sylvaticus mitochondrial partial cytb gene for cytochrome b, tissue library JRM-844
GATAAAATCCCATTTCACCCTTACTATACAATTAAAGATATTCTAGGTGTACTAATAATA
GTTTCCTTCCTAATAACTTTAGTCCTTTTCTTTCCAGACCTTTTAGGTGACCCGGACAAC
TACATGCCTGCTAACCCACTTAACACCCCACCTCATATTAAACCAGAATGATACTT
>gi|28881620|emb|AJ511964.1| Apodemus sylvaticus mitochondrial partial cytb gene for cytochrome b, tissue library JRM-845
GATAAAATCCCATTTCACCCTTACTATACAATTAAAGATATTCTAGGTGTACTAATAATA
GTTTCCTTCCTAATAACTTTAGTCCTTTTCTTTCCAGACCTTTTAGGTGACCCGGACAAC
TACATGCCTGCTAACCCACTTAACACCCCACCTCATATTAAACCAGAATGATACTT
>gi|28881622|emb|AJ511965.1| Apodemus sylvaticus mitochondrial partial cytb gene for cytochrome b, tissue library JRM-846
GATAAAATCCCATTTCACCCTTACTATACAATTAAAGATATTCTAGGCGTACTAATAATA
GTTTCCTTCCTAATAACTTTAGTCCTTTTCTTTCCAGACCTTTTAGGTGACCCGGACAAC
TACATGCCTGCTAACCCACTTAACACCCCACCTCATATTAAACCAGAATGATACTT
>gi|28881624|emb|AJ511966.1| Apodemus sylvaticus mitochondrial partial cytb gene for cytochrome b, tissue library JRM-848
GATAAAATCCCATTTCACCCTTACTATACAATTAAAGACATTCTAGGTGTACTAATAATA
GTTTCCTTCCTAATAACTTTAGTCCTTTTCTTTCCAGACCTTTTAGGTGACCCGGACAAC
TACATGCCTGCTAACCCACTTAACACCCCACCTCATATTAAACCAGAATGATATTT
>gi|28881626|emb|AJ511967.1| Apodemus sylvaticus mitochondrial partial cytb gene for cytochrome b, tissue library JRM-849
GATAAAATCCCATTTCACCCTTACTATACAATTAAAGATATTCTAGGCGTACTAATAATA
GTTTCCTTCCTAATAACTCTAGTCCTTTTCTTTCCAGACCTTTTAGGTGACCCGGACAAC
TACATGCCTGCTAACCCACTTAACACCCCACCTCATATTAAACCAGAATGATACTT
>gi|28881594|emb|AJ511951.1| Apodemus sylvaticus mitochondrial partial cytb gene for cytochrome b, tissue library JRM-851
GACAAAATCCCATTTCACCCTTACTATACAATTAAAGATATTCTAGGCGTACTAATAATA
GTTTCCTTCCTAATAACTTTAGTCCTTTTCTTTCCAGACCTTTTAGGTGATCCGGACAAC
TACATGCCTGCTAACCCACTTAACACCCCACCTCATATTAAACCAGAATGATACTT
>gi|28881596|emb|AJ511952.1| Apodemus sylvaticus mitochondrial partial cytb gene for cytochrome b, tissue library JRM-852
GACAAAATCCCATTTCACCCTTACTATACAATTAAAGATATTCTAGGTGTACTAATAATA
GTTTCCTTCCTAATAACTTTAGTCCTTTTCTTTCCAGACCTTTTAGGTGATCCGGACAAC
TACATGCCTGCTAACCCACTTAACACCCCACCTCATATTAAACCAGAATGATACTT
>gi|28881600|emb|AJ511954.1| Apodemus sylvaticus mitochondrial partial cytb gene for cytochrome b, tissue library JRM-860
GATAAAATCCCATTTCACCCTTACTATACAATTAAAGATATTCTAGGTGTACTAATAATA
GTTTCCTTCCTAATAACTTTAGTCCTTTTCTTTCCAGACCTTTTAGGTGATCCGGACAAC
TACATGCCTGCTAACCCACTTAACACCCCACCTCATATTAAACCAGAATGATACTT
>gi|28881602|emb|AJ511955.1| Apodemus sylvaticus mitochondrial partial cytb gene for cytochrome b, tissue library JRM-863
GATAAAATCCCATTTCACCCTTACTATACAATTAAAGATATTCTAGGTGTACTAATAATA
GTTTCCTTCCTAATAACTTTAGTCCTTTTCTTTCCAGACCTTTTAGGTGATCCGGACAAC
TACATGCCTGCTAACCCACTTAACACCCCACCTCATATTAAACCAGAATGATACTT
>gi|28881606|emb|AJ511957.1| Apodemus sylvaticus mitochondrial partial cytb gene for cytochrome b, tissue library JRM-864
GACAAAATCCCATTTCACCCTTACTATACAATTAAAGATATTCTAGGTGTACTAATAATA
GTTTCCTTCCTAATAACTTTAGTCCTTTTCTTTCCAGACCTTTTAGGTGATCCGGACAAC
TACATGCCTGCTAACCCACTTAACACCCCACCTCATATTAAACCAGAATGATACTT
>gi|28881604|emb|AJ511956.1| Apodemus sylvaticus mitochondrial partial cytb gene for cytochrome b, tissue library JRM-864
GACAAAATCCCATTTCACCCTTACTATACAATTAAAGATATTCTAGGTGTACTAATAATA
GTTTCCTTCCTAATAACTTTAGTCCTTTTCTTTCCAGACCTTTTAGGTGATCCGGACAAC
TACATGCCTGCTAACCCACTTAACACCCCACCTCATATTAAACCAGAATGATACTT
>gi|28881628|emb|AJ511968.1| Apodemus sylvaticus mitochondrial partial cytb gene for cytochrome b, tissue library JRM-870
GATAAAATCCCATTTCACCCTTACTATACAATTAAAGATATTCTAGGTGTACTAATAATA
GTTTCCTTCCTAATAACTTTAGTCCTTTTCTTTCCAGACCTTTTAGGTGACCCGGACAAC
TACATGCCTGCTAACCCACTTAACACCCCACCTCATATTAAACCAGAATGATATTT
>gi|28881630|emb|AJ511969.1| Apodemus sylvaticus mitochondrial partial cytb gene for cytochrome b, tissue library JRM-874
GATAAAATCCCATTTCACCCTTACTATACAATTAAAGATATTCTAGGTGTACTAATAATA
GTTTCCTTCCTAATAACTTTAGTCCTTTTCTTTCCAGACCTTTTAGGTGACCCGGACAAC
TACATGCCTGCTAACCCACTTAACACCCCACCTCATATTAAACCAGAATGATACTT
>gi|28881634|emb|AJ511971.1| Apodemus sylvaticus mitochondrial partial cytb gene for cytochrome b, tissue library JRM-885
GATAAAATCCCATTTCACCCTTACTATACAATTAAAGATATTCTAGGCGTACTAATAATA
GTTTCCTTCCTAATAACTTTAGTCCTTTTCTTTCCAGACCTTTTAGGTGACCCGGACAAC
TACATGCCTGCTAACCCACTTAACACCCCACCTCATATTAAACCAGAATGATACTT
>gi|28881608|emb|AJ511958.1| Apodemus sylvaticus mitochondrial partial cytb gene for cytochrome b, tissue library JRM-888
GACAAAATCCCATTTCACCCTTACTATACAATTAAAGATATTCTAGGCGTACTAATAATA
GTTTCCTTCCTAATAACTTTAGTCCTTTTCTTTCCAGACCTTTTAGGTGATCCGGACAAC
TACATGCCTGCTAACCCACTTAACACCCCACCTCATATTAAACCAGAATGATACTT
>gi|28881636|emb|AJ511972.1| Apodemus sylvaticus mitochondrial partial cytb gene for cytochrome b, tissue library JRM-889
GATAAAATCCCATTTCACCCTTACTATACAATTAAAGATATTCTAGGTGTACTAATAATA
GTTTCCTTCCTAATAACTTTAGTCCTTTTCTTTCCAGACCTCTTAGGTGACCCGGACAAC
TACATGCCTGCTAACCCACTTAACACCCCACCTCATATTAAACCAGAATGATACTT
>gi|28881638|emb|AJ511973.1| Apodemus sylvaticus mitochondrial partial cytb gene for cytochrome b, tissue library JRM-891
GATAAAATCCCATTTCACCCTTACTATACAATTAAAGATATTCTAGGTGTACTAATAATA
GTTTCCTTCCTAATAACTTTAGTCCTTTTCTTTCCAGACCTTTTAGGTGACCCGGACAAC
TACATGCCTGCTAACCCACTTAACACCCCACCTCATATTAAACCAGAATGATACTT
>gi|20067319|emb|AJ298598.1| Apodemus sylvaticus partial mitochondrial cytb gene for cytochrome b, tissue library JRM-103
GATAAAATCCCATTTCACCCTTACTATACTATCAAAGATATTCTAGGTGTACTTATAATA
GTTTCCTTCCTAATAACCTTAGTCCTTTTCTTTCCAGACCTACTAGGCGACCCGGACAAC
TATATACCTGCCAACCCACTTAACACCCCACCCCATATTAAACCAGAATGATACTT
>gi|20067321|emb|AJ298599.1| Apodemus sylvaticus partial mitochondrial cytb gene for cytochrome b, tissue library JRM-269
GATAAAATCCCATTTCACCCTTACTATACTATCAAAGATATTCTAGGTGTACTAATAATA
GTTTCCTTCTTAATAACTTTAGTCCTTTTCTTTCCAGACCTACTAGGCGACCCGGACAAC
TATATACCTGCCAACCCACTTAACACCCCACCCCATATTAAACCAGAATGATACTT
>gi|20067323|emb|AJ298600.1| Apodemus sylvaticus partial mitochondrial cytb gene for cytochrome b, tissue library ROM-1
GACAAAATCCCATTTCACCCTTACTATACAATTAAAGATATTCTAGGTGTACTAATAATA
GTTTCCTTCCTAATAACTCTAGTCCTTTTCTTTCCAGACCTTTTAGGTGATCCAGACAAC
TACATGCCTGCTAACCCACTTAACACCCCACCTCATATTAAACCAGAATGATACTT
>gi|38679384|gb|AY389021.1| Apodemus uralensis isolate IOZAU001 cytochrome b (cytb) gene, partial cds; mitochondrial
GATAAAATTCCATTTCACCCATACTACACAATTAAAGACATTCTAGGAGTACTAATAATA
GTCTCATTCCTAATAACCCTAGTCCTATTCTTCCCAGATCTTCTAGGTGACCCAGACAAC
TATATGCCCGCCAACCCACTAAACACTCCACCACATATCAAACCAGAATGATACTT
>gi|31339015|dbj|AB096837.1| Apodemus uralensis mitochondrial cytb gene for cytochrome b, isolate:KT3140/HS1744
GACAAAATCCCATTCCATCCATACTACACAATTAAAGACATTCTAGGAGTACTAATAATA
ATCTCATTCCTAATAACCTTGGTCCTTTTCTTCCCAGATCTACTAGGCGACCCGGACAAC
TATATACCCGCCAACCCATTAAACACCCCACCACATATTAAACCAGAATGATATTT
>gi|20451648|emb|AJ311155.1| Apodemus uralensis mitochondrial partial cytb gene for cytochrome b tissue library JRM-258
GACAAAATCCCATTTCACCCATACTATACAATTAAAGACATTCTAGGAGTACTAATAATA
ATCTCATTCCTAATAACCTTGGTCCTTTTCTTCCCAGATCTATTAGGTGACCCGGACAAC
TATATACCCGCCAACCCATTAAACACCCCACCACATATTAAACCAGAATGATACTT
>gi|32880345|gb|AY324476.1| Apomys camiguinensis voucher FMNH 154816 cytochrome b (cytb) gene, complete cds; mitochondrial
GACAAAATCCCATTCCACCCATACTACACAACCAAAGATTTACTAGGAGTATTCATACTA
ATCCTATTCCTCATAACCCTAGTACTATTCTTCCCAGACCTACTAGGAGACCCAGACAAT
TATACACCAGCAAATCCACTAAACACACCACCCCACATTAAACCAGAATGATATTT
>gi|32880347|gb|AY324477.1| Apomys camiguinensis voucher FMNH 154854 cytochrome b (cytb) gene, complete cds; mitochondrial
GACAAAATCCCATTCCACCCATACTACACAACCAAAGATTTACTAGGAGTATTCATACTA
ATCCTATTCCTCATAACCCTAGTACTATTCTTCCCAGACCTACTAGGAGACCCAGACAAT
TATACACCAGCAAATCCACTAAACACACCACCCCACATTAAACCAGAATGATATTT
>gi|32880319|gb|AY324463.1| Apomys datae voucher FMNH 167243 cytochrome b (cytb) gene, complete cds; mitochondrial
GACAAAATTCCATTCCACCCATACTACACAATTAAAGACCTCCTAGGAGTACTTATACTA
ATTCTATTCCTCATAACCTTAGTACTATTCTTCCCAGACTTACTAGGAGACCCAGACAAC
TACACACCAGCAAACCCACTTAATACACCACCCCACATCAAACCAGAATGGTACTT
>gi|32880321|gb|AY324464.1| Apomys datae voucher FMNH 167358 cytochrome b (cytb) gene, complete cds; mitochondrial
GACAAAATTCCATTCCACCCATACTACACAATTAAAGACCTCCTAGGAGTATTTATACTA
ATTCTATTCCTCATAACCTTAGTACTATTCTTTCCAGACTTACTAGGAGATCCAGACAAC
TACACACCAGCAAACCCACTTAATACACCACCCCACATCAAACCAGAATGGTACTT
>gi|32880323|gb|AY324465.1| Apomys gracilostris voucher CMNH M646 cytochrome b (cytb) gene, complete cds; mitochondrial
GACAAAATTCCATTCCACCCATATTATACAGTCAAAGACCTTCTAGGGGCACTCGTACTA
ATCCTATTCCTCATAACCCTAGTACTGTTCTTTCCAGACCTACTGGGAGACCCAGATAAC
TACACACCAGCAAACCCACTAAACACACCACCCCACATCAAACCAGAATGGTACTT
>gi|32880325|gb|AY324466.1| Apomys gracilostris voucher CMNH M648 cytochrome b (cytb) gene, partial cds; mitochondrial
GACAAAATTCCATTCCACCCATATTATACAATCAAAGACCTTCTAGGGGCACTCATACTA
ATCCTACTCCTCATAACCATAGTACTATTCTTTCCAGACTTGCTGGGAGACCCAGATAAC
TATACACCAGCAAACCCACTAAACACACCACCCCACATCAAACCAGAGTGGTACTT
>gi|169123658|gb|EU349735.1| Apomys hylocoetes isolate 147871 cytochrome b (cytb) gene, partial cds; mitochondrial
GACAAAATCCCATTTCACCCATACTACACAATTAAAGACTTACTAGGAGTATTCCTACTA
ATCCTATTTCTTATAACCCTAGTACTATTCTTCCCAGACCTATTAGGAGACCCAGATAAT
TACACACCAGCAAATCCACTAAATACACCACCCCATATTAAACCAGAATGATACTT
>gi|32880327|gb|AY324467.1| Apomys hylocoetes voucher FMNH 147871 cytochrome b (cytb) gene, complete cds; mitochondrial
GACAAAATCCCATTTCACCCATACTACACAATTAAAGACTTACTAGGAGTATTCCTACTA
ATCCTATTTCTTATAACCCTAGTACTATTCTTCCCAGACCTATTAGGAGACCCAGATAAT
TACACACCAGCAAATCCACTAAATACACCACCCCATATTAAACCAGAATGATACTT
>gi|32880329|gb|AY324468.1| Apomys hylocoetes voucher FMNH 147914 cytochrome b (cytb) gene, complete cds; mitochondrial
GACAAAATCCCATTTCACCCATACTACACAATTAAAGACTTACTAGGAGTATTCCTACTA
ATCCTATTTCTTATAACCCTAGTACTATTCTTCCCAGACCTATTAGGAGACCCAGATAAT
TACACACCAGCAAATCCACTAAATACACCACCCCATATTAAACCAGAATGATACTT
>gi|32880331|gb|AY324469.1| Apomys hylocoetes voucher FMNH 148149 cytochrome b (cytb) gene, complete cds; mitochondrial
GACAAAATCCCATTTCACCCATACTACACAATTAAAGACTTACTAGGAGTATTCCTACTA
ATCCTATTTCTTATAACCCTAGTACTATTCTTCCCAGACCTATTAGGAGACCCAGATAAT
TACACACCAGCAAATCCACTAAATACACCACCCCATATTAAACCAGAATGATACTT
>gi|77632510|gb|DQ191467.1| Apomys insignis cytochrome b (cytb) gene, partial cds; mitochondrial
GACAAAATCCCATTTCACCCATACTACACAATTAAAGACTTACTAGGAGTATTCCTACTA
ATCCTATTTCTTATAACCCTAGTACTATTCTTCCCAGACCTATTAGGAGACCCAGATAAT
TACACACCAGCAAATCCACTAAATACACCACCCCATATTAAACCAGAATGATACTT
>gi|32880333|gb|AY324470.1| Apomys insignis voucher FMNH 147911 cytochrome b (cytb) gene, complete cds; mitochondrial
GACAAAATCCCATTTCACCCATACTACACAATTAAAGACTTACTAGGAGTATTCCTACTA
ATCCTATTTCTTATAACCCTAGTACTATTCTTCCCAGACCTATTAGGAGACCCAGATAAT
TACACACCAGCAAACCCACTAAATACACCACCCCATATTAAACCAGAATGATACTT
>gi|32880335|gb|AY324471.1| Apomys insignis voucher FMNH 147915 cytochrome b (cytb) gene, complete cds; mitochondrial
GACAAAATCCCATTTCACCCATACTACACAATTAAAGACTTACTAGGAGTATTCCTACTA
ATCCTATTTCTTATAACCCTAGTACTATTCTTCCCAGACCTATTAGGAGACCCAGATAAT
TACACACCAGCAAATCCACTAAATACACCACCCCATATTAAACCAGAATGATACTT
>gi|32880339|gb|AY324473.1| Apomys insignis voucher FMNH 147924 cytochrome b (cytb) gene, complete cds; mitochondrial
GACAAAATCCCATTTCACCCATACTACACAATTAAAGACTTACTAGGAGTATTCCTACTA
ATCCTATTTCTTATAACCCTAGTACTATTCTTCCCAGACCTATTAGGAGACCCAGATAAT
TACACACCAGCAAATCCACTAAATACACCACCCCATATTAAACCAGAATGATACTT
>gi|32880337|gb|AY324472.1| Apomys insignis voucher FMNH 148160 cytochrome b (cytb) gene, complete cds; mitochondrial
GACAAAATCCCATTTCACCCATACTACACAATTAAAGACTTACTAGGAGTATTCCTACTA
ATCCTATTTCTTATAACCCTAGTACTATTCTTCCCAGACCTATTAGGAGACCCAGATAAT
TACACACCAGCAAACCCACTAAATACACCACCCCATATTAAACCAGAATGATACTT
>gi|77632512|gb|DQ191468.1| Apomys microdon cytochrome b (cytb) gene, partial cds; mitochondrial
GACAAAATTCCATTCCATCCATACTACACAATCAAAGACCTACTAGGAGTATTCATATTA
ATCCTATTTCTTATAACCCTAGTATTATTCTTTCCAGACTTACTAGGAGACCCAGACAAT
TACACCCCAGCAAATCCACTAAACACACCACCCCACATTAAACCAGAATGATACTT
>gi|32880349|gb|AY324478.1| Apomys microdon voucher FMNH 167241 cytochrome b (cytb) gene, complete cds; mitochondrial
GACAAAATTCCATTCCATCCATACTACACAATTAAAGACCTACTAGGAGTATTCATATTA
ATTCTATTTCTTATAACCCTAGTATTATTCTTTCCAGACCTGCTAGGAGACCCAGACAAT
TACACCCCAGCAAATCCACTAAACACACCACCCCACATTAAACCAGAATGATACTT
>gi|32880351|gb|AY324479.1| Apomys microdon voucher FMNH 167242 cytochrome b (cytb) gene, complete cds; mitochondrial
GACAAAATCCCATTCCATCCATACTACACAATCAAAGACCTACTAGGAGTATTCATATTA
ATTCTATTTCTTATAACCCTAGTATTATTCTTTCCAGACCTACTAGGAGACCCAGACAAT
TACACCCCAGCAAATCCACTAAACACACCTCCCCACATTAAACCAGAATGATACTT
>gi|32880353|gb|AY324480.1| Apomys microdon voucher USNM 458907 cytochrome b (cytb) gene, complete cds; mitochondrial
GACAAAATTCCATTCCATCCATACTACACAATCAAAGACCTACTAGGAGTATTCATATTA
ATCCTATTTCTTATAACCCTAGTATTATTCTTTCCAGACTTACTAGGAGACCCAGACAAT
TACACCCCAGCAAATCCACTAAACACACCACCCCACATTAAACCAGAATGATACTT
>gi|32880355|gb|AY324481.1| Apomys microdon voucher USNM 458919 cytochrome b (cytb) gene, complete cds; mitochondrial
GACAAAATCCCATTCCATCCATACTACACAATCAAAGACCTAATAGGAGTATTCATATTA
ATTCTATTTCTTATAACCCTAGTATTATTCTTTCCAGACCTACTAGGAGACCCAGACAAT
TACACCCCAGCAAATCCACTAAACACACCACCCCACATTAAACCAGAATGATACTT
>gi|77632514|gb|DQ191469.1| Apomys musculus cytochrome b (cytb) gene, partial cds; mitochondrial
GACAAAATCCCATTCCATCCATACTACACAATTAAAGACCTTCTAGGAGTATTTATACTA
ATCCTATTCCTTATAACCCTAGTATTATTCTTCCCAGACATACTAGGAGACCCAGACAAC
TATACCCCAGCAAATCCATTAAACACACCACCCCACATCAAGCCAGAATGATATTT
>gi|32880357|gb|AY324482.1| Apomys musculus voucher USNM 458925 cytochrome b (cytb) gene, complete cds; mitochondrial
GACAAAATCCCATTCCATCCATACTACACAATTAAAGACCTTCTAGGAGTATTTATACTA
ATCCTATTCCTTATAACCCTAGTATTATTCTTCCCAGACATACTAGGAGACCCAGACAAC
TATACCCCAGCAAATCCATTAAACACACCACCCCACATCAAGCCAGAATGATATTT
>gi|32880361|gb|AY324484.1| Apomys sp. AC voucher FMNH 135715 cytochrome b (cytb) gene, complete cds; mitochondrial
GACAAAATCCCATTCCATCCATACTACACTATTAAAGACCTGCTAGGAGTATTTTTACTA
ATCCTATTCCTTATAACACTAGTACTATTCTTCCCAGACATACTAGGAGACCCAGACAAC
TACACCCCAGCAAATCCACTAAACACACCACCCCACATCAAACCAGAATGATATTT
>gi|32880363|gb|AY324485.1| Apomys sp. AC voucher FMNH 137024 cytochrome b (cytb) gene, complete cds; mitochondrial
GACAAAATCCCATTCCATCCATACTACACCATTAAAGACCTGCTAGGAGTATTTTTACTA
ATCCTATTCCTTATAACACTAGTACTATTCTTCCCAGACATACTAGGAGACCCAGACAAC
TACACCCCAGCAAATCCACTAAACACACCACCCCACATCAAACCAGAATGATATTT
>gi|32880365|gb|AY324486.1| Apomys sp. AC voucher USNM 458747 cytochrome b (cytb) gene, complete cds; mitochondrial
GACAAAATCCCATTCCATCCATACTACACTATCAAAGACCTGCTAGGAGTATTTTTACTA
ATCCTATTCCTTATAACACTAGTACTATTCTTCCCAGACATACTAGGAGACCCAGACAAC
TACACCCCAGCAAATCCACTAAACACACCACCCCACATCAAACCAGAATGATATTT
>gi|32880367|gb|AY324487.1| Apomys sp. AC voucher USNM 458751 cytochrome b (cytb) gene, complete cds; mitochondrial
GACAAAATCCCATTCCATCCATACTACACTATTAAAGACCTGCTAGGAGTATTTTTACTA
ATCCTATTCCTTATAACACTAGTACTATTCTTCCCAGACATACTAGGAGACCCAGACAAC
TACACCCCAGCAAATCCACTAAACACACCACCCCACATCAAACCAGAATGATATTT
>gi|32880369|gb|AY324488.1| Apomys sp. B voucher FMNH 145698 cytochrome b (cytb) gene, partial cds; mitochondrial
GATAAAATCCCATTCCACCCATACTACACAATTAAAGATCTACTAGGAGTATTCATATTA
ATCCTATCCCTTATAACCCTAGTACTATTCTTCCCAGACATACTAGGGGACCCAGACAAC
TACACCCCAGCAAACCCACTAAACACACCACCTCACATCAAACCAGAATGATACTT
>gi|32880371|gb|AY324489.1| Apomys sp. B voucher FMNH 145699 cytochrome b (cytb) gene, complete cds; mitochondrial
GATAAAATCCCATTCCACCCATACTACACAATTAAAGATCTACTAGGAGTATTCATATTA
ATCCTATCCCTTATAACCCTAGTACTATTCTTCCCAGACATACTAGGGGACCCAGACAAC
TACACCCCAGCAAACCCACTAAACACACCACCTCACATCAAACCAGAATGATACTT
>gi|32880343|gb|AY324475.1| Apomys sp. F voucher EAR 1491 cytochrome b (cytb) gene, complete cds; mitochondrial
GACAAGATCCCATTCCACCCATACTACACAATTAAAGATTTACTAGGAGTATTCTTATTA
ATCCTATTTCTTATAACCCTAGTACTATTCTTCCCGGACCTACTAGGAGACCCAGACAAC
TACACACCAGCAAATCCACTAAACACACCACCCCATATTAAACCAGAATGATATTT
>gi|32880341|gb|AY324474.1| Apomys sp. F voucher USNM 458762 cytochrome b (cytb) gene, complete cds; mitochondrial
GACAAGATCCCATTCCACCCATACTACACAATTAAAGATTTACTAGGAGTATTCTTATTA
ATCCTATTTCTTATAACCCTAGTACTATTCTTCCCAGACCTACTAGGAGACCCAGACAAC
TACACACCAGCAAATCCACTAAACACACCACCCCATATTAAACCAGAATGATATTT
>gi|254654013|gb|FJ539346.1| Arvicola sapidus isolate 588 cytochrome b (cytb) gene, partial cds; mitochondrial
GACAAAATTCCCTTCCATCCTTATTACACAATCAAAGACTTCCTGGGAGTCCTCATCTTA
TTAATAGTTCTCATAATTTTGGTTTTATTTTTCCCAGATGTTCTCGGAGACCCTGATAAT
TTTACTCCTGCAAATCCACTCAACACTCCACCACACATTAAACCAGAATGATATTT
>gi|254654007|gb|FJ539343.1| Arvicola sapidus isolate 725 cytochrome b (cytb) gene, partial cds; mitochondrial
GACAAAATTCCCTTCCATCCTTATTACACAATCAAAGACTTCCTGGGAGTCCTCATCTTA
TTAATAGTTCTCATAATTTTGGTTTTATTTTTCCCAGATGTTCTCGGAGACCCTGATAAT
TTTACTCCTGCAAATCCACTCAACACTCCACCACACATTAAACCAGAATGATATTT
>gi|254654009|gb|FJ539344.1| Arvicola sapidus isolate P12 cytochrome b (cytb) gene, partial cds; mitochondrial
GACAAAATTCCCTTCCATCCTTATTACACAATCAAAGACTTCCTGGGAGTCCTCATCTTA
TTAATAGTTCTCATAATTTTGGTTTTATTTTTCCCAGATGTTCTCGGAGACCCTGATAAT
TTTACTCCTGCAAATCCACTCAACACTCCACCACACATTAAACCAGAATGATATTT
>gi|254654011|gb|FJ539345.1| Arvicola sapidus isolate P33 cytochrome b (cytb) gene, partial cds; mitochondrial
GACAAAATTCCCTTCCATCCTTATTACACAATCAAAGACTTCCTGGGAGTCCTCATCTTA
TTAATAGTTCTCATAATTTTGGTTTTATTTTTCCCAGATGTTCTCGGAGACCCTGATAAT
TTTACTCCTGCAAATCCACTCAACACTCCACCACACATTAAACCAGAATGATATTT
>gi|254654003|gb|FJ539341.1| Arvicola sapidus isolate phi1 cytochrome b (cytb) gene, partial cds; mitochondrial
GACAAAATTCCCTTCCATCCTTATTACACAATCAAAGACTTCCTGGGAGTCCTCATCTTA
TTAATAGTTCTCATAATTTTGGTTTTATTTTTCCCAGATGTTCTCGGAGACCCTGATAAT
TTTACTCCTGCAAATCCACTCAACACTCCACCACACATTAAACCAGAATGATATTT
>gi|254654005|gb|FJ539342.1| Arvicola sapidus isolate phi2 cytochrome b (cytb) gene, partial cds; mitochondrial
GACAAAATTCCCTTCCATCCTTATTACACAATCAAAGACTTCCTGGGAGTCCTCATCTTA
TTAATAGTTCTCATAATTTTGGTTTTATTTTTCCCAGATGTTCTCGGAGACCCTGATAAT
TTTACTCCTGCAAATCCACTCAACACTCCACCACACATTAAACCAGAATGATATTT
>gi|5732728|gb|AF159400.1| Arvicola terrestris cytochrome b gene, complete cds; mitochondrial gene for mitochondrial product
GATAAAATCCCATTCCATCCTTATTACACAATCAAAGACTTCCTAGGAGTCCTCATCTTA
TTAATAGGTCTCATAATTTTGGTTATGTTTTTCCCAGATGTTCTCGGAGACCCTGATAGT
TTTACTCCTGCAAATCCACTCAATACTCCACCACACATTAAACCAGAATGATACTT
>gi|5478463|gb|AF119269.1| Arvicola terrestris cytochrome b gene, complete cds; mitochondrial gene for mitochondrial product
GATAAAATCCCATTCCATCCTTATTACACAATCAAAGACTTCCTAGGAGTTCTCATCTTA
TTAATAGTTCTCATAATTTTGGTTTTATTTTTCCCAGATATTCTCGGAGACCCTGATAAT
TTTACTCCTGCAAATCCACTCAATACTCCACCACACATTAAACCAGAATGATACTT
>gi|109690128|gb|DQ663669.1| Arvicola terrestris cytochrome b gene, partial cds; mitochondrial
GATAAAATCCCATTCCATCCTTATTACACAATCAAAGACTTCCTAGGAGTTCTCATCTTA
TTAATAGTTCTCATAATTTTGGTTTTATTTTTCCCAGATGTTCTCGGAGACCCTGATAAT
TTTACTCCTGCAAATCCACTCAATACTCCACCACACATTAAACCAGAATGATACTT
>gi|33438967|gb|AY275106.1| Arvicola terrestris cytochrome b gene, partial cds; mitochondrial gene for mitochondrial product
GACAAAATCCCCTTTCATCCTTATTATACAATCAAAGACCTCCTAGGAGTTCTTATCTTA
TTAATAGTTCTCATAATTTTGGTTTTATTTTTCCCAGATGTTCTCGGAGACCCTGATAAT
TTTACTCCTGCAAATCCACTCAATACTCCACCACACATTAAACCAGAATGATACTT
>gi|307335448|gb|GU954310.1| Arvicola terrestris isolate 01 cytochrome b (cytb) gene, partial cds; mitochondrial
GATAAAATCCCCTTTCATCCTTATTATACAATCAAAGACCTCCTAGGAGTCCTTATCTTA
TTAATAGTTCTCATAATTTTGGTTTTATTTTTCCCAGATGTTCTCGGAGACCCTGATAAT
TTTACTCCTGCAAATCCACTCAATACTCCACCACACATTAAACCAGAATGATACTT
>gi|68271293|gb|DQ088704.1| Castor fiber albicus cytochrome b (cytb) gene, complete cds; mitochondrial
GACAAAATCCCATTCCACCCATACTACACCATCAAAGACTCCTTTGGATTCCTACTCCTA
CTTACCCCACTCTTAGCACTAGTACTATTCACACCAGATCTACTAGGAGACCCAGACAAT
TACACACCAGCCAACCCCCTAAACACACCACCACACATTAAACCAGAATGATACTT
>gi|68271301|gb|DQ088708.1| Castor fiber birulai cytochrome b (cytb) gene, complete cds; mitochondrial
GACAAAATCCCATTCCACCCATACTACACCATCAAAGACTCCTTTGGATTCCTACTCCTA
CTTACCCCACTCTTAGCACTAGTACTATTCTCACCAGATCTACTAGGAGACCCAGACAAT
TACACACCAGCCAACCCCCTAAACACACCACCACACATTAAACCAGAATGATACTT
>gi|68271297|gb|DQ088706.1| Castor fiber cytochrome b (cytb) gene, complete cds; mitochondrial
GACAAAATCCCATTCCACCCATACTACACCATCAAAGACTCCTTTGGATTCCTACTCCTA
CTTACCCCACTCTTAGCACTAGTACTATTCTCACCAGATCTACTAGGAGACCCAGACAAT
TACACACCAGCCAACCCCCTAAACACACCACCACACATTAAACCAGAATGATACTT
>gi|68271295|gb|DQ088705.1| Castor fiber fiber cytochrome b (cytb) gene, complete cds; mitochondrial
GACAAAATCCCATTCCACCCATACTACACCATCAAAGACTCCTTTGGATTCCTACTCCTA
CTTACCCCACTCTTAGCACTAGTACTATTCTCACCAGATCTACTAGGAGACCCAGACAAT
TATACACCAGCCAACCCCCTAAACACACCACCACACATTAAACCAGAATGATACTT
>gi|18074245|emb|AJ389529.1| Castor fiber mitochondrial cytb gene
GACAAAATCCCATTCCACCCATACTACACCATCAAAGACTCCTTTGGATTCCTACTCCTA
CTTACCCCACTCTTAGCACTAGTACTATTCACACCAGATCTACTAGGAGACCCAGACAAT
TACACACCAGCCAACCCCCTAAACACACCACCACACATTAAACCAGAATGATACTT
>gi|68271299|gb|DQ088707.1| Castor fiber pohlei cytochrome b (cytb) gene, complete cds; mitochondrial
GACAAAATCCCATTCCACCCATACTACACCATCAAAGACTCCTTTGGATTCCTACTCCTA
CTTACCCCACTCTTAGCACTAGTACTATTCTCACCAGATCTACTAGGAGACCCAAACAAT
TACACACCAGCCAACCCCCTAAACACACCACCACACATTAAACCAGAATGATACTT
>gi|46241102|gb|AY513845.1| Chionomys nivalis haplotype 1 cytochrome b (cytb) gene, complete cds; mitochondrial
GACAAAATCCCATTCCACCCATACTACACAATCAAAGACTTTTTAGGAGTCCTTATTCTA
TTAATAGCTTTCATAATTTTGGTTTTATTTTTCCCAGATATTCTCGGAGACCCCGATAAT
TACACTCCTGCAAATCCACTCAACACTCCACCACACATTAAACCAGAATGATACTT
>gi|46241104|gb|AY513846.1| Chionomys nivalis haplotype 2 cytochrome b (cytb) gene, complete cds; mitochondrial
GACAAAATCCCATTCCACCCATACTACACAATCAAAGACTTTTTAGGAGTCCTTATTCTA
TTAATAGCTTTCATAATTTTGGTTTTATTTTTCCCAGATATTCTCGGAGACCCCGATAAT
TACACTCCTGCAAATCCACTCAACACTCCACCACACATTAAACCAGAATGATACTT
>gi|46241106|gb|AY513847.1| Chionomys nivalis haplotype 3 cytochrome b (cytb) gene, complete cds; mitochondrial
GATAAAATTCCATTCCACCCATACTACACAATCAAAGACTTTTTAGGAGTCCTTATTCTA
TTAATAGCTTTCATAATTTTGGTTTTATTTTTCCCAGATATTCTCGGAGACCCCGATAAT
TACACTCCTGCAAATCCACTCAACACTCCACCACACATTAAACCAGAATGATACTT
>gi|46241108|gb|AY513848.1| Chionomys nivalis haplotype 4 cytochrome b (cytb) gene, complete cds; mitochondrial
GACAAAATCCCATTCCACCCATACTACACAATCAAAGACTTTTTAGGGGTCCTTATTCTA
TTAATAGCTTTCATAATTTTGGTTTTATTTTTCCCAGATATTCTCGGAGACCCCGATAAT
TACACTCCTGCAAATCCACTCAACACCCCACCACACATTAAACCAGAATGATACTT
>gi|46241110|gb|AY513849.1| Chionomys nivalis haplotype 5 cytochrome b (cytb) gene, complete cds; mitochondrial
GACAAAATCCCATTCCACCCGTACTACACAATCAAAGACTTTTTAGGAGTCCTTATTCTA
TTAATAGCTTTCATAATTTTGGTTCTATTTTTCCCAGATATTCTCGGAGACCCCGACAAT
TACACTCCTGCAAATCCACTCAACACTCCACCACACATTAAACCAGAATGATATTT
>gi|260176959|gb|GQ150786.1| Chionomys nivalis isolate chio1 cytochrome b (cytb) gene, partial cds; mitochondrial
GACAAAATCCCATTCCACCCATACTACACAATCAAAGACTTTTTAGGAGTCCTTATTCTA
TTAATAGCTTTCATAATTTTGGTTTTATTTTTCCCAGATATTCTCGGAGACCCCGACAAT
TACACTCCTGCAAATCCACTCAACACTCCACCACACATTAAACCAGAATGATATTT
>gi|260176975|gb|GQ150794.1| Chionomys nivalis isolate chio11 cytochrome b (cytb) gene, partial cds; mitochondrial
GACAAAATCCCATTCCACCCATACTACACAATCAAAGACTTTTTAGGAGTCCTTATTCTA
TTAATAGCTTTCATAATTTTGGTTTTATTTTTCCCAGATATTCTCGGAGACCCCGATAAT
TACACTCCTGCAAATCCACTCAACACTCCACCACACATTAAACCAGAATGATACTT
>gi|260176977|gb|GQ150795.1| Chionomys nivalis isolate chio12 cytochrome b (cytb) gene, partial cds; mitochondrial
GACAAAATCCCATTCCACCCATACTACACAATCAAAGACTTTTTAGGAGTCCTTATTCTA
TTAATAGCTTTCATAATTTTGGTTTTATTTTTCCCAGATATTCTCGGAGACCCCGATAAT
TACACTCCTGCAAATCCACTCAACACTCCACCACACATTAAACCAGAATGATACTT
>gi|260176979|gb|GQ150796.1| Chionomys nivalis isolate chio14 cytochrome b (cytb) gene, partial cds; mitochondrial
GACAAAATCCCATTCCACCCATACTACACAATCAAAGACTTTTTAGGAGTCCTTATTCTA
TTAATAGCTTTCATAATTTTGGTTTTATTTTTCCCAGATATTCTCGGAGACCCCGATAAT
TACACTCCTGCAAATCCACTCAACACTCCACCACACATTAAACCAGAATGATACTT
>gi|260176981|gb|GQ150797.1| Chionomys nivalis isolate chio15 cytochrome b (cytb) gene, partial cds; mitochondrial
GACAAAATCCCATTCCACCCATACTACACAATCAAAGACTTTTTAGGAGTCCTTATTCTA
TTAATAGCTTTCATAATTTTGGTTTTATTTTTCCCAGATATTCTCGGAGACCCCGATAAT
TACACTCCTGCAAATCCACTCAACACTCCACCACACATTAAACCAGAATGATACTT
>gi|260176983|gb|GQ150798.1| Chionomys nivalis isolate chio16 cytochrome b (cytb) gene, partial cds; mitochondrial
GACAAAATCCCATTCCACCCATACTACACAATCAAAGACTTTTTAGGAGTCCTTATTCTA
TTAACAGCTTTCATAATTTTGGTTTTATTTTTCCCAGATATTCTCGGAGACCCCGATAAT
TACACTCCTGCAAATCCACTCAACACTCCACCACACATTAAACCAGAATGATACTT
>gi|260176985|gb|GQ150799.1| Chionomys nivalis isolate chio17 cytochrome b (cytb) gene, partial cds; mitochondrial
GACAAAATCCCATTCCACCCATACTACACAATCAAAGACTTTTTAGGAGTCCTTATTCTA
TTAATAGCTTTCATAATTTTGGTTTTATTTTTCCCAGATATTCTCGGAGACCCCGATAAT
TACACTCCTGCAAATCCACTCAACACCCCACCACACATTAAACCAGAATGATACTT
>gi|260176987|gb|GQ150800.1| Chionomys nivalis isolate chio19 cytochrome b (cytb) gene, partial cds; mitochondrial
GACAAAATCCCATTCCACCCATACTACACAATCAAAGACTTCTTAGGGGTCCTTATTCTA
TTAATAGCTTTCATAATTTTGGTTTTATTTTTCCCAGATATTCTCGGAGACCCCGATAAT
TACACTCCTGCAAATCCACTCAACACCCCACCACACATTAAACCAGAATGATACTT
>gi|260176961|gb|GQ150787.1| Chionomys nivalis isolate chio2 cytochrome b (cytb) gene, partial cds; mitochondrial
GACAAAATCCCATTCCACCCATACTACACAATCAAAGACTTTTTAGGAGTCCTTATTCTA
TTAATAGCTTTCATAATTTTGGTTTTATTTTTCCCAGATATTCTCGGAGACCCCGACAAT
TACACTCCTGCAAATCCACTCAACACTCCACCACACATTAAACCAGGATGATATTT
>gi|260176989|gb|GQ150801.1| Chionomys nivalis isolate chio20 cytochrome b (cytb) gene, partial cds; mitochondrial
GACAAAATCCCATTCCACCCATACTACACAATCAAAGACTTCTTAGGAGTCCTTATTCTA
TTAATAGCTTTCATAATTTTGGTTTTATTTTTCCCAGATATTCTCGGAGACCCCGATAAT
TACACTCCTGCAAATCCACTCAACACCCCACCACACATTAAACCAGAATGATACTT
>gi|260176991|gb|GQ150802.1| Chionomys nivalis isolate chio21 cytochrome b (cytb) gene, partial cds; mitochondrial
GACAAAATCCCATTCCACCCATACTACACAATCAAAGACTTCTTAGGGGTCCTTATTCTA
TTAATAGCTTTCATAATTTTGGTTTTATTTTTCCCAGATATTCTCGGAGACCCCGATAAT
TACACTCCTGCAAATCCACTCAACACCCCACCACACATTAAACCAGAATGATACTT
>gi|260176963|gb|GQ150788.1| Chionomys nivalis isolate chio3 cytochrome b (cytb) gene, partial cds; mitochondrial
GACAAAATCCCATTCCACCCATACTACACAATCAAAGACTTTTTAGGAGTCCTTATTCTA
TTAATAGCTTTCATAATTTTGGTTTTATTTTTCCCAGATATTCTCGGAGACCCCGACAAT
TACACTCCTGCAAATCCACTCAACACTCCACCACACATTAAACCAGAATGATATTT
>gi|260176965|gb|GQ150789.1| Chionomys nivalis isolate chio5 cytochrome b (cytb) gene, partial cds; mitochondrial
GACAAAATCCCATTCCACCCATACTACACAATCAAAGACTTTTTAGGAGTCCTTATTCTA
TTAATAGCTTTCATAATTTTGGTTCTATTTTTCCCAGATATTCTCGGAGACCCCGACAAT
TACACTCCTGCAAATCCACTCAACACTCCACCACACATTAAACCAGAATGATATTT
>gi|260176967|gb|GQ150790.1| Chionomys nivalis isolate chio6 cytochrome b (cytb) gene, partial cds; mitochondrial
GACAAAATCCCATTCCACCCATACTACACAATCAAAGACTTTTTAGGAGTCCTTATTCTA
TTAATAGCTTTCATAATTTTGGTTCTATTTTTCCCAGATATTCTCGGAGACCCCGACAAT
TACACTCCTGCAAATCCACTCAACACTCCACCACACATTAAACCAGAATGATATTT
>gi|260176969|gb|GQ150791.1| Chionomys nivalis isolate chio7 cytochrome b (cytb) gene, partial cds; mitochondrial
GACAAAATCCCATTCCACCCATACTACACGATCAAAGACTTTCTAGGAGTCCTTATTCTA
TTAATAGCTTTCATAATTTTGGTTTTATTTTTCCCAGATATTCTCGGAGACCCTGATAAT
TACACTCCTGCAAATCCACTCAACACTCCACCACACATTAAACCAGAATGATACTT
>gi|260176971|gb|GQ150792.1| Chionomys nivalis isolate chio8 cytochrome b (cytb) gene, partial cds; mitochondrial
GACAAAATCCCATTCCACCCATACTACACAATCAAAGACTTTCTAGGAGTCCTTATTCTA
TTAATAGCTTTCATAATTTTGGTTTTATTTTTCCCAGATATTCTCGGAGACCCCGATAAT
TACACTCCTGCAAATCCACTCAACACTCCACCACACATTAAACCAGAATGATACTT
>gi|260176973|gb|GQ150793.1| Chionomys nivalis isolate chio9 cytochrome b (cytb) gene, partial cds; mitochondrial
GACAAAATCCCATTCCACCCATACTACACAATCAAAGACTTTCTAGGAGTCCTTATTCTA
TTAATAGCTTTCATAATTTTGGTTTTATTTTTCCCAGATATTCTCGGAGACCCCGATAAT
TACACTCCTGCAAATCCACTCAACACTCCACCACACATTAAACCAGAATGATACTT
>gi|116634277|emb|AM392367.1| Chionomys nivalis mitochondrial cytb gene for cytochrome b, specimen voucher T-523
GACAAAATCCCATTCCACCCATACTACACAATCAAAGACTTTTTAGGAGTCCTTATTCTA
TTAATAGCTTTCATAATTTTGGTTTTATTTTTCCCAGATATTCTCGGAGACCCCGATAAT
TACACTCCTGCAAATCCACTCAACACCCCACCACACATTAAACCAGAATGATACTT
>gi|5732730|gb|AF159401.1| Clethrionomys glareolus cytochrome b gene, complete cds; mitochondrial gene for mitochondrial product
GACAAAATCCCATTCCACCCCTATTATACAATCAAAGATTTTTTAGGAGTCCTCATCTTA
TTAATAGGTCTCATAATTTTGGTACTGTTTTTCCCAGATGTTCTCGGAGACCCAGATAAT
TACACTCCTGCAAATCCACTCAACACTCCAGCACACATTAAACCAGAATGATATTT
>gi|5478469|gb|AF119272.1| Clethrionomys glareolus cytochrome b gene, complete cds; mitochondrial gene for mitochondrial product
GACAAAATCCCATTCCACCCCTATTATACAATCAAAGATTTTTTAGGGGTCCTTATCTTA
TTAATAGGTCTCATAATTTTGGTACTGTTTTTCCCAGATGTTCTCGGAGACCCAGATAAT
TACACTCCTGCAAATCCACTCAACACTCCAGCGCACATTAAACCAGAATGATATTT
>gi|109690130|gb|DQ663670.1| Clethrionomys glareolus cytochrome b gene, partial cds; mitochondrial
GACAAAATCCCATTCCACCCCTATTATACAATCAAAGATTTTTTAGGAGTCCTTATCTTA
TTAATAGGTCTCATAATTTTGGTACTGTTTTTCCCAGATGTTCTCGGAGACCCAGATAAT
TACACTCCTGCAAATCCACTCAACACTCCAGCACACATTAAACCAGAATGATACTT
>gi|94315262|gb|DQ472232.1| Clethrionomys glareolus isolate 100 cytochrome b (cytb) gene, partial cds; mitochondrial
GACAAAATCCCATTCCACCCCTATTATACAATCAAAGATTTTTTAGGGGTCCTTATCTTA
TTAATAGGTCTCATAATTTTGGTACTGTTTTTCCCAGATGTTCTCGGAGACCCAGATAAT
TACACTCCTGCAAATCCACTCAACACTCCAGCACACATTAAACCAGAATGATATTT
>gi|94315264|gb|DQ472233.1| Clethrionomys glareolus isolate 101 cytochrome b (cytb) gene, partial cds; mitochondrial
GACAAAATCCCATTCCACCCCTATTATACAATCAAAGATTTTTTAGGGGTCCTTATCTTA
TTAATAGGTCTCATAATTTTGGTACTGTTTTTCCCAGATGTTCTCGGAGACCCAGATAAT
TACACTCCTGCAAATCCACTCAACACTCCAGCACACATTAAACCAGAATGATATTT
>gi|94315266|gb|DQ472234.1| Clethrionomys glareolus isolate 102 cytochrome b (cytb) gene, partial cds; mitochondrial
GACAAAATCCCATTCCACCCCTATTACACAATCAAAGATTTTTTAGGGGTCCTTATCTTA
TTAATAGGTCTCATAATTTTGGTACTGTTTTTCCCAGATGTTCTCGGAGACCCAGATAAT
TACACTCCTGCAAATCCACTCAACACTCCAGCACACATTAAACCAGAATGATATTT
>gi|94315268|gb|DQ472235.1| Clethrionomys glareolus isolate 103 cytochrome b (cytb) gene, partial cds; mitochondrial
GACAAAATCCCATTCCACCCCTATTATACAATCAAAGATTTTTTAGGGGTCCTTATCTTA
TTAATAGGTCTCATAATTTTGGTACTGTTTTTCCCAGATGTTCTCGGAGACCCAGATAAT
TACACTCCTGCAAATCCACTCAACACTCCAGCACACATTAAACCAGAATGATATTT
>gi|94315270|gb|DQ472236.1| Clethrionomys glareolus isolate 110 cytochrome b (cytb) gene, partial cds; mitochondrial
GACAAAATCCCATTCCACCCCTATTATACAATCAAAGATTTTTTAGGGGTCCTTATCTTA
TTAATAGGTCTCATAATTTTGGTACTGTTTTTCCCAGATGTTCTCGGAGACCCAGACAAT
TACACTCCTGCAAATCCACTCAACACTCCAGCACACATTAAACCAGAATGATATTT
>gi|94315272|gb|DQ472237.1| Clethrionomys glareolus isolate 111 cytochrome b (cytb) gene, partial cds; mitochondrial
GACAAAATCCCATTCCACCCCTATTATACAATCAAAGATTTTTTAGGGGTCCTTATCTTA
TTAATAGGTCTCATAATTTTGGTACTGTTTTTCCCAGATGTTCTCGGAGACCCAGATAAT
TACACTCCTGCAAATCCACTCAACACTCCAGCACACATTAAACCAGAATGATATTT
>gi|94315274|gb|DQ472238.1| Clethrionomys glareolus isolate 112 cytochrome b (cytb) gene, partial cds; mitochondrial
GACAAAATCCCATTCCACCCCTATTATACAATCAAAGATTTTTTAGGGGTCCTTATCTTA
TTAATAGGTCTCATAATTTTGGTACTGTTTTTCCCAGATGTTCTCGGAGACCCAGATAAT
TACACTCCTGCAAATCCACTCAACACTCCAGCACACATTAAACCAGAATGATATTT
>gi|94315276|gb|DQ472239.1| Clethrionomys glareolus isolate 113 cytochrome b (cytb) gene, partial cds; mitochondrial
GACAAAATCCCATTCCACCCCTATTATACAATCAAAGATTTTTTAGGGGTCCTTATCTTA
TTAATAGGTCTCATAATTTTGGTACTGTTTTTCCCAGATGTTCTCGGAGACCCAGATAAT
TACACTCCTGCAAATCCACTCAACACTCCAGCACACATTAAACCAGAATGATATTT
>gi|94315278|gb|DQ472240.1| Clethrionomys glareolus isolate 114 cytochrome b (cytb) gene, partial cds; mitochondrial
GACAAAATCCCATTCCACCCCTATTATACAATCAAAGATTTTTTAGGGGTCCTTATCTTA
TTAATAGGTCTCATAATTTTGGTACTGTTTTTCCCAGATGTTCTCGGAGACCCAGATAAT
TACACTCCTGCAAATCCACTCAACACTCCAGCACACATTAAACCAGAATGATATTT
>gi|94315280|gb|DQ472241.1| Clethrionomys glareolus isolate 116 cytochrome b (cytb) gene, partial cds; mitochondrial
GACAAAATCCCATTCCACCCCTATTATACAATCAAAGATTTTTTAGGGGTCCTTATCTTA
TTAATAGGTCTCATAATTTTGGTACTGTTTTTCCCAGATGTTCTCGGAGACCCAGATAAT
TACACTCCTGCAAATCCACTCAACACTCCAGCACACATTAAACCAGAATGGTATTT
>gi|94315490|gb|DQ472346.1| Clethrionomys glareolus isolate 179a cytochrome b (cytb) gene, partial cds; mitochondrial
GATAAAATCCCATTCCACCCCTATTATACAATCAAAGATTTTTTAGGGGTCCTTATCTTA
TTAATAGGTCTCATAATTTTGGTACTGTTTTTCCCAGATGTTCTCGGAGACCCAGATAAT
TACACTCCTGCAAATCCACTCAACACTCCAGCACACATTAAACCAGAATGGTATTT
>gi|94315492|gb|DQ472347.1| Clethrionomys glareolus isolate 179b cytochrome b (cytb) gene, partial cds; mitochondrial
GACAAAATCCCATTCCACCCCTATTATACAATCAAAGATTTTTTAGGGGTCCTTATCTTA
TTAATAGGTCTCATAATTTTGGTACTGTTTTTCCCAGATGTTCTCGGAGACCCAGATAAT
TACACTCCTGCAAATCCACTCAACACTCCAGCACACATTAAACCAGAATGGTATTT
>gi|94315494|gb|DQ472348.1| Clethrionomys glareolus isolate 179c cytochrome b (cytb) gene, partial cds; mitochondrial
GATAAAATCCCATTCCACCCCTATTATACAATCAAAGATTTTTTAGGGGTCCTTATCTTA
TTAATAGGTCTCATAATTTTGGTACTGTTTTTCCCAGATGTTCTCGGAGACCCAGATAAT
TACACTCCTGCAAATCCACTCAACACTCCAGCACACATTAAACCAGAATGGTATTT
>gi|94315258|gb|DQ472230.1| Clethrionomys glareolus isolate 18 cytochrome b (cytb) gene, partial cds; mitochondrial
GACAAAATCCCATTCCACCCCTATTATACAATCAAAGATTTTTTAGGGGTCCTTATCTTA
TTAATAGGTCTCATAATTTTGGTACTGTTTTTCCCAGATGTTCTCGGAGACCCAGATAAT
TACACTCCTGCAAATCCACTCAACACTCCAGCACACATTAAACCAGAATGATATTT
>gi|94315260|gb|DQ472231.1| Clethrionomys glareolus isolate 19 cytochrome b (cytb) gene, partial cds; mitochondrial
GACAAAATCCCATTCCACCCCTATTATACAATCAAAGATTTTTTAGGGGTCCTTATCTTA
TTAATAGGTCTCATAATTTTGGTACTGTTTTTCCCAGATGTTCTCGGAGACCCAGATAAT
TACACTCCTGCAAATCCACTCAACACTCCAGCACACATTAAACCAGAATGATATTT
>gi|94315282|gb|DQ472242.1| Clethrionomys glareolus isolate 191 cytochrome b (cytb) gene, partial cds; mitochondrial
GACAAAATCCCATTCCACCCCTATTATACAATCAAAGATTTTTTAGGGGTCCTTATCTTA
TTAATAGGTCTCATAATTTTGGTACTGTTTTTCCCAGATGTTCTCGGAGACCCAGATAAT
TACACTCCTGCAAATCCACTCAACACTCCAGCACACATTAAACCAGAATGATATTT
>gi|94315284|gb|DQ472243.1| Clethrionomys glareolus isolate 192 cytochrome b (cytb) gene, partial cds; mitochondrial
GACAAAATCCCATTCCACCCCTATTATACAATCAAAGATTTTTTAGGAGTCCTTATCTTA
TTAATAGGTCTCATAATTTTGGTACTGTTTTTCCCAGATGTTCTCGGAGACCCAGATAAT
TACACTCCTGCAAATCCACTCAACACTCCAGCACACATTAAACCAGAATGATATTT
>gi|94315286|gb|DQ472244.1| Clethrionomys glareolus isolate 193 cytochrome b (cytb) gene, partial cds; mitochondrial
GACAAAATCCCATTCCACCCCTATTATACAATCAAAGATTTTTTAGGGGTCCTTATCTTA
TTAATAGGTCTCATAATTTTGGTACTGTTTTTCCCAGATGTTCTCGGAGACCCAGATAAT
TACACTCCTGCAAATCCACTCAACACTCCAGCACACATTAAACCAGAATGATATTT
>gi|94315288|gb|DQ472245.1| Clethrionomys glareolus isolate 195 cytochrome b (cytb) gene, partial cds; mitochondrial
GACAAAATCCCATTCCACCCCTATTATACAATCAAAGATTTTTTAGGGGTCCTTATCTTA
TTAATAGGTCTCATAATTTTGGTACTGTTTTTCCCAGATGCTCTCGGAGACCCAGATAAT
TACACTCCTGCAAATCCACTCAACACTCCAGCACACATTAAGCCAGAATGATATTT
>gi|94315290|gb|DQ472246.1| Clethrionomys glareolus isolate 221 cytochrome b (cytb) gene, partial cds; mitochondrial
GACAAAATCCCATTCCACCCCTATTATACAATCAAAGATTTTTTAGGGGTCCTTATCTTA
TTAATAGGTCTCATAATTTTGGTACTGTTTTTCCCAGATGTTCTCGGAGACCCAGATAAT
TACACTCCTGCAAATCCACTCAACACTCCAGCACACATTAAACCAGAATGATATTT
>gi|94315292|gb|DQ472247.1| Clethrionomys glareolus isolate 224 cytochrome b (cytb) gene, partial cds; mitochondrial
GACAAAATCCCATTCCACCCCTATTATACAGTCAAAGATTTTTTAGGGGTCCTTATCTTA
TTAATAGGTCTCATAATTTTGGTACTGTTTTTCCCAGATGTTCTCGGAGACCCAGATAAT
TACACTCCTGCAAATCCACTCAACACTCCAGCACACATTAAGCCAGAATGATATTT
>gi|94315294|gb|DQ472248.1| Clethrionomys glareolus isolate 239 cytochrome b (cytb) gene, partial cds; mitochondrial
GACAAAATCCCATTCCACCCCTATTATACAATCAAAGATTTTTTAGGGGTCCTTATCTTA
TTAATAGGTCTCATAATTTTGGTACTGTTTTTCCCAGATGTTCTCGGAGACCCAGATAAT
TACACTCCTGCAAATCCACTCAACACTCCAGCACACATTAAACCAGAATGATATTT
>gi|94315296|gb|DQ472249.1| Clethrionomys glareolus isolate 240 cytochrome b (cytb) gene, partial cds; mitochondrial
GACAAAATCCCATTCCACCCCTATTATACAATCAAAGATTTTTTAGGGGTCCTTATCTTA
TTAATAGGTCTCATAATTTTGGTACTGTTTTTCCCAGATGTTCTCGGAGACCCAGATAAT
TACACTCCTGCAAATCCACTCAACACTCCAGCACACATTAAACCAGAATGATATTT
>gi|94315298|gb|DQ472250.1| Clethrionomys glareolus isolate 245 cytochrome b (cytb) gene, partial cds; mitochondrial
GACAAAATCCCATTCCACCCCTATTATACAATCAAAGATTTTTTAGGGGTCCTTATCTTA
TTAATAGGTCTCATAATTTTGGTACTGTTTTTCCCAGATGTTCTCGGAGACCCAGATAAT
TACACTCCTGCAAATCCACTCAACACTCCAGCACACATTAAACCAGAATGATATTT
>gi|94315300|gb|DQ472251.1| Clethrionomys glareolus isolate 271 cytochrome b (cytb) gene, partial cds; mitochondrial
GACAAAATCCCATTCCACCCCTATTATACAATCAAAGATTTTTTAGGGGTCCTTATCTTA
TTAATAGGTCTCATAATTTTGGTACTGTTTTTCCCAGATGTTCTCGGAGACCCAGATAAT
TACACTCCTGCAAATCCACTCAACACTCCAGCACACATTAAACCAGAATGATATTT
>gi|94315302|gb|DQ472252.1| Clethrionomys glareolus isolate 273 cytochrome b (cytb) gene, partial cds; mitochondrial
GACAAAATCCCATTCCACCCCTATTATACAATCAAAGATTTTTTAGGGGTCCTTATCTTA
TTAATAGGTCTCATAATTTTGGTACTGTTTTTCCCAGATGTTCTCGGAGACCCAGATAAT
TACACTCCTGCAAATCCACTCAACACTCCAGCACACATTAAACCAGAATGATATTT
>gi|94315304|gb|DQ472253.1| Clethrionomys glareolus isolate 274 cytochrome b (cytb) gene, partial cds; mitochondrial
GACAAAATCCCATTCCACCCCTATTATACAATCAAAGATTTTTTAGGGGTCCTTATCTTA
TTAATAGGTCTCATAATTTTGGTACTATTTTTCCCAGATGTTCTCGGAGACCCAGATAAT
TACACTCCTGCAAATCCACTCAACACTCCAGCACACATTAAACCAGAATGATATTT
>gi|94315306|gb|DQ472254.1| Clethrionomys glareolus isolate 275 cytochrome b (cytb) gene, partial cds; mitochondrial
GACAAAATCCCATTCCACCCCTATTATACAATCAAAGATTTTTTAGGGGTCCTTATCTTA
TTAATAGGTCTCATAATTTTGGTACTATTTTTCCCAGATGTTCTCGGAGACCCAGATAAT
TACACTCCTGCAAATCCACTCAACACTCCAGCACACATTAAACCAGAATGATATTT
>gi|94315308|gb|DQ472255.1| Clethrionomys glareolus isolate 277 cytochrome b (cytb) gene, partial cds; mitochondrial
GACAAAATCCCATTCCACCCCTATTATACAGTCAAAGATTTTTTAGGGGTCCTTATCTTA
TTAATAGGTCTCATAATTTTGGTACTATTTTTCCCAGATGTTCTCGGAGACCCAGATAAT
TACACTCCTGCAAATCCACTCAACACTCCAGCACACATTAAACCAGAATGATATTT
>gi|94315310|gb|DQ472256.1| Clethrionomys glareolus isolate 279 cytochrome b (cytb) gene, partial cds; mitochondrial
GACAAAATCCCATTCCACCCCTATTATACAATCAAAGATTTTTTAGGGGTCCTTATCTTA
TTAATAGGTCTCATAATTTTGGTACTGTTTTTCCCAGATGTTCTCGGAGACCCAGATAAT
TACACTCCTGCAAATCCACTCAACACTCCAGCACACATTAAACCAGAATGGTATTT
>gi|94315312|gb|DQ472257.1| Clethrionomys glareolus isolate 280 cytochrome b (cytb) gene, partial cds; mitochondrial
GACAAAATCCCATTCCACCCCTATTATACAATCAAAGATTTTTTAGGGGTCCTTATCTTA
TTAATAGGTCTCATAATTTTGGTACTATTTTTCCCAGATGTTCTCGGAGACCCAGATAAT
TACACTCCTGCAAATCCACTCAACACTCCAGCACACATTAAACCAGAATGATATTT
>gi|94315314|gb|DQ472258.1| Clethrionomys glareolus isolate 281 cytochrome b (cytb) gene, partial cds; mitochondrial
GACAAAATCCCATTCCACCCCTATTATACAATCAAAGATTTTTTAGGAGTCCTTATCTTA
TTAATAGGTCTCATAATTTTGGTACTGTTTTTCCCAGATGTTCTCGGAGACCCAGATAAT
TACACTCCTGCAAATCCACTCAACACTCCAGCACACATTAAACCAGAATGATATTT
>gi|94315316|gb|DQ472259.1| Clethrionomys glareolus isolate 287 cytochrome b (cytb) gene, partial cds; mitochondrial
GACAAAATCCCATTCCACCCCTATTATACAATCAAAGATTTTTTAGGAGTCCTTATCTTA
TTAATAGGTCTCATAATTTTGGTACTGTTTTTCCCAGATGTTCTCGGAGACCCAGATAAT
TACACTCCTGCAAATCCACTCAACACTCCAGCACACATTAAACCAGAATGATATTT
>gi|94315318|gb|DQ472260.1| Clethrionomys glareolus isolate 290 cytochrome b (cytb) gene, partial cds; mitochondrial
GACAAAATCCCATTCCACCCCTATTATACAATCAAAGATTTTTTAGGGGTCCTTATCTTA
TTAATAGGTCTCATAATTTTGGTACTATTTTTCCCAGATGTTCTCGGAGACCCAGATAAT
TACACTCCTGCAAATCCACTCAACACTCCAGCACACATTAAACCAGAATGATATTT
>gi|94315320|gb|DQ472261.1| Clethrionomys glareolus isolate 291 cytochrome b (cytb) gene, partial cds; mitochondrial
GACAAAATCCCATTCCACCCCTATTATACAATCAAAGATTTTTTAGGGGTCCTTATCTTA
TTAATAGGTCTCATAATTTTGGTACTATTTTTCCCAGATGTTCTCGGAGACCCAGATAAT
TACACTCCTGCAAATCCACTCAACACTCCAGCACACATTAAACCAGAATGATATTT
>gi|94315322|gb|DQ472262.1| Clethrionomys glareolus isolate 292 cytochrome b (cytb) gene, partial cds; mitochondrial
GACAAAATCCCATTCCACCCCTATTATACAATCAAAGATTTTTTAGGGGTCCTTATCTTA
TTAATAGGTCTCATAATTTTGGTACTATTTTTCCCAGATGTTCTCGGAGACCCAGATAAT
TACACTCCTGCAAATCCACTCAACACTCCAGCACACATTAAACCAGAATGATATTT
>gi|94315324|gb|DQ472263.1| Clethrionomys glareolus isolate 301 cytochrome b (cytb) gene, partial cds; mitochondrial
GACAAAATCCCATTCCACCCCTATTATACAATCAAAGATTTTTTAGGGGTCCTTATCTTA
TTAATAGGTCTCATAATTTTGGTACTGTTTTTCCCAGATGTTCTCGGAGACCCAGATAAT
TACACTCCTGCAAATCCACTCAACACTCCAGCACACATTAAACCAGAATGGTATTT
>gi|94315326|gb|DQ472264.1| Clethrionomys glareolus isolate 302 cytochrome b (cytb) gene, partial cds; mitochondrial
GACAAAATCCCATTCCACCCCTATTATACAATCAAAGATTTTTTAGGGGTCCTTATCTTA
TTAATAGGTCTCATAATTTTGGTACTATTTTTCCCAGATGTTCTCGGAGACCCAGATAAT
TACACTCCTGCAAATCCACTCAACACTCCAGCACACATTAAACCAGAATGATATTT
>gi|94315328|gb|DQ472265.1| Clethrionomys glareolus isolate 304 cytochrome b (cytb) gene, partial cds; mitochondrial
GACAAAATCCCATTCCACCCCTATTATACAATCAAAGATTTTTTAGGGGTCCTTATCTTA
TTAATAGGTCTCATAATTTTGGTACTATTTTTCCCAGATGTTCTCGGAGACCCAGATAAT
TACACTCCTGCAAATCCACTCAACACTCCAGCACACATTAAACCAGAATGATATTT
>gi|94315330|gb|DQ472266.1| Clethrionomys glareolus isolate 305 cytochrome b (cytb) gene, partial cds; mitochondrial
GACAAAATCCCATTCCACCCCTATTATACAATCAAAGATTTTTTAGGGGTCCTTATCTTA
TTAATAGGTCTCATAATTTTGGTACTATTTTTCCCAGATGTTCTCGGAGACCCAGATAAT
TACACTCCTGCAAATCCACTCAACACTCCAGCACACATTAAACCAGAATGATACTT
>gi|94315332|gb|DQ472267.1| Clethrionomys glareolus isolate 306 cytochrome b (cytb) gene, partial cds; mitochondrial
GACAAAATCCCATTCCACCCCTATTATACAATCAAAGATTTTTTAGGGGTCCTTATCTTA
TTAATAGGTCTCATAATTTTGGTACTATTTTTCCCAGATGTTCTCGGAGACCCAGATAAT
TACACTCCTGCAAATCCACTCAACACTCCAGCACACATTAAACCAGAATGATATTT
>gi|94315334|gb|DQ472268.1| Clethrionomys glareolus isolate 307 cytochrome b (cytb) gene, partial cds; mitochondrial
GACAAAATCCCATTCCACCCCTATTATACAATCAAAGATTTTTTAGGGGCCCTTATCTTA
TTAATAGGTCTCATAATTTTGGTACTATTTTTCCCAGATGTTCTCGGAGACCCAGATAAT
TACACTCCTGCAAATCCACTCAACACTCCAGCACACATTAAACCAGAATGATATTT
>gi|94315336|gb|DQ472269.1| Clethrionomys glareolus isolate 308 cytochrome b (cytb) gene, partial cds; mitochondrial
GACAAAATCCCATTCCACCCCTATTATACAATCAAAGATTTTTTAGGGGTCCTTATCTTA
TTAATAGGTCTCATAATTTTGGTACTATTTTTCCCAGATGTTCTCGGAGACCCAGATAAT
TACACTCCTGCAAATCCACTCAACACTCCAGCACACATTAAACCAGAATGATATTT
>gi|94315338|gb|DQ472270.1| Clethrionomys glareolus isolate 309 cytochrome b (cytb) gene, partial cds; mitochondrial
GACAAAATCCCATTCCACCCCTATTATACAATCAAAGATTTTTTAGGGGTCCTTATCTTA
TTAATAGGTCTCATAATTTTGGTACTGTTTTTCCCAGATGTTCTCGGAGACCCAGATAAT
TACACTCCTGCAAATCCACTCAACACTCCAGCACACATTAAGCCAGAATGATATTT
>gi|94315340|gb|DQ472271.1| Clethrionomys glareolus isolate 313 cytochrome b (cytb) gene, partial cds; mitochondrial
GACAAAATCCCATTCCACCCCTATTATACAATCAAAGATTTTTTAGGGGTCCTTATCTTA
TTAACAGGTCTCATAATTTTGGTACTATTTTTCCCAGATGTTCTCGGAGACCCAGATAAT
TACACTCCTGCAAATCCACTCAACACTCCAGCACACATTAAACCAGAATGATATTT
>gi|94315342|gb|DQ472272.1| Clethrionomys glareolus isolate 324 cytochrome b (cytb) gene, partial cds; mitochondrial
GACAAAATCCCATTCCACCCCTATTATACAATCAAAGATTTTTTAGGGGTCCTTATCTTA
TTAATAGGTCTCATAATTTTGGTACTGTTTTTCCCAGATGTTCTCGGAGACCCAGATAAT
TACACTCCTGCAAATCCACTCAACACTCCAGCACACATTAAACCAGAATGATATTT
>gi|94315344|gb|DQ472273.1| Clethrionomys glareolus isolate 326 cytochrome b (cytb) gene, partial cds; mitochondrial
GACAAAATCCCATTCCACCCCTATTATACAATCAAAGATTTTTTAGGAGTCCTTATCTTA
TTAATAGGTCTCATAATTTTGGTACTGTTTTTCCCAGATGTTCTCGGAGACCCAGATAAT
TACACTCCTGCAAATCCACTCAACACTCCAGCACACATTAAACCAGAATGATATTT
>gi|94315346|gb|DQ472274.1| Clethrionomys glareolus isolate 333 cytochrome b (cytb) gene, partial cds; mitochondrial
GACAAAATCCCATTCCACCCCTATTATACAATCAAAGATTTTTTAGGGGTCCTTATCTTA
TTAATAGGTCTCATAATTTTGGTACTATTTTTCCCAGATGTTCTCGGAGACCCAGATAAT
TACACTCCTGCAAATCCACTCAACACTCCAGCACACATTAAACCAGAATGATATTT
>gi|94315348|gb|DQ472275.1| Clethrionomys glareolus isolate 338 cytochrome b (cytb) gene, partial cds; mitochondrial
GACAAAATCCCATTCCACCCCTATTATACAATCAAAGATTTCTTAGGGGTCCTTATCTTA
TTAATAGGTCTCATAATTTTGGTACTATTTTTCCCAGATGTTCTCGGAGACCCAGATAAT
TACACTCCTGCAAATCCACTCAACACTCCAGCACACATTAAACCAGAATGATATTT
>gi|94315350|gb|DQ472276.1| Clethrionomys glareolus isolate 340 cytochrome b (cytb) gene, partial cds; mitochondrial
GACAAAATCCCATTCCACCCCTATTATACAATCAAAGATTTTTTAGGGGTCCTTATCTTA
TTAATAGGTCTCATAATTTTGGTACTGTTTTTCCCAGATGTTCTCGGAGACCCAGATAAT
TACACTCCTGCAAATCCACTCAACACTCCAGCACACATCAAACCAGAATGGTATTT
>gi|94315352|gb|DQ472277.1| Clethrionomys glareolus isolate 342 cytochrome b (cytb) gene, partial cds; mitochondrial
GACAAAATCCCATTCCACCCCTATTATACAATCAAAGATTTTTTAGGGGTCCTTATCTTA
TTAATAGGTCTCATAATTTTGGTACTATTTTTCCCAGATGTTCTCGGAGACCCAGATAAT
TACACTCCTGCAAATCCACTCAACACTCCAGCACACATTAAACCAGAATGATATTT
>gi|94315354|gb|DQ472278.1| Clethrionomys glareolus isolate 349 cytochrome b (cytb) gene, partial cds; mitochondrial
GACAAAATCCCATTCCACCCCTATTATACAATCAAAGATTTTTTAGGGGTCCTTATCTTA
TTAATAGGTCTCATAATTTTGGTACTATTTTTCCCAGATGTTCTCGGAGACCCAGATAAT
TACACTCCTGCAAATCCACTCAACACTCCAGCACACATTAAACCAGAATGATATTT
>gi|94315356|gb|DQ472279.1| Clethrionomys glareolus isolate 352 cytochrome b (cytb) gene, partial cds; mitochondrial
GACAAAATCCCATTCCACCCCTATTATACAATCAAAGATTTTTTAGGAGTCCTTATCTTA
TTAATAGGTCTCATAATTTTGGTACTGTTTTTCCCAGATGTTCTCGGAGACCCAGATAAT
TACACTCCTGCAAATCCACTCAACACTCCAGCACACATTAAACCAGAATGATACTT
>gi|94315358|gb|DQ472280.1| Clethrionomys glareolus isolate 353 cytochrome b (cytb) gene, partial cds; mitochondrial
GACAAAATCCCATTCCACCCCTATTATACAATCAAAGATTTTTTAGGGGTCCTTATCTTA
TTAATAGGTCTCATAATTTTGGTACTGTTTTTCCCAGATGTTCTCGGAGACCCAGATAAT
TACACTCCTGCAAATCCACTCAACACTCCAGCACACATTAAACCAGAATGATATTT
>gi|94315360|gb|DQ472281.1| Clethrionomys glareolus isolate 354 cytochrome b (cytb) gene, partial cds; mitochondrial
GACAAAATCCCATTCCACCCCTATTATACAATCAAAGATTTTTTAGGGGTCCTTATCTTA
TTAATAGGTCTCATAATTTTGGTACTGTTTTTCCCAGATGTTCTCGGAGACCCAGATAAT
TACACTCCTGCAAATCCACTCAACACTCCAGCACACATTAAACCAGAATGATATTT
>gi|94315362|gb|DQ472282.1| Clethrionomys glareolus isolate 356 cytochrome b (cytb) gene, partial cds; mitochondrial
GACAAAATCCCATTCCACCCCTATTATACAATCAAAGATTTTTTAGGGGTCCTCATCTTA
TTAATAGGTCTCATAATTTTGGTACTGTTTTTCCCAGATGTTCTCGGAGACCCAGATAAT
TACACTCCTGCAAATCCACTCAACACTCCAGCACACATTAAACCAGAATGGTATTT
>gi|94315364|gb|DQ472283.1| Clethrionomys glareolus isolate 357 cytochrome b (cytb) gene, partial cds; mitochondrial
GACAAAATCCCATTCCACCCCTACTATACAATCAAAGATTTTTTAGGGGTCCTTATCTTA
TTAATAGGTCTCATAATTTTGGTACTGTTTTTCCCAGATGTTCTCGGAGACCCAGATAAT
TACACTCCTGCAAATCCACTCAACACTCCAGCACACATTAAACCAGAATGATATTT
>gi|94315366|gb|DQ472284.1| Clethrionomys glareolus isolate 359 cytochrome b (cytb) gene, partial cds; mitochondrial
GACAAAATCCCATTCCACCCCTATTATACAATCAAAGATTTTTTAGGGGTCCTTATCTTA
TTAATAGGTCTCATAATTTTGGTACTATTTTTCCCAGATGTTCTCGGAGACCCAGATAAT
TACACTCCTGCAAATCCACTCAACACTCCAGCACACATTAAACCAGAATGATATTT
>gi|94315368|gb|DQ472285.1| Clethrionomys glareolus isolate 360 cytochrome b (cytb) gene, partial cds; mitochondrial
GACAAAATCCCATTCCACCCCTATTATACAATCAAAGATTTTTTAGGAGTCCTTATCTTA
TTAATAGGTCTCATAATTTTGGTACTGTTTTTCCCAGATGTTCTCGGAGACCCAGATAAT
TACACTCCTGCAAATCCACTCAACACTCCAGCACACATTAAACCAGAATGATATTT
>gi|94315370|gb|DQ472286.1| Clethrionomys glareolus isolate 367 cytochrome b (cytb) gene, partial cds; mitochondrial
GACAAAATCCCATTCCACCCCTATTATACAATCAAAGATTTTTTAGGGGTCCTTATCTTA
TTAATAGGTCTCATAATTTTGGTACTATTTTTCCCAGATGTTCTCGGAGACCCAGATAAT
TACACTCCTGCAAATCCACTCAACACTCCAGCACACATTAAACCAGAATGATATTT
>gi|94315372|gb|DQ472287.1| Clethrionomys glareolus isolate 368 cytochrome b (cytb) gene, partial cds; mitochondrial
GACAAAATCCCATTCCACCCCTATTATACAATCAAAGATTTTTTAGGGGTCCTTATCTTA
TTAATAGGTCTCATAATTTTGGTACTATTTTTCCCAGATGTTCTCGGAGACCCAGATAAT
TACACTCCTGCAAATCCACTCAACACTCCAGCACACATTAAACCAGAATGATATTT
>gi|94315374|gb|DQ472288.1| Clethrionomys glareolus isolate 379 cytochrome b (cytb) gene, partial cds; mitochondrial
GACAAAATCCCATTCCACCCCTATTATACAATCAAAGATTTTTTAGGGGTCCTTATCTTA
TTAATAGGTCTCATAATTTTGGTACTATTTTTCCCAGATGTTCTCGGAGACCCAGATAAT
TACACTCCTGCAAATCCACTCAACACTCCAGCACACATTAAACCAGAATGATATTT
>gi|94315376|gb|DQ472289.1| Clethrionomys glareolus isolate 385 cytochrome b (cytb) gene, partial cds; mitochondrial
GACAAAATCCCATTCCACCCCTATTATACAATCAAAGATTTTTTAGGGGTCCTTATCTTA
TTAATAGGTCTCATAATTTTGGTACTATTTTTCCCAGATGTTCTCGGAGACCCAGATAAT
TACACTCCTGCAAATCCACTCAACACTCCAGCACACATTAAACCAGAATGATATTT
>gi|94315378|gb|DQ472290.1| Clethrionomys glareolus isolate 389 cytochrome b (cytb) gene, partial cds; mitochondrial
GACAAAATCCCATTCCACCCCTATTATACAATCAAAGATTTTTTAGGGGTCCTTATCTTA
TTAATAGGTCTCATAATTTTGGTACTGTTTTTCCCAGATGTTCTCGGAGACCCAGATAAT
TACACTCCTGCAAATCCACTCAACACTCCAGCACACATTAAACCAGAATGATATTT
>gi|94315380|gb|DQ472291.1| Clethrionomys glareolus isolate 392 cytochrome b (cytb) gene, partial cds; mitochondrial
GACAAAATCCCATTCCACCCCTATTATACAATCAAAGATTTTTTAGGGGTCCTTATCTTA
TTAATAGGTCTCATAATTTTGGTACTATTTTTCCCAGATGTTCTCGGAGACCCAGATAAT
TACACTCCTGCAAATCCACTCAACACTCCAGCACACATTAAACCAGAATGATATTT
>gi|94315382|gb|DQ472292.1| Clethrionomys glareolus isolate 395 cytochrome b (cytb) gene, partial cds; mitochondrial
GACAAAATCCCATTCCACCCCTATTATACAATCAAAGATTTTTTAGGAGTCCTTATCTTA
TTAATAGGTCTCATAATTTTGGTACTGTTTTTCCCAGATGTTCTCGGAGACCCAGATAAT
TACACTCCTGCAAATCCACTCAACACTCCAGCACACATTAAACCAGAATGATATTT
>gi|94315384|gb|DQ472293.1| Clethrionomys glareolus isolate 396 cytochrome b (cytb) gene, partial cds; mitochondrial
GACAAAATCCCATTCCACCCCTATTATACAATCAAAGATTTTTTAGGAGTCCTTATCTTA
TTAATAGGTCTCATAATTTTGGTACTGTTTTTCCCAGATGTTCTCGGAGACCCAGATAAT
TACACTCCTGCAAATCCACTCAACACTCCAGCACACATTAAACCAGAATGATACTT
>gi|94315386|gb|DQ472294.1| Clethrionomys glareolus isolate 397 cytochrome b (cytb) gene, partial cds; mitochondrial
GACAAAATCCCATTCCACCCCTATTATACAATCAAAGATTTTTTAGGAGTCCTTATCTTA
TTAATAGGTCTCATAATTTTGGTACTGTTTTTCCCAGATGTTCTCGGAGACCCAGATAAT
TACACTCCTGCAAATCCACTCAACACTCCAGCACACATTAAACCAGAATGATATTT
>gi|94315388|gb|DQ472295.1| Clethrionomys glareolus isolate 448 cytochrome b (cytb) gene, partial cds; mitochondrial
GACAAAATCCCATTCCACCCCTATTATACAATCAAAGATTTTTTAGGGGTCCTTATCTTA
TTAATAGGTCTCATAATTTTGGTACTATTTTTCCCAGATGTTCTCGGAGACCCAGATAAT
TACACTCCTGCAAATCCACTCAACACTCCAGCACACATTAAACCAGAATGATATTT
>gi|94315390|gb|DQ472296.1| Clethrionomys glareolus isolate 449 cytochrome b (cytb) gene, partial cds; mitochondrial
GACAAAATCCCATTCCACCCCTATTATACAATCAAAGATTTTTTAGGGGTCCTTATCTTA
TTAATAGGTCTCATAATTTTGGTACTATTTTTCCCAGATGTTCTCGGAGACCCAGATAAT
TACACTCCTGCAAATCCACTCAACACTCCAGCACACATTAAACCAGAATGATATTT
>gi|94315392|gb|DQ472297.1| Clethrionomys glareolus isolate 452 cytochrome b (cytb) gene, partial cds; mitochondrial
GATAAAATCCCATTCCACCCCTATTATACAATCAAAGATTTTTTAGGGGTCCTTATCTTA
TTAATAGGTCTCATAATTTTGGTACTGTTTTTCCCAGATGTTCTCGGAGACCCAGATAAT
TACACTCCTGCAAATCCACTCAACACTCCAGCACACATTAAACCAGAATGATATTT
>gi|94315394|gb|DQ472298.1| Clethrionomys glareolus isolate 453 cytochrome b (cytb) gene, partial cds; mitochondrial
GACAAAATCCCATTCCACCCCTATTATACAATCAAAGATTTTTTAGGGGTCCTTATCTTA
TTAATAGGTCTCATAATTTTGGTACTGTTTTTCCCAGATGTTCTCGGAGACCCAGATAAT
TACACTCCTGCAAATCCACTCAACACTCCAGCACACATTAAACCAGAATGATATTT
>gi|94315396|gb|DQ472299.1| Clethrionomys glareolus isolate 458 cytochrome b (cytb) gene, partial cds; mitochondrial
GACAAAATCCCATTCCACCCCTATTATACAATCAAAGATTTTTTAGGGGTCCTTATCTTA
TTAATAGGTCTCATAATTTTGGTACTGTTTTTCCCAGATGTTCTCGGAGACCCAGATAAT
TACACTCCTGCAAATCCACTCAACACTCCAGCACACATTAAACCAGAATGATATTT
>gi|94315398|gb|DQ472300.1| Clethrionomys glareolus isolate 459 cytochrome b (cytb) gene, partial cds; mitochondrial
GACAAAATCCCATTCCACCCCTATTATACAATCAAAGATTTTTTAGGGGTCCTTATCTTA
TTAATAGGTCTCATAATTTTGGTACTGTTTTTCCCAGATGTTCTCGGAGACCCAGATAAT
TACACTCCTGCAAATCCACTCAACACTCCAGCACACATTAAACCAGAATGATATTT
>gi|94315400|gb|DQ472301.1| Clethrionomys glareolus isolate 460 cytochrome b (cytb) gene, partial cds; mitochondrial
GACAAAATCCCATTCCACCCCTATTATACAATCAAAGATTTTTTAGGGGTCCTTATCTTA
TTAATAGGTCTCATAATTTTGGTACTGTTTTTCCCAGATGTTCTCGGAGACCCAGATAAT
TACACTCCTGCAAATCCACTCAACACTCCAGCACACATTAAACCAGAATGATATTT
>gi|94315402|gb|DQ472302.1| Clethrionomys glareolus isolate 461 cytochrome b (cytb) gene, partial cds; mitochondrial
GACAAAATCCCATTCCACCCCTATTATACAATCAAAGATTTTTTAGGGGTCCTTATCTTA
TTAATAGGTCTCATAATTTTGGTACTGTTTTTCCCAGATGTTCTCGGAGACCCAGATAAT
TACACTCCTGCAAATCCACTCAACACTCCAGCACACATTAAACCAGAATGATATTT
>gi|94315404|gb|DQ472303.1| Clethrionomys glareolus isolate 463 cytochrome b (cytb) gene, partial cds; mitochondrial
GACAAAATCCCATTCCACCCCTATTATACAATCAAAGATTTTTTAGGGGTCCTTATCTTA
TTAATAGGTCTCATAATTTTGGTACTGTTTTTCCCAGATGTTCTCGGAGACCCAGATAAT
TACACTCCTGCAAATCCACTCAACACTCCAGCACACATTAAACCAGAATGATATTT
>gi|94315406|gb|DQ472304.1| Clethrionomys glareolus isolate 464 cytochrome b (cytb) gene, partial cds; mitochondrial
GACAAAATCCCATTCCACCCCTATTATACAATCAAAGATTTTTTAGGGGTCCTTATCTTA
TTAATAGGTCTCATAATTTTGGTACTATTTTTCCCAGATGTTCTCGGAGACCCAGATAAT
TACACTCCTGCAAATCCACTCAACACTCCAGCACACATTAAACCAGAATGATATTT
>gi|94315408|gb|DQ472305.1| Clethrionomys glareolus isolate 470 cytochrome b (cytb) gene, partial cds; mitochondrial
GACAAAATCCCATTCCACCCCTATTATACAATCAAAGATTTTTTAGGGGTCCTTATCTTA
TTAATAGGTCTCATAATTTTGGTACTATTTTTCCCAGATGTTCTCGGAGACCCAGATAAT
TACACTCCTGCAAATCCACTCAACACTCCAGCACACATTAAACCAGAATGATATTT
>gi|94315410|gb|DQ472306.1| Clethrionomys glareolus isolate 471 cytochrome b (cytb) gene, partial cds; mitochondrial
GACAAAATCCCATTCCACCCCTATTATACAATCAAAGATTTTTTAGGGGTCCTTATCTTA
TTAATAGGTCTCATAATTTTGGTACTATTTTTCCCAGATGTTCTCGGAGACCCAGATAAT
TATACTCCTGCAAATCCACTCAACACTCCAGCACACATTAAGCCAGAATGATATTT
>gi|94315412|gb|DQ472307.1| Clethrionomys glareolus isolate 474 cytochrome b (cytb) gene, partial cds; mitochondrial
GACAAAATCCCATTCCACCCCTATTATACAATCAAAGATTTTTTAGGGGTCCTTATCTTA
TTAATAGGTCTCATAATTTTGGTACTGTTTTTCCCAGATGTTCTCGGAGACCCAGATAAT
TACACTCCTGCAAATCCACTCAACACTCCAGCACACATTAAACCAGAATGGTATTT
>gi|94315414|gb|DQ472308.1| Clethrionomys glareolus isolate 478 cytochrome b (cytb) gene, partial cds; mitochondrial
GATAAAATCCCATTCCACCCCTATTATACAATCAAAGATTTTTTAGGGGTCCTTATCTTA
TTAATAGGTCTCATAATTTTGGTACTGTTTTTCCCAGATGTTCTCGGAGACCCAGATAAT
TACACTCCTGCAAATCCACTCAACACTCCAGCACACATTAAACCAGAATGGTATTT
>gi|94315416|gb|DQ472309.1| Clethrionomys glareolus isolate 479 cytochrome b (cytb) gene, partial cds; mitochondrial
GACAAAATCCCATTCCACCCCTATTATACAATCAAAGATTTTTTAGGGGTCCTTATCTTA
TTAATAGGTCTCATAATTTTGGTACTATTTTTCCCAGATGTTCTCGGAGACCCAGATAAT
TACACTCCTGCAAATCCACTCAACACTCCAGCACACATTAAACCAGAATGATATTT
>gi|94315418|gb|DQ472310.1| Clethrionomys glareolus isolate 480 cytochrome b (cytb) gene, partial cds; mitochondrial
GACAAAATCCCATTCCACCCCTATTATACAATCAAAGATTTTTTAGGAGTCCTTATCTTA
TTAATAGGTCTCATAATTTTGGTACTATTTTTCCCAGATGTTCTCGGAGACCCAGATAAT
TACACTCCTGCAAATCCACTCAACACTCCAGCACACATTAAACCAGAATGATATTT
>gi|94315420|gb|DQ472311.1| Clethrionomys glareolus isolate 498 cytochrome b (cytb) gene, partial cds; mitochondrial
GACAAAATCCCATTCCACCCCTATTATACAATCAAAGATTTTTTAGGGGTCCTTATCTTA
TTAATAGGTCTCATAATTTTGGTACTATTTTTCCCAGATGTTCTCGGAGACCCAGATAAT
TACACTCCTGCAAATCCACTCAACACTCCAGCACACATTAAACCAGAATGATATTT
>gi|94315422|gb|DQ472312.1| Clethrionomys glareolus isolate 502 cytochrome b (cytb) gene, partial cds; mitochondrial
GACAAAATCCCATTCCACCCCTATTATACAATCAAAGATTTTTTAGGGGTCCTTATCTTA
TTAATAGGTCTCATAATTTTGGTACTGTTTTTCCCAGATGTTCTCGGAGACCCAGATAAT
TACACTCCTGCAAATCCACTCAACACTCCAGCACACATTAAACCAGAATGATATTT
>gi|94315424|gb|DQ472313.1| Clethrionomys glareolus isolate 506 cytochrome b (cytb) gene, partial cds; mitochondrial
GACAAAATCCCATTCCACCCCTATTATACAATCAAAGATTTTTTAGGGGTCCTTATCTTA
TTAATAGGTCTCATAATTTTGGTACTGTTTTTCCCAGATGTTCTCGGAGACCCAGATAAT
TACACTCCTGCAAATCCACTCAACACTCCAGCACACATTAAACCAGAATGATATTT
>gi|94315426|gb|DQ472314.1| Clethrionomys glareolus isolate 516 cytochrome b (cytb) gene, partial cds; mitochondrial
GACAAAATCCCATTCCACCCCTATTATACAATCAAAGATTTTTTAGGGGTCCTTATCTTA
TTAATAGGTCTCATAATTTTGGTACTGTTTTTCCCAGATGTTCTCGGAGACCCAGATAAT
TACACTCCTGCAAATCCACTCAACACTCCAGCACACATTAAACCAGAATGATATTT
>gi|94315428|gb|DQ472315.1| Clethrionomys glareolus isolate 522 cytochrome b (cytb) gene, partial cds; mitochondrial
GACAAAATCCCATTCCACCCCTATTATACAATCAAAGATTTTTTAGGGGTCCTTATCTTA
TTAATAGGTCTCATAATTTTGGTACTATTTTTCCCAGATGTTCTCGGAGACCCAGATAAT
TACACTCCTGCAAATCCACTCAACACTCCAGCACACATTAAACCAGAATGATATTT
>gi|94315430|gb|DQ472316.1| Clethrionomys glareolus isolate 524 cytochrome b (cytb) gene, partial cds; mitochondrial
GACAAAATCCCATTCCACCCCTATTATACAATCAAAGATTTTTTAGGGGTCCTTATCTTA
TTAATAGGTCTCATAATTTTGGTACTGTTTTTCCCAGATGTTCTCGGAGACCCAGATAAT
TACACTCCTGCAAATCCACTCAACACTCCAGCACACATTAAACCAGAATGGTATTT
>gi|94315432|gb|DQ472317.1| Clethrionomys glareolus isolate 534 cytochrome b (cytb) gene, partial cds; mitochondrial
GACAAAATCCCATTCCACCCCTATTATACAATCAAAGATTTTTTAGGGGTCCTTATCTTA
TTAATAGGTCTCATAATTTTGGTACTATTTTTCCCAGATGTTCTCGGAGACCCAGATAAT
TACACTCCTGCAAATCCACTCAACACTCCAGCACACATTAAACCAGAATGATATTT
>gi|94315434|gb|DQ472318.1| Clethrionomys glareolus isolate 536 cytochrome b (cytb) gene, partial cds; mitochondrial
GATAAAATCCCATTCCACCCCTATTATACAATCAAAGATTTTTTAGGGGTCCTTATCTTA
TTAATAGGTCTCATAATTTTGGTACTGTTTTTCCCAGATGTTCTCGGAGACCCAGATAAT
TACACTCCTGCAAATCCACTCAACACTCCAGCACACATTAAACCAGAATGGTATTT
>gi|94315436|gb|DQ472319.1| Clethrionomys glareolus isolate 544 cytochrome b (cytb) gene, partial cds; mitochondrial
GACAAAATCCCATTCCACCCCTATTATACAATCAAAGATTTTTTAGGAGTCCTTATCTTA
TTAATAGGTCTCATAATTTTGGTACTGTTTTTCCCAGATGTTCTCGGAGACCCAGATAAT
TACACTCCTGCAAATCCACTCAACACTCCAGCACACATTAAACCAGAATGATATTT
>gi|94315438|gb|DQ472320.1| Clethrionomys glareolus isolate 545 cytochrome b (cytb) gene, partial cds; mitochondrial
GACAAAATCCCATTCCACCCCTATTATACAATCAAAGATTTTTTAGGGGTCCTTATCTTA
TTAATAGGTCTCATAATTTTGGTACTGTTTTTCCCAGATGTTCTCGGAGACCCAGATAAT
TACACTCCTGCAAATCCACTCAACACTCCAGCACACATTAAACCAGAATGATATTT
>gi|94315440|gb|DQ472321.1| Clethrionomys glareolus isolate 546 cytochrome b (cytb) gene, partial cds; mitochondrial
GACAAAATCCCATTCCACCCCTATTATACAATCAAAGATTTTTTAGGGGTCCTTATCTTA
TTAATAGGTCTCATAATTTTGGTACTGTTTTTCCCAGATGTTCTCGGAGACCCAGATAAT
TACACTCCTGCAAATCCACTCAACACTCCAGCACACATTAAACCAGAATGATATTT
>gi|94315442|gb|DQ472322.1| Clethrionomys glareolus isolate 547 cytochrome b (cytb) gene, partial cds; mitochondrial
GACAAAATCCCATTCCACCCCTATTATACAATCAAAGATTTTTTAGGGGTCCTTATCTTA
TTAATAGGTCTCATAATTTTGGTACTATTTTTCCCAGATGTTCTCGGAGACCCAGATAAT
TACACTCCTGCAAATCCACTCAACACTCCAGCACACATTAAACCAGAATGATATTT
>gi|94315444|gb|DQ472323.1| Clethrionomys glareolus isolate 551 cytochrome b (cytb) gene, partial cds; mitochondrial
GACAAAATCCCATTCCACCCCTATTATACAATCAAAGATTTTTTAGGGGTCCTTATCTTA
TTAATAGGTCTCATAATTTTGGTACTGTTTTTCCCAGATGTTCTCGGAGACCCAGATAAT
TACACTCCTGCAAATCCACTCAACACTCCAGCACATATTAAACCAGAATGATATTT
>gi|94315446|gb|DQ472324.1| Clethrionomys glareolus isolate 552 cytochrome b (cytb) gene, partial cds; mitochondrial
GACAAAATCCCATTCCACCCCTATTATACAATCAAAGATTTTTTAGGGGTCCTTATCTTA
TTAATAGGTCTCATAATTTTGGTACTATTTTTCCCAGATGTTCTCGGAGACCCAGATAAT
TACACTCCTGCAAATCCACTCAACACTCCAGCACACATTAAACCAGAATGATATTT
>gi|94315448|gb|DQ472325.1| Clethrionomys glareolus isolate 554 cytochrome b (cytb) gene, partial cds; mitochondrial
GACAAAATCCCATTCCACCCCTATTATACAATCAAAGATTTTTTAGGGGTCCTTATCTTA
TTAATAGGTCTCATAATTTTGGTACTGTTTTTCCCAGATGTCCTCGGAGACCCAGATAAT
TACACTCCTGCAAATCCACTCAACACTCCAGCACACATTAAACCAGAATGATATTT
>gi|94315450|gb|DQ472326.1| Clethrionomys glareolus isolate 557 cytochrome b (cytb) gene, partial cds; mitochondrial
GACAAAATCCCATTCCACCCCTACTATACAATCAAAGATTTTTTAGGGGTCCTTATCTTA
TTAATAGGTCTCATAATTTTGGTACTGTTTTTCCCAGATGTTCTCGGAGACCCAGATAAT
TACACTCCTGCAAATCCACTCAACACTCCAGCACACATTAAACCAGAATGATATTT
>gi|94315452|gb|DQ472327.1| Clethrionomys glareolus isolate 559 cytochrome b (cytb) gene, partial cds; mitochondrial
GACAAAATCCCATTCCACCCCTATTATACAATCAAAGATTTTTTAGGGGTCCTTATCTTA
TTAATAGGTCTCATAATTTTGGTACTGTTTTTCCCAGATGTTCTCGGAGACCCAGATAAT
TACACTCCTGCAAATCCACTCAACACTCCAGCACACATTAAACCAGAATGATATTT
>gi|94315454|gb|DQ472328.1| Clethrionomys glareolus isolate 562 cytochrome b (cytb) gene, partial cds; mitochondrial
GACAAAATCCCATTCCACCCCTATTATACAATCAAAGATTTTTTAGGGGTCCTTATCTTA
TTAATAGGTCTCATAATTTTGGTACTGTTTTTCCCAGATGTTCTCGGAGACCCAGATAAT
TACACTCCTGCAAATCCACTCAACACCCCAGCACACATTAAACCAGAATGATATTT
>gi|94315456|gb|DQ472329.1| Clethrionomys glareolus isolate 563 cytochrome b (cytb) gene, partial cds; mitochondrial
GACAAAATCCCATTCCACCCCTATTATACAATCAAAGATTTTTTAGGGGTCCTCATCTTA
TTAATAGGTCTCATAATTTTGGTACTGTTTTTCCCAGATGTTCTCGGAGACCCAGATAAT
TACACTCCTGCAAATCCACTCAACACCCCAGCACACATTAAACCAGAATGATATTT
>gi|94315458|gb|DQ472330.1| Clethrionomys glareolus isolate 565 cytochrome b (cytb) gene, partial cds; mitochondrial
GACAAAATCCCATTCCACCCCTATTATACAATCAAAGATTTTTTAGGGGTCCTTATCTTA
TTAATAGGTCTCATAATTTTGGTACTGTTTTTCCCAGATGTTCTCGGAGACCCAGATAAT
TACACTCCTGCAAATCCACTCAACACTCCAGCACACATTAAACCAGAATGATATTT
>gi|94315460|gb|DQ472331.1| Clethrionomys glareolus isolate 567 cytochrome b (cytb) gene, partial cds; mitochondrial
GACAAAATCCCATTCCACCCCTATTATACAATCAAAGATTTTTTAGGGGTCCTTATCTTA
TTAATAGGTCTCATAATTTTGGTACTGTTTTTCCCAGATGTTCTCGGAGACCCAGATAAT
TACACTCCTGCAAATCCACTCAACACTCCAGCACACATTAAACCAGAATGATATTT
>gi|94315462|gb|DQ472332.1| Clethrionomys glareolus isolate 573 cytochrome b (cytb) gene, partial cds; mitochondrial
GACAAAATCCCATTCCACCCCTATTATACAATCAAAGATTTTTTAGGGGTCCTTATCTTA
TTAATAGGTCTCATAATTTTGGTACTGTTTTTCCCAGATGTTCTCGGAGACCCAGATAAT
TACACTCCTGCAAATCCACTCAACACCCCAGCACACATTAAACCAGAATGATATTT
>gi|94315464|gb|DQ472333.1| Clethrionomys glareolus isolate 576 cytochrome b (cytb) gene, partial cds; mitochondrial
GACAAAATCCCATTCCACCCCTATTATACAATCAAAGATTTTTTAGGGGTCCTTATCTTA
TTAATAGGTCTCATAATTTTGGTACTGTTTTTCCCAGATGTTCTCGGAGACCCAGATAAT
TACACTCCTGCAAATCCACTCAACACTCCAGCACACATTAAACCAGAATGATATTT
>gi|94315466|gb|DQ472334.1| Clethrionomys glareolus isolate 578 cytochrome b (cytb) gene, partial cds; mitochondrial
GACAAAATCCCATTCCACCCCTATTATACAATCAAAGATTTTTTAGGAGTCCTTATCTTA
TTAATAGGTCTCATAATTTTGGTACTGTTTTTCCCAGATGTTCTCGGAGACCCAGATAAT
TACACTCCTGCAAATCCACTCAACACTCCAGCACACATTAAACCAGAATGATATTT
>gi|94315468|gb|DQ472335.1| Clethrionomys glareolus isolate 579 cytochrome b (cytb) gene, partial cds; mitochondrial
GACAAAATCCCATTCCACCCCTATTATACAATCAAAGATTTTTTAGGGGTCCTTATCTTA
TTAATAGGTCTCATAATTTTGGTACTGTTTTTCCCAGATGTTCTCGGAGACCCAGATAAT
TACACTCCTGCAAATCCACTCAACACTCCAGCACACATTAAACCAGAATGATATTT
>gi|94315470|gb|DQ472336.1| Clethrionomys glareolus isolate 602 cytochrome b (cytb) gene, partial cds; mitochondrial
GACAAAATCCCATTCCACCCCTATTATACAATCAAAGATTTTTTAGGAGTCCTTATCTTA
TTAATAGGTCTCATAATTTTGGTACTGTTTTTCCCAGATGTTCTCGGAGACCCAGATAAT
TACACTCCTGCAAATCCACTCAACACTCCAGCACACATTAAACCAGAATGATATTT
>gi|94315472|gb|DQ472337.1| Clethrionomys glareolus isolate 603 cytochrome b (cytb) gene, partial cds; mitochondrial
GACAAAATCCCATTCCACCCCTATTATACAATCAAAGATTTTTTAGGGGTCCTTATCTTA
TTAATAGGTCTCATAATTTTGGTACTGTTTTTCCCAGATGTTCTCGGAGACCCAGATAAT
TACACTCCTGCAAATCCACTCAACACTCCAGCACACATTAAACCAGAATGATATTT
>gi|94315474|gb|DQ472338.1| Clethrionomys glareolus isolate 606 cytochrome b (cytb) gene, partial cds; mitochondrial
GACAAAATCCCATTCCACCCCTATTATACAATCAAAGATTTTTTAGGGGTCCTTATCTTA
TTAACAGGTCTCATAATTTTGGTACTATTTTTCCCAGATGTTCTCGGAGACCCAGATAAT
TACACTCCTGCAAATCCACTCAACACTCCAGCACACATTAAACCAGAATGATATTT
>gi|94315476|gb|DQ472339.1| Clethrionomys glareolus isolate 607 cytochrome b (cytb) gene, partial cds; mitochondrial
GACAAAATCCCATTCCACCCCTATTATACAATCAAAGATTTTTTAGGGGTCCTTATCTTA
TTAATAGGTCTCATAATTTTGGTACTATTTTTCCCAGATGTTCTCGGAGACCCAGATAAT
TACACTCCTGCAAATCCACTCAACACTCCAGCACACATTAAACCAGAATGATATTT
>gi|94315478|gb|DQ472340.1| Clethrionomys glareolus isolate 608 cytochrome b (cytb) gene, partial cds; mitochondrial
GACAAAATCCCATTCCACCCCTATTATACAATCAAAGATTTTTTAGGGGTCCTTATCTTA
TTAATAGGTCTCATAATTTTGGTACTGTTTTTCCCAGATGTTCTCGGAGACCCAGATAAT
TACACTCCTGCAAATCCACTCAACACTCCAGCACACATTAAACCAGAATGATATTT
>gi|94315480|gb|DQ472341.1| Clethrionomys glareolus isolate 613 cytochrome b (cytb) gene, partial cds; mitochondrial
GACAAAATCCCATTCCACCCCTATTATACAATCAAAGATTTTTTAGGAGTCCTTATCTTA
TTAATAGGTCTCATAATTTTGGTACTGTTTTTCCCAGATGTTCTCGGAGACCCAGATAAT
TACACTCCTGCAAATCCACTCAACACTCCAGCACACATTAAACCAGAATGATATTT
>gi|94315482|gb|DQ472342.1| Clethrionomys glareolus isolate 616 cytochrome b (cytb) gene, partial cds; mitochondrial
GACAAAATCCCATTCCACCCCTATTATACAATCAAAGATTTTTTAGGAGTCCTTATCTTA
TTAATAGGTCTCATAATTTTGGTACTGTTTTTCCCAGATGTTCTCGGAGACCCAGATAAT
TACACTCCTGCAAATCCACTCAACACTCCAGCACACATTAAACCAGAATGATATTT
>gi|94315484|gb|DQ472343.1| Clethrionomys glareolus isolate 626 cytochrome b (cytb) gene, partial cds; mitochondrial
GACAAAATCCCATTCCACCCCTATTATACAATCAAAGATTTTTTAGGGGTCCTTATCTTA
TTAATAGGTCTCATAATTTTGGTACTGTTTTTCCCAGATGTTCTCGGAGACCCAGATAAT
TACACTCCTGCAAATCCACTCAACACTCCAGCACACATTAAACCAGAATGATATTT
>gi|94315486|gb|DQ472344.1| Clethrionomys glareolus isolate 628 cytochrome b (cytb) gene, partial cds; mitochondrial
GACAAAATCCCATTCCACCCCTATTATACAATCAAAGATTTTTTAGGGGTCCTTATCTTA
TTAATAGGTCTCATAATTTTGGTACTGTTTTTCCCAGATGTTCTCGGAGACCCAGATAAT
TACACTCCTGCAAATCCACTCAACACTCCAGCACACATTAAACCAGAATGATATTT
>gi|94315488|gb|DQ472345.1| Clethrionomys glareolus isolate 642 cytochrome b (cytb) gene, partial cds; mitochondrial
GACAAAATCCCATTCCACCCCTATTATACAATCAAAGATTTTTTAGGGGTCCTTATCTTA
TTAATAGGTCTCATAATTTTGGTACTGTTTTTCCCAGATGTTCTCGGAGACCCAGATAAT
TACACTCCTGCAAATCCACTCAACACTCCAGCACACATTAAACCAGAATGATATTT
>gi|16660597|gb|AF429812.1| Clethrionomys glareolus isolate CG/AF#1946 cytochrome b gene, partial cds; mitochondrial gene for mitochondrial product
GACAAAATCCCATTCCACCCCTATTATACAATCAAAGATTTTTTAGGGGTCCTTATCTTA
TTAATAGGTCTCATAATTTTGGTACTGTTTTTCCCAGATGTTCTCGGAGACCCAGATAAT
TACACTCCTGCAAATCCACTCAACACTCCAGCACACATTAAGCCAGAATGATATTT
>gi|16660599|gb|AF429813.1| Clethrionomys glareolus isolate CG/AF#3306 cytochrome b gene, partial cds; mitochondrial gene for mitochondrial product
GACAAAATCCCATTCCACCCCTATTATACAATCAAAGATTTTTTAGGGGTCCTTATCTTA
TTAATAGGTCTCATAATTTTGGTACTGTTTTTCCCAGATGTTCTCGGAGACCCAGATAAT
TACACTCCTGCAAATCCACTCAACACTCCAGCACACATTAAACCAGAATGATATTT
>gi|28195250|gb|AY185800.1| Clethrionomys glareolus isolate CG/uam24441 cytochrome b (cytb) gene, partial cds; mitochondrial gene for mitochondrial product
GACAAATCCCCGTTTCACCCCTACTACACAATCAAAGATTTCTTAGGAGTCCTTATCTTA
TTAATAGGTCTCATAATTTTGGTATTGTTTTTCCCAGATGTTCTCGGAGACCCGGATAAT
TACACTCCTGCAAATCCACTCAACACTCCAGCACACATTAAACCAGAATGATACTT
>gi|28195242|gb|AY185796.1| Clethrionomys glareolus isolate CG/uam24474 cytochrome b (cytb) gene, partial cds; mitochondrial gene for mitochondrial product
GACAAAATCCCATTCCACCCCTATTATACAATCAAAGATTTTTTAGGGGTCCTTATCTTA
TTAATAGGTCTCATAATTTTGGTACTGTTTTTCCCAGATGTTCTCGGAGACCCAGATAAT
TACACTCCTGCAAATCCACTCAACACTCCAGCACACATTAAACCAGAATGATATTT
>gi|28195246|gb|AY185798.1| Clethrionomys glareolus isolate CG/uam24476 cytochrome b (cytb) gene, partial cds; mitochondrial gene for mitochondrial product
GACAAAATCCCATTCCACCCCTATTATACAATCAAAGATTTTTTAGGGGTCCTTATCTTA
TTAATAGGTCTCATAATTTTGGTACTGTTTTTCCCAGATGTTCTCGGAGACCCAGATAAT
TACACTCCTGCAAATCCACTCAACACTCCAGCACACATTAAACCAGAATGATATTT
>gi|17864755|gb|AY062901.1| Clethrionomys glareolus isolate CG10S cytochrome b gene, partial cds; mitochondrial gene for mitochondrial product
GACAAAATCCCATTCCACCCCTATTATACAATCAAAGATTTTTTAGGGGTCCTCATCTTA
TTAATAGGTCTCATAATTTTGGTACTGTTTTTCCCAGATGTTCTCGGAGACCCAGATAAT
TACACTCCTGCAAATCCACTCAACACTCCAGCACACATTAAACCAGAATGATATTT
>gi|17864757|gb|AY062902.1| Clethrionomys glareolus isolate CG11S cytochrome b gene, partial cds; mitochondrial gene for mitochondrial product
GACAAAATCCCATTCCACCCCTATTACACAATCAAAGATTTTTTAGGGGTCCTCATCTTA
TTAATAGGTCTCATAATTTTGGTACTGTTTTTCCCAGATGTTCTCGGAGACCCAGATAAT
TACACTCCTGCAAATCCACTCAACACTCCAGCACACATTAAACCAGAATGATATTT
>gi|14091379|gb|AF367075.1| Clethrionomys glareolus isolate CG12H cytochrome b gene, partial cds; mitochondrial gene for mitochondrial product
GACAAAATCCCCTTTCACCCCTACTACACAATCAAAGATTTCTTAGGGGTCCTTATCTTA
TTAATAGGTCTCATAATTTTGGTATTGTTTTTCCCAGATGTTCTCGGAGACCCGGATAAT
TACACTCCTGCAAACCCACTCAACACTCCAGCACACATTAAACCAGAATGATATTT
>gi|17864759|gb|AY062903.1| Clethrionomys glareolus isolate CG12S cytochrome b gene, partial cds; mitochondrial gene for mitochondrial product
GACAAAATCCCATTCCACCCCTATTATACAATCAAAGATTTTTTAGGGGCCCTTATCTTA
TTAATAGGTCTCATAATTTTGGTACTGTTTTTCCCAGATGTTCTCGGAGACCCAGATAAT
TACACTCCTGCAAATCCACTCAACACTCCAGCACACATTAAACCAGAATGATATTT
>gi|17864761|gb|AY062904.1| Clethrionomys glareolus isolate CG13S cytochrome b gene, partial cds; mitochondrial gene for mitochondrial product
GACAAAATCCCATTCCACCCCTATTATACAATCAAAGATTTTTTAGGGGTCCTTATCTTA
TTAATAGGTCTCATAATTTTGGTACTGTTTTTCCCAGATGTTCTCGGAGACCCAGATAAT
TACACTCCTGCAAATCCACTCAACACTCCAGCACACATTAAGCCAGAATGATATTT
>gi|14091389|gb|AF367080.1| Clethrionomys glareolus isolate CG142 cytochrome b gene, partial cds; mitochondrial gene for mitochondrial product
GACAAAATCCCATTCCACCCCTATTATACAATCAAAGATTTTTTAGGGGTCCTCATCTTA
TTAATAGGTCTCATAATTTTGGTACTGTTTTTCCCAGATGTTCTCGGAGACCCAGATAAT
TACACTCCTGCAAATCCACTCAACACTCCAGCACACATTAAACCAGAATGATATTT
>gi|14091387|gb|AF367079.1| Clethrionomys glareolus isolate CG144 cytochrome b gene, complete cds; mitochondrial gene for mitochondrial product
GACAAAATCCCATTCCACCCCTATTATACAATCAAAGATTTTTTAGGGGTCCTTATCTTA
TTAATAGGTCTCATAATTTTGGTACTGTTTTTCCCAGATGTTCTCGGAGACCCAGATAAT
TACACTCCTGCAAATCCACTCAACACTCCAGCGCACATTAAACCAGAATGATATTT
>gi|16660593|gb|AF429810.1| Clethrionomys glareolus isolate CG14H cytochrome b gene, partial cds; mitochondrial gene for mitochondrial product
GACAAAATCCCCTTTCACCCCTACTACACAATCAAAGATTTCTTAGGGGTCCTTATCTTA
TTAATAGGTCTCATAATTTTGGTATTGTTTTTCCCAGATGTTCTCGGAGACCCGGATAAT
TACACTCCTGCAAATCCACTCAACACTCCAGCACACATTAAACCAGAATGATACTT
>gi|17864763|gb|AY062905.1| Clethrionomys glareolus isolate CG14S cytochrome b gene, partial cds; mitochondrial gene for mitochondrial product
GACAAAATCCCATTCCACCCCTATTATACAATCAAAGATTTTTTAGGGGCCCTTATCTTA
TTAATAGGTCTCATAATTTTGGTACTGTTTTTCCCAGATGTTCTCGGAGACCCAGATAAT
TACACTCCTGCAAATCCACTCAACACTCCAGCACACATTAAACCAGAATGATATTT
>gi|14091381|gb|AF367076.1| Clethrionomys glareolus isolate CG15H cytochrome b gene, partial cds; mitochondrial gene for mitochondrial product
GACAAAATCCCATTCCACCCCTATTATACAATCAAAGATTTTTTAGGGGTCCTTATCTTA
TTAATAGGTCTCATAATTTTGGTATTGTTTTTCCCAGATGTTCTCGGAGACCCAGATAAT
TACACTCCTGCAAATCCACTCAACACTCCAGCACACATTAAACCAGAATGATATTT
>gi|17864765|gb|AY062906.1| Clethrionomys glareolus isolate CG15S cytochrome b gene, partial cds; mitochondrial gene for mitochondrial product
GACAAAATCCCATTCCACCCCTATTATACAATCAAAGATTTTTTAGGGGTCCTTATCTTA
TTAATAGGTCTCATAATTTTGGTACTGTTTTTCCCAGATGTTCTCGGAGACCCAGATAAT
TACACTCCTGCAAATCCACTCAACACTCCAGCACACATTAAACCAGAATGATATTT
>gi|16660535|gb|AF429781.1| Clethrionomys glareolus isolate CG168 cytochrome b gene, partial cds; mitochondrial gene for mitochondrial product
GACAAAATCCCATTCCACCCCTATTATACAATCAAAGATTTTTTAGGGGTCCTTATCTTA
TTAATAGGTCTCATAATTTTGGTACTGTTTTTCCCAGATGTTCTCGGGGACCCAGATAAT
TACACTCCTGCAAATCCACTCAACACTCCAGCACACATTAAACCAGAATGATATTT
>gi|16660595|gb|AF429811.1| Clethrionomys glareolus isolate CG16H cytochrome b gene, partial cds; mitochondrial gene for mitochondrial product
GACAAAATCCCATTCCACCCCTATTATACAATCAAAGATTTTTTAGGGGTCCTTATCTTA
TTAATAGGTCTCATAATTTTGGTACTGTTTTTCCCAGATGTTCTCGGAGACCCAGATAAT
TACACTCCTGCAAATCCACTCAACACTCCAGCACACATTAAACCAGAATGATATTT
>gi|17864767|gb|AY062907.1| Clethrionomys glareolus isolate CG16S cytochrome b gene, partial cds; mitochondrial gene for mitochondrial product
GACAAAATCCCATTCCACCCCTATTATACAATCAAAGATTTTTTAGGGGTCCTCATCTTA
TTAATAGGTCTCATAATTTTGGTACTGTTTTTCCCAGATGTTCTCGGAGACCCAGATAAT
TACACTCCTGCAAATCCACTCAACACTCCAGCACACATTAAACCAGAATGATATTT
>gi|16660537|gb|AF429782.1| Clethrionomys glareolus isolate CG182 cytochrome b gene, partial cds; mitochondrial gene for mitochondrial product
GACAAAATCCCATTCCACCCCTATTATACAATCAAAGATTTTTTAGGGGTCCTTATCTTA
TTAATAGGTCTCATAATTTTGGTACTGTTTTTCCCAGATGTTCTCGGAGACCCAGATAAT
TACACTCCTGCAAATCCACTCAACACTCCAGCACACATTAAACCAGAATGATATTT
>gi|16660569|gb|AF429798.1| Clethrionomys glareolus isolate CG18NN cytochrome b gene, partial cds; mitochondrial gene for mitochondrial product
GACAAAATCCCATTCCACCCCTATTATACAATCAAAGATTTTTTAGGGGTCCTTATCTTA
TTAATAGGTCTCATAATTTTGGTACTGTTTTTCCCAGATGTTCTCGGAGACCCAGATAAT
TACACTCCTGCAAATCCACTCAACACTCCAGCACACATTAAACCAGAATGATATTT
>gi|16660539|gb|AF429783.1| Clethrionomys glareolus isolate CG191 cytochrome b gene, partial cds; mitochondrial gene for mitochondrial product
GACAAAATCCCATTCCACCCCTATTATACAATCAAAGATTTTTTAGGGGTCCTTATCTTA
TTAATAGGTCTCATAATTTTGGTACTGTTTTTCCCAGATGTTCTCGGAGACCCAGATAAT
TACACTCCTGCAAATCCACTCAACACTCCAGCACACATTAAGCCAGAATGATATTT
>gi|16660541|gb|AF429784.1| Clethrionomys glareolus isolate CG193 cytochrome b gene, partial cds; mitochondrial gene for mitochondrial product
GACAAAATCCCATTCCACCCCTATTATACAATCAAAGATTTTTTAGGGGTCCTTATCTTA
TTAATAGGTCTCATAATTTTGGTACTGTTTTTCCCAGATGTTCTCGGAGACCCAGATAAT
TACACTCCTGCAAATCCACTCAACACTCCAGCACACATTAAACCAGAATGATATTT
>gi|16660543|gb|AF429785.1| Clethrionomys glareolus isolate CG196 cytochrome b gene, partial cds; mitochondrial gene for mitochondrial product
GACAAAATCCCATTCCACCCCTATTATACAATCAAAGATTTTTTAGGGGCCCTTATCTTA
TTAATAGGTCTCATAATTTTGGTACTGTTTTTCCCAGATGTTCTCGGAGACCCAGATAAT
TACACTCCTGCAAATCCACTCAACACTCCAGCACACATTAAACCAGAATGATATTT
>gi|16660545|gb|AF429786.1| Clethrionomys glareolus isolate CG206 cytochrome b gene, partial cds; mitochondrial gene for mitochondrial product
GACAAAATCCCATTCCACCCCTATTATACAATCAAAGATTTTTTAGGGGTCCTTATCTTA
TTAATAGGTCTCATAATTTTGGTACTGTTTTTCCCAGATGTTCTCGGAGACCCAGATAAT
TACACTCCTGCAAATCCACTCAACACTCCAGCACACATTAAACCAGAATGATATTT
>gi|16660547|gb|AF429787.1| Clethrionomys glareolus isolate CG215 cytochrome b gene, partial cds; mitochondrial gene for mitochondrial product
GACAAAATCCCATTCCACCCCTATTATACAATCAAAGATTTTTTAGGGGTCCTTATCTTA
TTAATAGGTCTCATAATTTTGGTACTGTTTTTCCCAGATGTTCTCGGAGACCCAGATAAT
TACACTCCTGCAAATCCACTCAACACTCCAGCACACATTAAACCAGAATGATATTT
>gi|16660549|gb|AF429788.1| Clethrionomys glareolus isolate CG216 cytochrome b gene, partial cds; mitochondrial gene for mitochondrial product
GACAAAATCCCATTCCACCCCTATTATACAATCAAAGATTTTTTAGGGGTCCTTATCTTA
TTAATAGGTCTCATAATTTTGGTACTGTTTTTCCCAGATGTTCTCGGAGACCCAGATAAT
TACACTCCTGCAAATCCACTCAACACTCCAGCACACATTAAACCAGAATGATATTT
>gi|14091377|gb|AF367074.1| Clethrionomys glareolus isolate CG222 cytochrome b gene, partial cds; mitochondrial gene for mitochondrial product
GACAAAATCCCATTCCACCCCTATTATACAATCAAAGATTTTTTAGGGGTCCTTATCTTA
TTAATAGGTCTCATAATTTTGGTACTGTTTTTCCCAGATGTTCTCGGAGACCCAGATAAT
TACACTCCTGCAAATCCACTCAACACTCCAGCACACATTAAACCAGAATGATATTT
>gi|14091391|gb|AF367081.1| Clethrionomys glareolus isolate CG230 cytochrome b gene, partial cds; mitochondrial gene for mitochondrial product
GACAAAATCCCATTCCACCCCTATTATACAATCAAAGATTTTTTAGGGGCCCTTATCTTA
TTAATAGGTCTCATAATTTTGGTACTGTTTTTCCCAGATGTTCTCGGAGACCCAGATAAT
TACACTCCTGCAAATCCACTCAACACTCCAGCACACATTAAACCAGAATGATATTT
>gi|16660571|gb|AF429799.1| Clethrionomys glareolus isolate CG24NN cytochrome b gene, partial cds; mitochondrial gene for mitochondrial product
GACAAAATCCCATTCCACCCCTATTATACAATCAAAGATTTTTTAGGGGTCCTTATCTTA
TTAATAGGTCTCATAATTTTGGTACTGTTTTTCCCAGATGTTCTCGGAGACCCAGATAAT
TACACTCCTGCAAATCCACTCAACACTCCAGCACACATTAAACCAGAATGATATTT
>gi|16660573|gb|AF429800.1| Clethrionomys glareolus isolate CG27NN cytochrome b gene, partial cds; mitochondrial gene for mitochondrial product
GACAAAATCCCATTCCACCCCTATTATACAATCAAAGATTTTTTAGGGGTCCTTATCTTA
TTAATAGGTCTCATAATTTTGGTACTGTTTTTCCCAGATGTTCTCGGAGACCCAGATAAT
TACACTCCTGCAAATCCACTCAACACTCCAGCACACATTAAACCAGAATGATATTT
>gi|14091393|gb|AF367082.1| Clethrionomys glareolus isolate CG28 cytochrome b gene, partial cds; mitochondrial gene for mitochondrial product
GACAAAATCCCATTCCACCCCTATTATACAATCAAAGATTTTTTAGGGGTCCTCATCTTA
TTAATAGGTCTCATAATTTTGGTACTGTTTTTCCCAGATGTTCTCGGAGACCCAGATAAT
TACACTCCTGCAAATCCACTCAACACTCCAGCACACATTAAACCAGAATGATATTT
>gi|16660563|gb|AF429795.1| Clethrionomys glareolus isolate CG28B cytochrome b gene, partial cds; mitochondrial gene for mitochondrial product
GACAAAATCCCCTTTCACCCCTACTACACAATCAAAGATTTCTTAGGGGTCCTTATCTTA
TTAATAGGTCTCATAATTTTGGTATTGGTTTTCCCAGATGTTCTCGGAGACCCGGATAAT
TACACTCCTGCAAATCCACTCAACACTCCAGCACACATTAAACCAGAATGATACTT
>gi|16660565|gb|AF429796.1| Clethrionomys glareolus isolate CG29B cytochrome b gene, partial cds; mitochondrial gene for mitochondrial product
GACAAAATCCCCTTTCACCCCTACTACACAATCAAAGATTTCTTAGGGGTCCTTATCTTA
TTAATAGGTCTCATAATTTTGGTATTGGTTTTCCCAGATGTTCTCGGAGACCCGGATAAT
TACACTCCTGCAAATCCACTCAACACTCCAGCACACATTAAACCAGAATGATACTT
>gi|16660551|gb|AF429789.1| Clethrionomys glareolus isolate CG315 cytochrome b gene, partial cds; mitochondrial gene for mitochondrial product
GACAAAATCCCATTCCACCCCTATTATACAATCAAAGATTTTTTAGGGGTCCTTATCTTA
TTAATAGGTCTCATAATTTTGGTACTGTTTTTCCCAGATGTTCTCGGAGACCCAGATAAT
TACACTCCTGCAAATCCACTCAACACTCCAGCACACATTAAACCAGAATGATATTT
>gi|16660575|gb|AF429801.1| Clethrionomys glareolus isolate CG33NN cytochrome b gene, partial cds; mitochondrial gene for mitochondrial product
GACAAAATCCCATTCCACCCCTATTATACAATCAAAGATTTTTTAGGGGTCCTTATCTTA
TTAATAGGTCTCATAATTTTGGTACTGTTTTTCCCAGATGTTCTCGGAGACCCAGATAAT
TACACTCCTGCAAATCCACTCAACACTCCAGCACACATTAAACCAGAATGATATTT
>gi|16660577|gb|AF429802.1| Clethrionomys glareolus isolate CG34NN cytochrome b gene, partial cds; mitochondrial gene for mitochondrial product
GACAAAATCCCATTCCACCCCTATTATACAATCAAAGATTTTTTAGGGGTCCTTATCTTA
TTAATAGGTCTCATAATTTTGGTACTGTTTTTCCCAGATGTTCTCGGAGACCCAGATAAT
TACACTCCTGCAAATCCACTCAACACTCCAGCACACATTAAACCAGAATGATATTT
>gi|16660579|gb|AF429803.1| Clethrionomys glareolus isolate CG35NN cytochrome b gene, partial cds; mitochondrial gene for mitochondrial product
GACAAAATCCCATTCCACCCCTATTATACAATCAAAGATTTTTTAGGGGTCCTTATCTTA
TTAATAGGTCTCATAATTTTGGTACTGTTTTTCCCAGATGTTCTCGGAGACCCAGATAAT
TACACTCCTGCAAATCCACTCAACACTCCAGCACACATTAAACCAGAATGATATTT
>gi|14091395|gb|AF367083.1| Clethrionomys glareolus isolate CG36 cytochrome b gene, complete cds; mitochondrial gene for mitochondrial product
GACAAAATCCCATTCCACCCCTATTATACAATCAAAGATTTTTTAGGGGTCCTTATCTTA
TTAATAGGTCTCATAATTTTGGTACTGTTTTTCCCAGATGTTCTCGGAGACCCAGATAAT
TACACTCCTGCAAATCCACTCAACACTCCAGCACACATTAAACCAGAATGATATTT
>gi|16660581|gb|AF429804.1| Clethrionomys glareolus isolate CG37NN cytochrome b gene, partial cds; mitochondrial gene for mitochondrial product
GACAAAATCCCATTCCACCCCTATTATACAATCAAAGATTTTTTAGGGGTCCTTATCTTA
TTAATAGGTCTCATAATTTTGGTACTGTTTTTCCCAGATGTTCTCGGAGACCCAGATAAT
TACACTCCTGCAAATCCACTCAACACTCCAGCACACATTAAACCAGAATGATATTT
>gi|16660561|gb|AF429794.1| Clethrionomys glareolus isolate CG3B cytochrome b gene, partial cds; mitochondrial gene for mitochondrial product
GACAAAATCCCCTTTCACCCCTACTACACAATCAAAGATTTCTTAGGGGTCCTTATCTTA
TTAATAGGTCTCATAATTTTGGTATTGGTTTTCCCAGATGTTCTCGGAGACCCGGATAAT
TACACTCCTGCAAATCCACTCAACACTCCAGCACACATTAAACCAGAATGATACTT
>gi|16660567|gb|AF429797.1| Clethrionomys glareolus isolate CG40B cytochrome b gene, partial cds; mitochondrial gene for mitochondrial product
GACAAAATCCCCTTTCACCCCTACTACACAATCAAAGATTTCTTAGGGGTCCTTATCTTA
TTAATAGGTCTCATAATTTTGGTATTGGTTTTCCCAGATGTTCTCGGAGACCCGGATAAT
TACACTCCTGCAAATCCACTCAACACTCCAGCACACATTAAACCAGAATGATACTT
>gi|16660583|gb|AF429805.1| Clethrionomys glareolus isolate CG40NN cytochrome b gene, partial cds; mitochondrial gene for mitochondrial product
GACAAAATCCCATTCCACCCCTATTATACAATCAAAGATTTTTTAGGGGTCCTTATCTTA
TTAATAGGTCTCATAATTTTGGTACTGTTTTTCCCAGATGTTCTCGGAGACCCAGATAAT
TACACTCCTGCAAATCCACTCAATACTCCAGCACACATTAAACCAGAATGATATTT
>gi|16660585|gb|AF429806.1| Clethrionomys glareolus isolate CG42NN cytochrome b gene, partial cds; mitochondrial gene for mitochondrial product
GACAAAATCCCATTCCACCCCTATTATACAATCAAAGATTTTTTAGGGGTCCTTATCTTA
TTAATAGGTCTCATAATTTTGGTACTGTTTTTCCCAGATGTTCTCGGAGACCCAGATAAT
TACACTCCTGCAAATCCACTCAACACTCCAGCACACATTAAACCAGAATGATATTT
>gi|16660587|gb|AF429807.1| Clethrionomys glareolus isolate CG44NN cytochrome b gene, partial cds; mitochondrial gene for mitochondrial product
GACAAAATCCCATTCCACCCCTATTATACAATCAAAGATTTTTTAGGGGTCCTTATCTTA
TTAATAGGTCTCATAATTTTGGTACTGTTTTTCCCAGATGTTCTCGGAGACCCAGATAAT
TACACTCCTGCAAATCCACTCAACACTCCAGCACACATTAAACCAGAATGATATTT
>gi|16660589|gb|AF429808.1| Clethrionomys glareolus isolate CG45NN cytochrome b gene, partial cds; mitochondrial gene for mitochondrial product
GACAAAATCCCATTCCACCCCTATTATACAATCAAAGATTTTTTAGGGGTCCTTATCTTA
TTAATAGGTCTCATAATTTTGGTACTGTTTTTCCCAGATGTTCTCGGAGACCCAGATAAT
TACACTCCTGCAAATCCACTCAACACTCCAGCACACATTAAACCAGAATGATACTT
>gi|16660553|gb|AF429790.1| Clethrionomys glareolus isolate CG467 cytochrome b gene, partial cds; mitochondrial gene for mitochondrial product
GACAAAATCCCATTCCACCCCTATTATACAATCAAAGATTTTTTAGGGGTCCTTATCTTA
TTAATAGGTCTCATAATTTTGGTACTGTTTTTCCCAGATGTTCTCGGAGACCCAGATAAT
TACACTCCTGCAAATCCACTCAACACTCCAGCACACATTAAACCAGAATGATATTT
>gi|14091397|gb|AF367084.1| Clethrionomys glareolus isolate CG56 cytochrome b gene, complete cds; mitochondrial gene for mitochondrial product
GACAAAATCCCATTCCACCCCTATTATACAATCAAAGATTTTTTAGGGGTCCTTATCTTA
TTAATAGGTCTCATAATTTTGGTACTGTTTTTCCCAGATGTTCTCGGAGACCCAGATAAT
TACACTCCTGCAAATCCACTCAACACTCCAGCACACATTAAACCAGAATGATATTT
>gi|16660591|gb|AF429809.1| Clethrionomys glareolus isolate CG58NN cytochrome b gene, partial cds; mitochondrial gene for mitochondrial product
GACAAAATCCCATTCCACCCCTATTATACAATCAAAGATTTTTTAGGGGTCCTTATCTTA
TTAATAGGTCTCATAATTTTGGTACTGTTTTTCCCAGATGTTCTCGGAGACCCAGATAAT
TACACTCCTGCAAATCCACTCAACACTCCAGCACACATTAAACCAGAATGATATTT
>gi|17864753|gb|AY062900.1| Clethrionomys glareolus isolate CG9S cytochrome b gene, partial cds; mitochondrial gene for mitochondrial product
GACAAAATCCCATTCCACCCCTATTACACAATCAAAGATTTTTTAGGGGTCCTCATCTTA
TTAATAGGTCTCATAATTTTGGTACTGTTTTTCCCAGATGTTCTCGGAGACCCAGATAAT
TACACTCCTGCAAATCCACTCAACACTCCAGCACACATTAAACCAGAATGATATTT
>gi|116634279|emb|AM392368.1| Clethrionomys glareolus mitochondrial cytb gene for cytochrome b, specimen voucher T-1389
GACAAAATCCCATTCCACCCCTATTATACAATCAAAGATTTTTTAGGAGTCCTTATCTTA
TTAATAGGTCTCATAATTTTGGTACTGTTTTTCCCAGATGTTCTCGGAGACCCAGATAAT
TATACTCCTGCAAATCCACTCAACACTCCAGCACACATTAAACCAGAATGATATTT
>gi|62432914|emb|AJ639699.1| Clethrionomys glareolus mitochondrial partial cytb gene for cytochrome b, tissue library PK-101
GACAAAATCCCATTCCACCCCTATTATACAATCAAAGATTTTTTAGGGGTCCTTATCTTA
TTAATAGGTCTCATAATTTTGGTACTGTTTTTCCCAGATGTTCTCGGAGACCCAGATAAT
TACACTCCTGCAAATCCACTCAACACTCCAGCACACATTAAACCAGAATGATATTT
>gi|62432916|emb|AJ639700.1| Clethrionomys glareolus mitochondrial partial cytb gene for cytochrome b, tissue library PK-102
GACAAAATCCCATTCCACCCCTATTACACAATCAAAGATTTTTTAGGGGTCCTTATCTTA
TTAATAGGTCTCATAATTTTGGTACTGTTTTTCCCAGATGTTCTCGGAGACCCAGATAAT
TACACTCCTGCAAATCCACTCAACACTCCAGCACACATTAAACCAGAATGATATTT
>gi|62432918|emb|AJ639701.1| Clethrionomys glareolus mitochondrial partial cytb gene for cytochrome b, tissue library PK-104
GACAAAATCCCATTCCACCCCTATTATACAATCAAAGATTTTTTAGGGGTCCTTATCTTA
TTAATAGGTCTCATAATTTTGGTACTGTTTTTCCCAGATGTTCTCGGAGACCCAGATAAT
TACACTCCTGCAAATCCACTCAACACTCCAGCACACATTAAACCAGAATGATATTT
>gi|62432920|emb|AJ639702.1| Clethrionomys glareolus mitochondrial partial cytb gene for cytochrome b, tissue library PK-110
GACAAAATCCCATTCCACCCCTATTATACAATCAAAGATTTTTTAGGGGTCCTTATCTTA
TTAATAGGTCTCATAATTTTGGTACTGTTTTTCCCAGATGTTCTCGGAGACCCAGACAAT
TACACTCCTGCAAATCCACTCAACACTCCAGCACACATTAAACCAGAATGATATTT
>gi|62432922|emb|AJ639703.1| Clethrionomys glareolus mitochondrial partial cytb gene for cytochrome b, tissue library PK-113
GACAAAATCCCATTCCACCCCTATTATACAATCAAAGATTTTTTAGGGGTCCTTATCTTA
TTAATAGGTCTCATAATTTTGGTACTGTTTTTCCCAGATGTTCTCGGAGACCCAGATAAT
TACACTCCTGCAAATCCACTCAACACTCCAGCACACATTAAACCAGAATGATATTT
>gi|62432930|emb|AJ639707.1| Clethrionomys glareolus mitochondrial partial cytb gene for cytochrome b, tissue library PK-239
GACAAAATCCCATTCCACCCCTATTATACAATCAAAGATTTTTTAGGGGTCCTTATCTTA
TTAATAGGTCTCATAATTTTGGTACTGTTTTTCCCAGATGTTCTCGGAGACCCAGATAAT
TACACTCCTGCAAATCCACTCAACACTCCAGCACACATTAAACCAGAATGATATTT
>gi|62432924|emb|AJ639704.1| Clethrionomys glareolus mitochondrial partial cytb gene for cytochrome b, tissue library PK-271
GACAAAATCCCATTCCACCCCTATTATACAATCAAAGATTTTTTAGGGGTCCTTATCTTA
TTAATAGGTCTCATAATTTTGGTACTGTTTTTCCCAGATGTTCTCGGAGACCCAGATAAT
TACACTCCTGCAAATCCACTCAACACTCCAGCACACATTAAACCAGAATGATATTT
>gi|62432926|emb|AJ639705.1| Clethrionomys glareolus mitochondrial partial cytb gene for cytochrome b, tissue library PK-273
GACAAAATCCCATTCCACCCCTATTATACAATCAAAGATTTTTTAGGGGTCCTTATCTTA
TTAATAGGTCTCATAATTTTGGTACTGTTTTTCCCAGATGTTCTCGGAGACCCAGATAAT
TACACTCCTGCAAATCCACTCAACACTCCAGCACACATTAAACCAGAATGATATTT
>gi|62432928|emb|AJ639706.1| Clethrionomys glareolus mitochondrial partial cytb gene for cytochrome b, tissue library PK-309
GACAAAATCCCATTCCACCCCTATTATACAATCAAAGATTTTTTAGGGGTCCTTATCTTA
TTAATAGGTCTCATAATTTTGGTACTGTTTTTCCCAGATGTTCTCGGAGACCCAGATAAT
TACACTCCTGCAAATCCACTCAACACTCCAGCACACATTAAGCCAGAATGATATTT
>gi|62432860|emb|AJ639661.1| Clethrionomys glareolus mitochondrial partial cytb gene for cytochrome b, tissue library VYD-008
GACAAAATCCCATTCCACCCCTATTATACAATCAAAGATTTTTTAGGAGTCCTTATCTTA
TTAATAGGTCTCATAATTTTGGTACTGTTTTTCCCAGATGTTCTCGGAGACCCAGATAAT
TACACTCCTGCAAATCCACTCAACACTCCAGCACACATTAAACCAGAATGATATTT
>gi|62433106|emb|AJ639686.2| Clethrionomys glareolus mitochondrial partial cytb gene for cytochrome b, tissue library VYD-017
GACAAAATCCCATTCCACCCCTATTATACAATCAAAGATTTTTTAGGGGTCCTTATCTTA
TTAATAGGTCTCATAATTTTGGTACTGTTTTTCCCAGATGTTCTCGGAGACCCAGATAAT
TACACTCCTGCAAATCCACTCAACACTCCAGCACACATTAAACCAGAATGATATTT
>gi|62432896|emb|AJ639688.1| Clethrionomys glareolus mitochondrial partial cytb gene for cytochrome b, tissue library VYD-028
GACAAAATCCCATTCCACCCCTATTATACAATCAAAGATTTTTTAGGAGTCCTTATCTTA
TTAATAGGTCTCATAATTTTGGTACTGTTTTTCCCAGATGTTCTCGGAGACCCAGATAAT
TACACTCCTGCAAATCCACTCAACACTCCAGCACACATTAAACCAGAATGATATTT
>gi|62432898|emb|AJ639689.1| Clethrionomys glareolus mitochondrial partial cytb gene for cytochrome b, tissue library VYD-032
GACAAAATCCCATTCCACCCCTATTATACAATCAAAGATTTTTTAGGGGTCCTTATCTTA
TTAATAGGTCTCATAATTTTGGTACTGTTTTTCCCAGATGTTCTCGGAGACCCAGATAAT
TACACTCCTGCAAATCCACTCAACACTCCAGCACACATTAAACCAGAATGGTATTT
>gi|62432894|emb|AJ639685.1| Clethrionomys glareolus mitochondrial partial cytb gene for cytochrome b, tissue library VYD-040
GACAAAATCCCATTCCACCCCTATTATACAATCAAAGATTTTTTAGGGGTCCTTATCTTA
TTAATAGGTCTCATAATTTTGGTACTGTTTTTCCCAGATGTTCTCGGAGACCCAGATAAT
TACACTCCTGCAAATCCACTCAACACTCCAGCACACATTAAACCAGAATGATATTT
>gi|62433104|emb|AJ639683.2| Clethrionomys glareolus mitochondrial partial cytb gene for cytochrome b, tissue library VYD-045
GACAAAATCCCATTCCACCCCTATTATACAATCAAAGATTTTTTAGGAGTCCTTATCTTA
TTAATAGGTCTCATAATTTTGGTACTGTTTTTCCCAGATGTTCTCGGAGACCCAGATAAT
TACACTCCTGCAAATCCACTCAACACTCCAGCACACATTAAACCAGAATGATATTT
>gi|62433100|emb|AJ639680.2| Clethrionomys glareolus mitochondrial partial cytb gene for cytochrome b, tissue library VYD-048
GACAAAATCCCATTCCACCCCTATTATACAATTAAAGATTTTTTAGGGGTCCTTATCTTA
TTAATAGGTCTCATAATTTTGGTACTGTTTTTCCCAGATGTTCTCGGAGACCCAGATAAT
TACACTCCTGCAAATCCACTCAACACTCCAGCACACATTAAACCAGAATGATATTT
>gi|62432890|emb|AJ639682.1| Clethrionomys glareolus mitochondrial partial cytb gene for cytochrome b, tissue library VYD-049
GACAAAATCCCATTCCACCCCTATTATACAATCAAAGATTTTTTAGGRGTCCTTATCTTA
TTAATAGGTCTCATAATTTTGGTACTGTTTTTCCCAGATGTTCTCGGAGACCCAGATAAT
TACACTCCTGCAAATCCACTCAACACTCCAGCACACATTAAACCAGAATGATATTT
>gi|62432888|emb|AJ639679.1| Clethrionomys glareolus mitochondrial partial cytb gene for cytochrome b, tissue library VYD-050
GACAAAATCCCCTTCCACCCCTATTATACAATTAAAGATTTTTTAGGGGTCCTTATCTTA
TTAATAGGTCTCATAATTTTGGTACTGTTTTTCCCAGATGTTCTCGGAGACCCAGATAAT
TACACTCCTGCAAATCCACTCAACACTCCAGCACACATTAAACCAGAATGATATTT
>gi|62432886|emb|AJ639678.1| Clethrionomys glareolus mitochondrial partial cytb gene for cytochrome b, tissue library VYD-054
GACAAAATCCCCTTCCACCCCTATTATACAATTAAAGATTTTTTAGGGGTCCTTATCTTA
TTAATAGGTCTCATAATTTTGGTACTGTTTTTCCCAGATGTTCTCGGAGACCCAGATAAT
TACACTCCTGCAAATCCACTCAACACTCCAGCACACATTAAACCAGAATGATATTT
>gi|62433110|emb|AJ639691.2| Clethrionomys glareolus mitochondrial partial cytb gene for cytochrome b, tissue library VYD-056
GACAAAATCCCCTTCCACCCCTATTATACAATTAAAGATTTTTTAGGGGTCCTTATCTTA
TTAATAGGTCTCATAATTTTGGTACTGTTTTTCCCAGATGTTCTCGGAGACCCAGATAAT
TACACTCCTGCAAATCCACTCAACACTCCAGCACACATTAAACCAGAATGATATTT
>gi|62433102|emb|AJ639681.2| Clethrionomys glareolus mitochondrial partial cytb gene for cytochrome b, tissue library VYD-061
GACAAAATCCCCTTCCACCCCTATTATACAATTAAAGATTTTTTAGGGGTCCTTATCTTA
TTAATAGGTCTCATAATTTTGGTACTGTTTTTCCCAGATGTTCTCGGAGACCCAGATAAT
TACACTCCTGCAAATCCACTCAACACTCCAGCACACATTAAACCAGAATGATATTT
>gi|62432902|emb|AJ639692.1| Clethrionomys glareolus mitochondrial partial cytb gene for cytochrome b, tissue library VYD-062
GACAAAATCCCCTTCCACCCCTATTATACAATCAAAGATTTTTTAGGGGCCCTTATCTTA
TTAATAGGTCTCATAATTTTGGTACTGTTTTTCCCAGATGTTCTCGGAGACCCAGATAAT
TACACTCCTGCAAATCCACTCAACACTCCAGCACACATTAAACCAGAATGGTATTT
>gi|62432884|emb|AJ639677.1| Clethrionomys glareolus mitochondrial partial cytb gene for cytochrome b, tissue library VYD-064
GACAAAATCCCCTTCCACCCCTATTATACAATTAAAGATTTTTTAGGGGTCCTTATCTTA
TTAATAGGTCTCATAATTTTGGTACTGTTTTTCCCAGATGTTCTCGGAGACCCAGATAAT
TACACTCCTGCAAATCCACTCAACACTCCAGCACACATTAAACCAGAATGATATTT
>gi|62432904|emb|AJ639693.1| Clethrionomys glareolus mitochondrial partial cytb gene for cytochrome b, tissue library VYD-067
GACAAAATCCCATTCCACCCCTATTATACAATCAAAGATTTTTTAGGGGTCCTTATCTTA
TTAATAGGTCTCATAATTTTGGTACTGTTTTTCCCAGATGTTCTCGGAGACCCAGATAAT
TACACTCCTGCAAATCCACTCAACACTCCAGCACACATTAAACCAGAATGATATTT
>gi|62432880|emb|AJ639675.1| Clethrionomys glareolus mitochondrial partial cytb gene for cytochrome b, tissue library VYD-071
GACAAAATCCCATTCCACCCATATTATACAATCAAAGATTTTTTAGGAGTCCTCATCTTA
TTAATAGGTCTCATAATTTTGGTACTGTTTTTCCCAGATGTTCTCGGAGACCCAGATAAT
TACACTCCTGCAAATCCACTCAACACTCCAGCACACATTAAACCAGAATGATATTT
>gi|62432878|emb|AJ639674.1| Clethrionomys glareolus mitochondrial partial cytb gene for cytochrome b, tissue library VYD-072
GACAAAATCCCATTCCACCCCTATTATACAATCAAAGATTTTTTAGGAGTCCTCATCTTA
TTAATAGGTCTCATAATTTTGGTACTGTTTTTCCCAGATGTTCTCGGAGACCCAGATAAT
TACACTCCTGCAAATCCACTCAACACTCCAGCACACATTAAACCAGAATGATATTT
>gi|62433098|emb|AJ639673.2| Clethrionomys glareolus mitochondrial partial cytb gene for cytochrome b, tissue library VYD-075
GACAAAATCCCCTTTCACCCCTACTACACAATCAAAGATTTCTTAGGGGTCCTTATCTTA
TTAATAGGTCTCATAATTTTGGTATTGTTTTTCCCAGATGTTCTCGGAGACCCGGATAAT
TACACTCCTGCAAATCCACTCAACACTCCAGCACACATTAAACCAGAATGATACTT
>gi|62432876|emb|AJ639672.1| Clethrionomys glareolus mitochondrial partial cytb gene for cytochrome b, tissue library VYD-078
GACAAAATCCCCTTCCACCCCTATTATACAATTAAAGATTTTTTAGGGGTCCTTATCTTA
TTAATAGGTCTCATAATTTTGGTACTGTTTTTCCCAGATGTTCTCGGAGACCCAGATAAT
TACACTCCTGCAAATCCACTCAACACTCCAGCACACATTAAACCAGAATGATATTT
>gi|62432908|emb|AJ639695.1| Clethrionomys glareolus mitochondrial partial cytb gene for cytochrome b, tissue library VYD-080
GACAAAATCCCCTTCCACCCCTATTATACAATTAAAGATTTTTTAGGGGTCCTTATCTTA
TTAATAGGTCTCATAATTTTGGTACTGTTTTTCCCAGATGTTCTCGGAGACCCAGATAAT
TACACTCCTGCAAATCCACTCAACACTCCAGCACACATTAAACCAGAATGATATTT
>gi|62432892|emb|AJ639684.1| Clethrionomys glareolus mitochondrial partial cytb gene for cytochrome b, tissue library VYD-091
GACAAAATCCCATTCCACCCCTATTATACAATCAAAGATTTTTTAGGGGTCCTTATCTTA
TTAATAGGTCTCATAATTTTGGTACTGTTTTTCCCAGATGTTCTCGGAGACCCAGATAAT
TACACTCCTGCAAATCCACTCAACACTCCAGCACACATTAAACCAGAATGATATTT
>gi|62432910|emb|AJ639696.1| Clethrionomys glareolus mitochondrial partial cytb gene for cytochrome b, tissue library VYD-092
GACAAAATCCCATTCCACCCCTATTATACAATCAAAGATTTTTTAGGAGTCCTTATCTTA
TTAATAGGTCTCATAATTTTGGTACTGTTTTTCCCAGATGTTCTCGGAGACCCAGATAAT
TACACTCCTGCAAATCCACTCAACACTCCAGCACACATTAAACCAGAATGATATTT
>gi|62432872|emb|AJ639667.1| Clethrionomys glareolus mitochondrial partial cytb gene for cytochrome b, tissue library VYD-099
GACAAAATCCCCTTCCACCCCTATTATACAATCAAAGATTTTTTAGGGGCCCTTATCTTA
TTAATAGGTCTCATAATTTTGGTACTGTTTTTCCCAGATGTTCTCGGAGACCCAGATAAT
TACACTCCTGCAAATCCACTCAACACTCCAGCACACATTAAACCAGAATGATATTT
>gi|62432868|emb|AJ639665.1| Clethrionomys glareolus mitochondrial partial cytb gene for cytochrome b, tissue library VYD-120
GACAAAATCCCATTCCACCCCTATTATACAATCAAAGATTTTTTAGGAGTCCTTATCTTA
TTAATAGGTCTCATAATTTTGGTACTGTTTTTCCCAGATGTTCTCGGAGACCCAGATAAT
TACACTCCTGCAAATCCACTCAACACTCCAGCACACATTAAACCAGAATGATATTT
>gi|62432866|emb|AJ639664.1| Clethrionomys glareolus mitochondrial partial cytb gene for cytochrome b, tissue library VYD-126
GACAAAATCCCCTTCCACCCCTATTATACAATCAAAGATTTTTTAGGGGCCCTTATCTTA
TTAATAGGTCTCATAATTTTGGTACTGTTTTTCCCAGATGTTCTCGGAGACCCAGATAAT
TACACTCCTGCAAATCCACTCAACACTCCAGCACACATTAAACCAGAATGATATTT
>gi|62432864|emb|AJ639663.1| Clethrionomys glareolus mitochondrial partial cytb gene for cytochrome b, tissue library VYD-127
GACAAAATCCCCTTCCACCCCTATTATACAATCAAAGATTTTTTAGGGGCCCTTATCTTA
TTAATAGGTCTCATAATTTTGGTACTATTTTTCCCAGATGTTCTCGGAGACCCAGATAAT
TACACTCCTGCAAATCCACTCAACACTCCAGCACACATTAAACCAGAATGATATTT
>gi|62432862|emb|AJ639662.1| Clethrionomys glareolus mitochondrial partial cytb gene for cytochrome b, tissue library VYD-129
GACAAAATCCCATTCCACCCCTATTATACAATCAAAGATTTTTTAGGAGTCCTTATCTTA
TTAATAGGTCTCATAATTTTGGTACTGTTTTTCCCAGATGTTCTCGGAGACCCAGATAAT
TACACTCCTGCAAATCCACTCAACACTCCAGCACACATTAAACCAGAATGATATTT
>gi|62432932|emb|AJ639708.1| Clethrionomys glareolus mitochondrial partial cytb gene for cytochrome b, tissue library VYD-144
GACAAAATCCCATTCCACCCCTATTATACAATCAAAGATTTTTTAGGGGTCCTTATCTTA
TTAATAGGTCTCATAATTTTGGTACTGTTTTTCCCAGATGTTCTCGGAGACCCAGATAAT
TACACTCCTGCAAATCCACTCAACACTCCAGCACACATTAAACCAGAATGATATTT
>gi|62147452|emb|AJ867965.1| Clethrionomys glareolus mitochondrial partial cytb gene for cytochrome b, VYD-004
GACAAAATCCCATTCCACCCCTATTATACAATCAAAGATTTTTTAGGAGTCCTTATCTTA
TTAATAGGTCTCATAATTTTGGTACTGTTTTTCCCAGATGTTCTCGGAGACCCAGATAAT
TACACTCCTGCAAATCCACTCAACACTCCAGCACACATTAAACCAGAATGATATTT
>gi|62147454|emb|AJ867966.1| Clethrionomys glareolus mitochondrial partial cytb gene for cytochrome b, VYD-015
GACAAAATCCCATTCCACCCCTATTATACAATCAAAGATTTTTTAGGGGTCCTTATCTTA
TTAATAGGTCTCATAATTTTGGTACTATTTTTCCCAGATGTCCTCGGAGACCCAGATAAT
TACACTCCTGCAAATCCACTCAACACTCCAGCACACATTAAACCAGAATGATATTT
>gi|62147456|emb|AJ867967.1| Clethrionomys glareolus mitochondrial partial cytb gene for cytochrome b, VYD-018
GACAAAATCCCATTCCACCCCTATTATACAATCAAAGATTTTTTAGGGGTCCTTATCTTA
TTAATAGGTCTCATAATTTTGGTACTATTTTTCCCAGATGTCCTCGGAGACCCAGATAAT
TACACTCCTGCAAATCCACTCAACACTCCAGCACACATTAAACCAGAATGATATTT
>gi|62147460|emb|AJ867969.1| Clethrionomys glareolus mitochondrial partial cytb gene for cytochrome b, VYD-110
GACAAAATCCCATTCCACCCCTATTATACAATCAAAGATTTTTTAGGGGTCCTTATCTTA
TTAATAGGTCTCATAATTTTGGTACTRTTTTTCCCAGATGTTCTCGGAGACCCAGATAAT
TACACTCCTGCAAATCCACTCAACACTCCAGCACACATTAAACCAGAATGATATTT
>gi|62147462|emb|AJ867970.1| Clethrionomys glareolus mitochondrial partial cytb gene for cytochrome b, VYD-114
GACAAAATCCCATTCCACCCCTATTATACAATCAAAGATTTTTTAGGAGTCCTTATCTTA
TTAATAGGTCTCATAATTTTGGTACTGTTTTTCCCAGATGTTCTCGGAGACCCAGATAAT
TACACTCCTGCAAATCCACTCAACACTCCAGCACATATTAAACCAGAATGATATTT
>gi|62147464|emb|AJ867971.1| Clethrionomys glareolus mitochondrial partial cytb gene for cytochrome b, VYD-118
GACAAAATCCCATTCCACCCCTATTATACAATCAAAGATTTTTTAGGAGTCCTTGTCTTA
TTAATAGGTCTCATAATTTTGGTACTGTTTTTCCCAGATGTTCTCGGAGACCCAGATAAT
TACACTCCTGCAAATCCACTCAACACTCCAGCACACATTAAACCAGAATGATATTT
>gi|62147466|emb|AJ867972.1| Clethrionomys glareolus mitochondrial partial cytb gene for cytochrome b, VYD-134
GACAAAATCCCATTCCACCCCTATTATACAATCAAAGATTTTTTAGGAGTCCTTATCTTA
TTAATAGGTCTCATAATTTTGGTACTGTTTTTCCCAGATGTTCTCGGAGACCCAGATAAT
TACACTCCTGCAAATCCACTCAACACTCCAGCACACATTAAACCAGAATGATATTT
>gi|62147480|emb|AJ867979.1| Clethrionomys glareolus mitochondrial partial cytb gene for cytochrome b, VYD-257
GACAAAATCCCCTTCCACCCCTATTATACAATTAAAGATTTTTTAGGGGTCCTTATCTTA
TTAATAGGTCTCATAATTTTGGTACTGTTTTTCCCAGATGTTCTCGGAGACCCAGATAAT
TACACTCCTGCAAATCCACTCAACACTCCAGCACACATTAAACCAGAATGATATTT
>gi|62147418|emb|AJ867948.1| Clethrionomys glareolus mitochondrial partial cytb gene for cytochrome b, VYD-300
GACAAAATCCCATTCCACCCCTATTATACAATCAAAGATTTTTTAGGGGTCCTTATCTTA
TTAATAGGTCTCATAATTTTGGTACTGTTTTTCCCAGATGTTCTCGGAGACCCAGATAAT
TACACTCCTGCAAATCCACTCAACACTCCAGCACACATTAAACCAGAATGATATTT
>gi|62147440|emb|AJ867959.1| Clethrionomys glareolus mitochondrial partial cytb gene for cytochrome b, VYD-312
GACAAAATCCCATTCCACCCCTATTATACAATCAAAGATTTTTTAGGGGTCCTTATCTTA
TTAATAGGTCTCATAATTTTGGTACTATTTTTCCCAGATGTTCTCGGAGACCCAGATAAT
TACACTCCTGCAAATCCACTCAACACTCCAGCACACATTAAACCAGAATGATATTT
>gi|62147482|emb|AJ867980.1| Clethrionomys glareolus mitochondrial partial cytb gene for cytochrome b, VYD-313
GACAAAATCCCCTTCCACCCCTATTATACAATTAAAGATTTTTTAGGGGTCCTTATCTTA
TTAATAGGTCTCATAATTTTGGTACTGTTTTTCCCAGATGTTCTCGGAGACCCAGATAAT
TACACTCCTGCAAATCCACTCAACACTCCAGCACACATTAAACCAGAATGATATTT
>gi|62147468|emb|AJ867973.1| Clethrionomys glareolus mitochondrial partial cytb gene for cytochrome b, VYD-354
GACAAAATCCCATTCCACCCCTATTATACAATCAAAGATTTTTTAGGAGTCCTTATCTTA
TTAATAGGTCTCATAATTTTGGTACTGTTTTTCCCAGATGTTCTCGGAGACCCAGATAAT
TACACTCCTGCAAATCCACTCAACACTCCAGCACACATTAAACCAGAATGATATTT
>gi|62147470|emb|AJ867974.1| Clethrionomys glareolus mitochondrial partial cytb gene for cytochrome b, VYD-363
GACAAAATCCCATTCCACCCCTATTATACAATCAAAGATTTTTTAGGGGTCCTTATCTTA
TTAATAGGTCTCATAATTTTGGTACTGTTTTTCCCAGATATTCTCGGAGACCCAGATAAT
TACACTCCTGCAAATCCACTCAACACTCCAGCACACATTAAACCAGAATGATATTT
>gi|62147474|emb|AJ867976.1| Clethrionomys glareolus mitochondrial partial cytb gene for cytochrome b, VYD-364
GACAAAATCCCATTCCACCCCTATTATACAATCAAAGATTTTTTAGGGGCCCTTATCTTA
TTAATAGGTCTCATAATTTTGGTACTGTTTTTCCCAGATATTCTCGGAGACCCAGATAAT
TACACTCCTGCAAATCCACTCAACACTCCAGCACACATTAAACCAGAATGATATTT
>gi|62147476|emb|AJ867977.1| Clethrionomys glareolus mitochondrial partial cytb gene for cytochrome b, VYD-365
GACAAAATCCCATTCCACCCCTATTATACAATCAAAGATTTTTTAGGGGTCCTTATCTTA
TTAATAGGTCTCATAATTTTGGTACTGTTTTTCCCAGATATTCTCGGAGACCCAGATAAT
TACACTCCTGCAAATCCACTCAACACTCCAGCACACATTAAACCAGAATGATATTT
>gi|62147472|emb|AJ867975.1| Clethrionomys glareolus mitochondrial partial cytb gene for cytochrome b, VYD-368
GACAAAATCCCATTCCACCCCTATTATACAATCAAAGATTTTTTAGGGGTCCTTATCTTA
TTAATAGGTCTCATAATTTTGGTACTGTTTTTCCCAGATATTCTCGGAGACCCAGATAAT
TACACTCCTGCAAATCCACTCAACACTCCAGCACACATTAAACCAGAATGATATTT
>gi|62147422|emb|AJ867950.1| Clethrionomys glareolus mitochondrial partial cytb gene for cytochrome b, VYD-371
GATAAAATCCCATTCCACCCCTATTATACAATCAAAGATCTTTTAGGGGTCCTTATCTTA
TTAATAGGTCTCATAATTTTGGTACTGTTTTTCCCAGATGTTCTCGGAGACCCAGATAAT
TACACTCCTGCAAATCCACTCAACACTCCAGCACACATTAAACCAGAATGGTATTT
>gi|62147434|emb|AJ867956.1| Clethrionomys glareolus mitochondrial partial cytb gene for cytochrome b, VYD-405
GATAAAATCCCATTCCACCCCTATTATACAATCAAAGATTTTTTAGGGGTCCTTATCTTA
TTAATAGGTCTCATAATTTTGGTACTGTTTTTCCCAGATGTTCTCGGAGACCCAGATAAT
TACACTCCTGCAAATCCACTCAACACTCCAGCACACATTAAACCAGAATGGTATTT
>gi|62147442|emb|AJ867960.1| Clethrionomys glareolus mitochondrial partial cytb gene for cytochrome b, VYD-406
GACAAAATCCCATTCCACCCCTATTATACAATCAAAGATTTTTTAGGGGTCCTTATCTTA
TTAATAGGTCTCATAATTTTGGTATTGTTTTTCCCAGATGTTCTCGGAGACCCAGATAAT
TACACTCCTGCAAATCCACTCAACACTCCAGCACACATTAAACCAGAATGATATTT
>gi|62147424|emb|AJ867951.1| Clethrionomys glareolus mitochondrial partial cytb gene for cytochrome b, VYD-412
GACAAAATCCCATTCCACCCCTATTATACAATCAAAGATTTTTTAGGGGTCCTTATCTTA
TTAATAGGTCTCATAATTTTGGTACTGTTTTTCCCAGATGTTCTCGGAGACCCAGATAAT
TACACTCCTGCAAATCCACTCAACACTCCAGCACACATTAAACCAGAATGATATTT
>gi|62147444|emb|AJ867961.1| Clethrionomys glareolus mitochondrial partial cytb gene for cytochrome b, VYD-462
GATAAAATCCCATTCCACCCCTATTATACAATCAAAGATTTTTTAGGGGTCCTTATCTTA
TTAATAGGTCTCATAATTTTGGTACTGTTTTTCCCAGATGTTCTCGGAGACCCAGATAAT
TACACTCCTGCAAATCCACTCAACACTCCAGCACACATTAAACCAGAATGGTATTT
>gi|62147484|emb|AJ867981.1| Clethrionomys glareolus mitochondrial partial cytb gene for cytochrome b, VYD-473
GATAAAATCCCATTCCACCCCTATTATACAATCAAAGATTTTTTAGGGGTCCTTATCTTA
TTAATAGGTCTCATAATTTTGGTACTGTTTTTCCCAGATGTTCTCGGAGACCCAGATAAT
TACACTCCTGCAAATCCACTCAACACTCCAGCACACATTAAACCAGAATGGTATTT
>gi|62147446|emb|AJ867962.1| Clethrionomys glareolus mitochondrial partial cytb gene for cytochrome b, VYD-474
GATAAAATCCCATTCCACCCCTATTATACAATCAAAGATTTTTTAGGGGTCCTTATCTTA
TTAATAGGTCTCATAATTTTGGTACTGTTTTTCCCAKATGTTCTCGGAGACCCAGATAAT
TACACTCCTGCAAATCCACTCAACACTCCAGCACACATTAAACCAGAATGGTATTT
>gi|62147436|emb|AJ867957.1| Clethrionomys glareolus mitochondrial partial cytb gene for cytochrome b, VYD-507
GATAAAATCCCATTCCACCCCTATTATACAATCAAAGATTTTTTAGGGGTCCTTATCTTA
TTAATAGGTCTCATAATTTTGGTACTGTTTTTCCCAGATGTTCTCGGAGACCCAGATAAT
TACACTCCTGCAAATCCACTCAACACTCCAGCACACATTAAACCAGAATGGTATTT
>gi|62147426|emb|AJ867952.1| Clethrionomys glareolus mitochondrial partial cytb gene for cytochrome b, VYD-547
GATAAAATCCCATTCCACCCCTATTATACAATCAAAGATTTTTTAGGGGTCCTTATCTTA
TTAATAGGTCTCATAATTTTGGTACTGTTTTTCCCAGATGTTCTCGGAGACCCAGATAAT
TACACTCCTGCAAATCCACTCAACACTCCAGCACACATTAAACCAGAATGGTATTT
>gi|62147438|emb|AJ867958.1| Clethrionomys glareolus mitochondrial partial cytb gene for cytochrome b, VYD-548
GACAAAATCCCATTCCACCCCTATTATACAATCAAAGATTTTTTAGGGGTCCTTATCTTA
TTAATAGGTCTCATAATTTTGGTACTGTTTTTCCCAGATGTTCTCGGAGACCCAGATAAT
TACACTCCTGCAAATCCACTCAACACTCCAGCACACATTAAACCAGAATGATATTT
>gi|62147448|emb|AJ867963.1| Clethrionomys glareolus mitochondrial partial cytb gene for cytochrome b, VYD-604
GATAAAATCCCATTTCACCCCTATTATACAATCAAAGATTTTTTAGGGGTCCTTATCTTA
TTAATAGGTCTCATAATTTTGGTACTGTTTTTCCCAGATGTTCTCGGAGACCCAGATAAT
TACACTCCTGCAAATCCACTCAACACTCCAGCACACATTAAACCAGAATGGTATTT
>gi|62147420|emb|AJ867949.1| Clethrionomys glareolus mitochondrial partial cytb gene for cytochrome b, VYD-613
GACAAAATCCCATTCCACCCCTATTATACAATCAAAGATTTTTTAGGGGTCCTTATCTTA
TTAATAGGTCTCATAATTTTGGTACTATTTTTCCCAGATGTTCTCGGAGACCCAGATAAT
TACACTCCTGCAAATCCACTCAACACTCCAGCACACATTAAACCAGAATGATATTT
>gi|62147428|emb|AJ867953.1| Clethrionomys glareolus mitochondrial partial cytb gene for cytochrome b, VYD-623
GACAAAATCCCATTCCACCCCTATTATACAATCAAAGATTTTTTAGGGGTCCTTATCTTA
TTAATAGGTCTCATAATTTTGGTACTGTTTTTCCCAGATGTTCTCGGAGACCCAGATAAT
TACACTCCTGCAAATCCACTCAACACTCCAGCACACATTAAACCAGAATGATATTT
>gi|62147430|emb|AJ867954.1| Clethrionomys glareolus mitochondrial partial cytb gene for cytochrome b, VYD-635
GACAAAATCCCATTCCACCCCTATTATACAATCAAAGATTTTCTAGGGGTCCTTATCTTA
TTAATAGGTCTCATAATTTTGGTACTGTTTTTCCCAGATGTTCTCGGAGACCCAGATAAT
TACACTCCTGCAAATCCACTCAACACTCCAGCACACATTAAACCAGAATGATATTT
>gi|62147432|emb|AJ867955.1| Clethrionomys glareolus mitochondrial partial cytb gene for cytochrome b, VYD-636
GACAAAATCCCATTCCACCCCTATTATACAATCAAAGATTTTTTAGGGGTCCTTATCTTA
TTAATAGGTCTCATAATTTTGGTACTGTTTTTCCCAGATGTTCTCGGAGATCCAGATAAT
TACACTCCTGCAAATCCACTCAACACTCCAGCACACATTAAACCAGAATGATATTT
>gi|62147478|emb|AJ867978.1| Clethrionomys glareolus mitochondrial partial cytb gene for cytochrome b, VYD-644
GACAAAATCCCATTCCACCCCTATTATACAATCAAAGATTTTTTAGGAGTCCTTATCTTA
TTAATAAGTCTCATAATTTTGGTACTGTTTTTCCCAGATGTTCTCGGAGACCCAGATAAT
TACACTCCTGCAAATCCACTCAACACTCCAGCACACATTAAACCAGAATGATATTT
>gi|87248704|gb|DQ389591.1| Clethrionomys glareolus Mu 05/247 cytochrome b gene, partial cds; mitochondrial
GACAAAATCCCATTCCACCCCTATTATACAATCAAAGACTTTTTAGGGGTCCTTATCTTA
TTAATAGGTCTCATAATTTTGGTACTGTTTTTCCCAGATGTTCTCGGAGACCCAGATAAT
TACACTCCTGCAAATCCACTCAACACTCCAGCACACATTAAACCAGAATGATATTT
>gi|87248682|gb|DQ389580.1| Clethrionomys glareolus Mu05/242 cytochrome b gene, partial cds; mitochondrial
GACAAAATCCCATTCCACCCCTATTATACAATCAAAGATTTTTTAGGAGTCCTCATCTTA
TTAATAGGTCTCATAATTTTGGTACTGTTTTTCCCAGATGTTCTCGGAGACCCAGATAAT
TACACTCCTGCAAATCCACTCAACACTCCAGCACACATTAAACCAGAATGATATTT
>gi|87248684|gb|DQ389581.1| Clethrionomys glareolus Mu05/246 cytochrome b gene, partial cds; mitochondrial
GACAAAATCCCATTCCACCCCTATTATACAATCAAAGATTTTTTAGGAGTCCTTATCTTA
TTAATAGGTCTCATAATTTTGGTACTGTTTTTCCCAGATGTTCTCGGAGACCCAGATAAT
TACACTCCTGCAAATCCACTCAACACTCCAGCACACATTAAACCAGAATGATATTT
>gi|12744735|gb|AF318584.1| Clethrionomys glareolus specimen-voucher TK74138 cytochrome b gene, complete cds; mitochondrial gene for mitochondrial product
GACAAAATCCCATTCCACCCCTATTATACAATCAAAGATTTTTTAGGGGTCCTTATCTTA
TTAATAGGTCTCATAATTTTGGTACTGTTTTTCCCAGATGTTCTCGGAGACCCAGATAAT
TACACTCCTGCAAATCCACTCAACACTCCAGCACACATTAAACCAGAATGATATTT
>gi|12744737|gb|AF318585.1| Clethrionomys glareolus specimen-voucher TK74342 cytochrome b gene, complete cds; mitochondrial gene for mitochondrial product
GACAAAATCCCATTCCACCCCTATTATACAATCAAAGATTTTTTAGGGGTCCTTATCTTA
TTAATAGGTCTCATAATTTTGGTACTGTTTTTCCCAGATGTTCTCGGAGACCCAGATAAT
TACACTCCTGCAAATCCACTCAACACTCCAGCACACATTAAACCAGAATGATATTT
>gi|34597273|gb|AY309420.1| Clethrionomys glareolus specimen-voucher UAM24464 cytochrome b (cytb) gene, complete cds; mitochondrial gene for mitochondrial product
GACAAAATCCCATTCCACCCCTATTATACAATCAAAGATTTTTTAGGAGTCCTTATCTTA
TTAATAGGTCTCATAATTTTGGTACTGTTTTTCCCAGATGTTCTCGGAGACCCAGATAAT
TACACTCCTGCAAATCCACTCAACACTCCAGCACACATTAAACCAGAATGATATTT
>gi|34597275|gb|AY309421.1| Clethrionomys glareolus specimen-voucher UAM24466 cytochrome b (cytb) gene, complete cds; mitochondrial gene for mitochondrial product
GACAAAATCCCATTCCACCCCTATTATACAATCAAAGATTTTTTAGGAGTCCTTATCTTA
TTAATAGGTCTCATAATTTTGGTACTGTTTTTCCCAGATGTTCTCGGAGACCCAGATAAT
TACACTCCTGCAAATCCACTCAACACTCCAGCACACATTAAACCAGAATGATATTT
>gi|90441726|gb|DQ408266.1| Clethrionomys glareolus strain Cologne Mu05/161 cytochrome b (cytb) gene, partial cds; mitochondrial
GACAAAATCCCATTCCACCCCTATTATACAATCAAAGATTTTTTAGGAGTCCTTATCTTA
TTAATAGGTCTCATAATTTTGGTACTGTTTTTCCCAGATGTTCTCGGAGACCCAGATAAT
TACACTCCTGCAAATCCACTCAACACTCCAGCACACATTAAACCAGAATGATATTT
>gi|90441728|gb|DQ408267.1| Clethrionomys glareolus strain Cologne Mu05/162 cytochrome b (cytb) gene, partial cds; mitochondrial
GACAAAATCCCATTCCACCCCTATTATACAATCAAAGATTTTTTAGGAGTCCTTATCTTA
TTAATAGGTCTCATAATTTTGGTACTGTTTTTCCCAGATGTTCTCGGAGACCCAGATAAT
TACACTCCTGCAAATCCACTCAACACTCCAGCACACATTAAACCAGAATGATATTT
>gi|90441730|gb|DQ408277.1| Clethrionomys glareolus strain Cologne Mu05/241 cytochrome b (cytb) gene, partial cds; mitochondrial
GACAAAATCCCATTCCACCCCTATTATACAATCAAAGATTTTTTAGGAGTCCTCATCTTA
TTAATAGGTCTCATAATTTTGGTACTGTTTTTCCCAGATGTTCTCGGAGACCCAGATAAT
TACACTCCTGCAAATCCACTCAACACTCCAGCACACATTAAACCAGAATGATATTT
>gi|90441734|gb|DQ408279.1| Clethrionomys glareolus strain Cologne Mu05/243 cytochrome b (cytb) gene, partial cds; mitochondrial
GACAAAATCCCATTCCACCCCTATTATACAATCAAAGATTTTTTAGGAGTCCTCATCTTA
TTAATAGGTCTCATAATTTTGGTACTGTTTTTCCCAGATGTTCTCGGAGACCCAGATAAT
TACACTCCTGCAAATCCACTCAACACTCCAGCACACATTAAACCAGAATGATATTT
>gi|90441736|gb|DQ408280.1| Clethrionomys glareolus strain Cologne Mu05/244 cytochrome b (cytb) gene, partial cds; mitochondrial
GACAAAATCCCATTCCACCCCTATTATACAATCAAAGATTTTTTAGGGGTCCTTATCTTA
TTAATAGGTCTCATAATTTTGGTACTGTTTTTCCCAGATGTTCTCGGAGACCCAGATAAT
TACACTCCTGCAAATCCACTCAACACTCCAGCACACATTAAACCAGAATGATATTT
>gi|90441738|gb|DQ408281.1| Clethrionomys glareolus strain Cologne Mu05/252 cytochrome b (cytb) gene, partial cds; mitochondrial
GACAAAATCCCATTCCACCCCTATTATACAATCAAAGATTTTTTAGGGGTCCTTATCTTA
TTAATAGGTCTCATAATTTTGGTACTGTTTTTCCCAGATGTTCTCGGAGACCCAGATAAT
TACACTCCTGCAAATCCACTCAACACTCCAGCACACATTAAACCAGAATGATATTT
>gi|90441740|gb|DQ408282.1| Clethrionomys glareolus strain Cologne Mu05/257 cytochrome b (cytb) gene, partial cds; mitochondrial
GACAAAATCCCATTCCACCCCTATTATACAATCAAAGATTTTTTAGGAGTCCTTATCTTA
TTAATAGGTCTCATAATTTTGGTACTGTTTTTCCCAGATGTTCTCGGAGACCCAGATAAT
TACACTCCTGCAAATCCACTCAACACTCCAGCACACATTAAACCAGAATGATATTT
>gi|90441742|gb|DQ408283.1| Clethrionomys glareolus strain Cologne Mu05/258 cytochrome b (cytb) gene, partial cds; mitochondrial
GACAAAATCCCATTCCACCCCTATTATACAATCAAAGATTTTTTAGGAGTCCTTATCTTA
TTAATAGGTCTCATAATTTTGGTACTGTTTTTCCCAGATGTTCTCGGAGACCCAGATAAT
TACACTCCTGCAAATCCACTCAACACTCCAGCACACATTAAACCAGAATGATATTT
>gi|90441744|gb|DQ408284.1| Clethrionomys glareolus strain Cologne Mu05/262 cytochrome b (cytb) gene, partial cds; mitochondrial
GACAAAATCCCATTCCACCCCTATTATACAATCAAAGATTTTTTAGGAGTCCTTATCTTA
TTAATAGGTCTCATAATTTTGGTACTGTTTTTCCCAGATGTTCTCGGAGACCCAGATAAT
TACACTCCTGCAAATCCACTCAACACTCCAGCACACATTAAACCAGAATGATATTT
>gi|90441746|gb|DQ408285.1| Clethrionomys glareolus strain Cologne Mu05/263 cytochrome b (cytb) gene, partial cds; mitochondrial
GACAAAATCCCATTCCACCCCTATTATACAATCAAAGATTTTTTAGGAGTCCTCATCTTA
TTAATAGGTCTCATAATTTTGGTACTGTTTTTCCCAGATGTTCTCGGAGACCCAGATAAT
TACACTCCTGCAAATCCACTCAACACTCCAGCACACATTAAACCAGAATGATATTT
>gi|90441748|gb|DQ408286.1| Clethrionomys glareolus strain Cologne Mu05/269 cytochrome b (cytb) gene, partial cds; mitochondrial
GACAAAATCCCATTCCACCCCTATTATACAATCAAAGATTTTTTAGGAGTCCTTATCTTA
TTAATAGGTCTCATAATTTTGGTACTGTTTTTCCCAGATGTTCTCGGAGACCCAGATAAT
TACACTCCTGCAAATCCACTCAACACTCCAGCACACATTAAACCAGAATGATATTT
>gi|90441750|gb|DQ408287.1| Clethrionomys glareolus strain Cologne Mu05/270 cytochrome b (cytb) gene, partial cds; mitochondrial
GACAAAATCCCATTCCACCCCTATTATACAATCAAAGATTTTTTAGGAGTCCTTATCTTA
TTAATAGGTCTCATAATTTTGGTACTGTTTTTCCCAGATGTTCTCGGAGACCCAGATAAT
TACACTCCTGCAAATCCACTCAACACTCCAGCACACATTAAACCAGAATGATATTT
>gi|90441752|gb|DQ408288.1| Clethrionomys glareolus strain Cologne Mu05/272 cytochrome b (cytb) gene, partial cds; mitochondrial
GACAAAATCCCATTCCACCCCTATTATACAATCAAAGACTTTTTAGGGGTCCTTATCTTA
TTAATAGGTCTCATAATTTTGGTACTGTTTTTCCCAGATGTTCTCGGAGACCCAGATAAT
TACACTCCTGCAAATCCACTCAACACTCCAGCACACATTAAACCAGAATGATATTT
>gi|90441754|gb|DQ408289.1| Clethrionomys glareolus strain Cologne Mu05/273 cytochrome b (cytb) gene, partial cds; mitochondrial
GACAAAATCCCATTCCACCCCTATTATACAATCAAAGACTTTTTAGGGGTCCTTATCTTA
TTAATAGGTCTCATAATTTTGGTACTGTTTTTCCCAGATGTTCTCGGAGACCCAGATAAT
TACACTCCTGCAAATCCACTCAACACTCCAGCACACATTAAACCAGAATGATATTT
>gi|90441756|gb|DQ408290.1| Clethrionomys glareolus strain Cologne Mu05/274 cytochrome b (cytb) gene, partial cds; mitochondrial
GACAAAATCCCATTCCACCCCTATTATACAATCAAAGATTTTTTAGGAGTCCTTATCTTA
TTAATAGGTCTCATAATTTTGGTACTGTTTTTCCCAGATGTTCTCGGAGACCCAGATAAT
TACACTCCTGCAAATCCACTCAACACTCCAGCACACATTAAACCAGAATGATATTT
>gi|90441758|gb|DQ408291.1| Clethrionomys glareolus strain Cologne Mu05/275 cytochrome b (cytb) gene, partial cds; mitochondrial
GACAAAATCCCATTCCACCCCTATTATACAATCAAAGACTTTTTAGGGGTCCTTATCTTA
TTAATAGGTCTCATAATTTTGGTACTGTTTTTCCCAGATGTTCTCGGAGACCCAGATAAT
TACACTCCTGCAAATCCACTCAACACTCCAGCACACATTAAACCAGAATGATATTT
>gi|90441760|gb|DQ408292.1| Clethrionomys glareolus strain Cologne Mu05/277 cytochrome b (cytb) gene, partial cds; mitochondrial
GACAAAATCCCATTCCACCCCTATTATACAATCAAAGATTTTTTAGGAGTCCTTATCTTA
TTAATAGGTCTCATAATTTTGGTACTGTTTTTCCCAGATGTTCTCGGAGACCCAGATAAT
TACACTCCTGCAAATCCACTCAACACTCCAGCACACATTAAACCAGAATGATATTT
>gi|90441762|gb|DQ408293.1| Clethrionomys glareolus strain Cologne Mu05/281 cytochrome b (cytb) gene, partial cds; mitochondrial
GACAAAATCCCATTCCACCCCTATTATACAATCAAAGATTTTTTAGGAGTCCTTATCTTA
TTAATAGGTCTCATAATTTTGGTACTGTTTTTCCCAGATGTTCTCGGAGACCCAGATAAT
TACACTCCTGCAAATCCACTCAACACTCCAGCACACATTAAACCAGAATGATATTT
>gi|90441732|gb|DQ408278.1| Clethrionomys glareolus strain Cologne Mu05/283 cytochrome b (cytb) gene, partial cds; mitochondrial
GACAAAATCCCATTCCACCCCTATTATACAATCAAAGATTTTTTAGGAGTCCTCATCTTA
TTAATAGGTCTCATAATTTTGGTACTGTTTTTCCCAGATGTTCTCGGAGACCCAGATAAT
TACACTCCTGCAAATCCACTCAACACTCCAGCACACATTAAACCAGAATGATATTT
>gi|90441724|gb|DQ408265.1| Clethrionomys glareolus strain Cologne Mu05/285 cytochrome b (cytb) gene, partial cds; mitochondrial
GACAAAATCCCATTCCACCCCTATTATACAATCAAAGATTTTTTAGGAGTCCTTATCTTA
TTAATAGGTCTCATAATTTTGGTACTGTTTTTCCCAGATGTTCTCGGAGACCCAGATAAT
TACACTCCTGCAAATCCACTCAACACTCCAGCACACATTAAACCAGAATGATATTT
>gi|90441722|gb|DQ408264.1| Clethrionomys glareolus strain Cologne Mu05/286 cytochrome b (cytb) gene, partial cds; mitochondrial
GACAAAATCCCATTCCACCCCTATTATACAATCAAAGATTTTTTAGGAGTCCTTATCTTA
TTAATAGGTCTCATAATTTTGGTACTGTTTTTCCCAGATGTTCTCGGAGACCCAGATAAT
TACACTCCTGCAAATCCACTCAACACTCCAGCACACATTAAACCAGAATGATATTT
>gi|89112753|gb|DQ393795.1| Clethrionomys glareolus strain Mu05/261 cytochrome b (cytb) gene, partial cds; mitochondrial
GACAAAATCCCATTCCACCCCTATTATACAATCAAAGATTTTTTAGGAGTCCTTATCTTA
TTAATAGGTCTCATAATTTTGGTACTGTTTTTCCCAGATGTTCTCGGAGACCCAGATAAT
TACACTCCTGCAAATCCACTCAACACTCCAGCACACATTAAACCAGAATGATATTT
>gi|89112755|gb|DQ393796.1| Clethrionomys glareolus strain Mu05/264 cytochrome b (cytb) gene, partial cds; mitochondrial
GACAAAATCCCATTCCACCCCTATTATACAATCAAAGATTTTTTAGGAGTCCTCATCTTA
TTAATAGGTCTCATAATTTTGGTACTGTTTTTCCCAGATGTTCTCGGAGACCCAGATAAT
TACACTCCTGCAAATCCACTCAACACTCCAGCACACATTAAACCAGAATGATATTT
>gi|89112757|gb|DQ393797.1| Clethrionomys glareolus strain Mu05/266 cytochrome b (cytb) gene, partial cds; mitochondrial
GACAAAATCCCATTCCACCCCTATTATACAATCAAAGATTTTTTAGGAGTCCTCATCTTA
TTAATAGGTCTCATAATTTTGGTACTGTTTTTCCCAGATGTTCTCGGAGACCCAGATAAT
TACACTCCTGCAAATCCACTCAACACTCCAGCACACATTAAACCAGAATGATATTT
>gi|89112759|gb|DQ393798.1| Clethrionomys glareolus strain Mu05/268 cytochrome b (cytb) gene, partial cds; mitochondrial
GACAAAATCCCATTCCACCCCTATTATACAATCAAAGATTTTTTAGGAGTCCTTATCTTA
TTAATAGGTCTCATAATTTTGGTACTGTTTTTCCCAGATGTTCTCGGAGACCCAGATAAT
TACACTCCTGCAAATCCACTCAACACTCCAGCACACATTAAACCAGAATGATATTT
>gi|89112761|gb|DQ393799.1| Clethrionomys glareolus strain Mu05/271 cytochrome b (cytb) gene, partial cds; mitochondrial
GACAAAATCCCATTCCACCCCTATTATACAATCAAAGACTTTTTAGGGGTCCTTATCTTA
TTAATAGGTCTCATAATTTTGGTACTGTTTTTCCCAGATGTTCTCGGAGACCCAGATAAT
TACACTCCTGCAAATCCACTCAACACTCCAGCACACATTAAACCAGAATGATATTT
>gi|89112763|gb|DQ393800.1| Clethrionomys glareolus strain Mu05/276 cytochrome b (cytb) gene, partial cds; mitochondrial
GACAAAATCCCATTCCACCCCTATTATACAATCAAAGACTTTTTAGGGGTCCTTATCTTA
TTAATAGGTCTCATAATTTTGGTACTGTTTTTCCCAGATGTTCTCGGAGACCCAGATAAT
TACACTCCTGCAAATCCACTCAACACTCCAGCACACATTAAACCAGAATGATATTT
>gi|89112765|gb|DQ393801.1| Clethrionomys glareolus strain Mu05/278 cytochrome b (cytb) gene, partial cds; mitochondrial
GACAAAATCCCATTCCACCCCTATTATACAATCAAAGATTTTTTAGGAGTCCTTATCTTA
TTAATAGGTCTCATAATTTTGGTACTGTTTTTCCCAGATGTTCTCGGAGACCCAGATAAT
TACACTCCTGCAAATCCACTCAACACTCCAGCACACATTAAACCAGAATGATATTT
>gi|89112767|gb|DQ393802.1| Clethrionomys glareolus strain Mu05/279 cytochrome b (cytb) gene, partial cds; mitochondrial
GACAAAATCCCATTCCACCCCTATTATACAATCAAAGACTTTTTAGGGGTCCTTATCTTA
TTAATAGGTCTCATAATTTTGGTACTGTTTTTCCCAGATGTTCTCGGAGACCCAGATAAT
TACACTCCTGCAAATCCACTCAACACTCCAGCACACATTAAACCAGAATGATATTT
>gi|89112769|gb|DQ393803.1| Clethrionomys glareolus strain Mu05/284 cytochrome b (cytb) gene, partial cds; mitochondrial
GACAAAATCCCATTCCACCCCTATTATACAATCAAAGACTTTTTAGGGGTCCTTATCTTA
TTAATAGGTCTCATAATTTTGGTACTGTTTTTCCCAGATGTTCTCGGAGACCCAGATAAT
TACACTCCTGCAAATCCACTCAACACTCCAGCACACATTAAACCAGAATGATATTT
>gi|89112771|gb|DQ393804.1| Clethrionomys glareolus strain Mu05/289 cytochrome b (cytb) gene, partial cds; mitochondrial
GACAAAATCCCATTCCACCCCTATTATACAATCAAAGATTTTTTAGGAGTCCTTATCTTA
TTAATAGGTCTCATAATTTTGGTACTGTTTTTCCCAGATGTTCTCGGAGACCCAGATAAT
TACACTCCTGCAAATCCACTCAACACTCCAGCACACATTAAACCAGAATGATATTT
>gi|89112773|gb|DQ393805.1| Clethrionomys glareolus strain Mu05/290 cytochrome b (cytb) gene, partial cds; mitochondrial
GACAAAATCCCATTCCACCCCTATTATACAATCAAAGATTTTTTAGGAGTCCTTATCTTA
TTAATAGGTCTCATAATTTTGGTACTGTTTTTCCCAGATGTTCTCGGAGACCCAGATAAT
TACACTCCTGCAAATCCACTCAACACTCCAGCACACATTAAACCAGAATGATATTT
>gi|33438973|gb|AY275109.1| Cricetus cricetus cytochrome b gene, partial cds; mitochondrial gene for mitochondrial product
GACAAAATTCCATTCCACCCCTACTACACAATCAAAGACCTTCTCGGAGTATTCCTACTA
TTAATTGCTCTCATGATTTTAGTATTGTTTTTCCCAGATATTCTCGGAGACCCAGATAAT
TACACTCCTGCAAATCCACTCAATACTCCCGCACACATTAAACCAGAATGATATTT
>gi|158967447|gb|EU107523.1| Cricetus cricetus haplotype P1 cytochrome b gene, partial cds; mitochondrial
GACAAAATTCCATTCCACCCCTACTACACAATCAAAGACCTTCTCGGAGTATTCCTACTA
TTAACTGCTCTCATAATTTTAGTATTGTTTTTCCCAGATATTCTCGGAGACCCAGATAAT
TACACTCCTGCAAATCCACTCAATACTCCCGCACACATTAAACCAGAATGATATTT
>gi|158967465|gb|EU107532.1| Cricetus cricetus haplotype P10 cytochrome b gene, partial cds; mitochondrial
GACAAAATTCCATTCCACCCCTACTACACAATCAAAGACCTTCTCGGAGTATTCCTACTA
TTAATTGCTCTCATAATTTTAGTATTGTTTTTCCCAGATATTCTCGGAGACCCAGATAAT
TACACTCCTGCAAATCCACTCAATACTCCCGCACACATTAAACCAGAATGATATTT
>gi|158967467|gb|EU107533.1| Cricetus cricetus haplotype P11 cytochrome b gene, partial cds; mitochondrial
GACAAAATTCCATTCCACCCCTACTACACAATCAAAGACCTTCTCGGAGTATTCCTACTA
TTAATTGCTCTCATAATTTTAGTATTGTTTTTCCCAGATATTCTCGGAGACCCAGATAAT
TACACTCCTGCAAATCCACTCAATACTCCCGCACACATTAAACCAGAATGATATTT
>gi|158967469|gb|EU107534.1| Cricetus cricetus haplotype P12 cytochrome b gene, partial cds; mitochondrial
GACAAAATTCCATTCCACCCCTACTACACAATCAAAGACCTTCTCGGAGTATTCCTACTA
TTAATTGCTCTCATAATTTTAGTATTGTTTTTCCCAGATATTCTCGGAGACCCAGATAAT
TACACTCCTGCAAATCCACTCAATACTCCCGCACACATTAAACCAGAATGATATTT
>gi|158967471|gb|EU107535.1| Cricetus cricetus haplotype P13 cytochrome b gene, partial cds; mitochondrial
GACAAAATTCCATTCCACCCCTACTACACAATCAAAGACCTTCTCGGAGTATTCCTACTA
TTAATTGCTCTCATAATTTTAGTATTGTTTTTCCCAGATATTCTCGGAGGCCCAGATAAT
TACACTCCTGCAAATCCACTCAATACTCCCGCACACATTAAACCAGAATGATATTT
>gi|158967449|gb|EU107524.1| Cricetus cricetus haplotype P2 cytochrome b gene, partial cds; mitochondrial
GACAAAATTCCATTCCACCCCTACTACACAATCAAAGACCTTCTCGGAGTATTCCTACTA
TTAACTGCTCTCATAATTTTAGTATTGTTTTTCCCAGATATTCTCGGAGACCCAGATAAT
TACACTCCTGCAAATCCACTCAATACTCCCGCACACATTAAACCAGAATGATATTT
>gi|158967451|gb|EU107525.1| Cricetus cricetus haplotype P3 cytochrome b gene, partial cds; mitochondrial
GACAAAATTCCATTCCACCCCTACTACACAATCAAAGACCTTCTCGGAGTATTCCTACTA
TTAATTGCTCTCATAATTTTAGTATTGTTTTTCCCAGATATTCTCGGAGACCCAGATAAT
TACACTCCTGCAAATCCACTCAATACTCCCGCACACATTAAACCAGAATGATATTT
>gi|158967453|gb|EU107526.1| Cricetus cricetus haplotype P4 cytochrome b gene, partial cds; mitochondrial
GACAAAATTCCATTCCACCCCTACTACACAATCAAAGACCTTCTCGGAGTATTCCTACTA
TTAACTGCTCTCATAATTTTAGTATTGTTTTTCCCAGATATTCTCGGAGACCCAGATAAT
TACACTCCTGCAAATCCACTCAATACTCCCGCACACATTAAACCAGAATGATATTT
>gi|158967455|gb|EU107527.1| Cricetus cricetus haplotype P5 cytochrome b gene, partial cds; mitochondrial
GACAAAATTCCATTCCACCCCTACTACACAATCAAAGACCTTCTCGGAGTATTCCTACTA
TTAATTGCTCTCATAATTTTAGTATTGTTTTTCCCAGATATTCTCGGAGACCCAGATAAT
TACACTCCTGCAAATCCACTCAATACTCCCGCACACATTAAACCAGAATGATATTT
>gi|158967457|gb|EU107528.1| Cricetus cricetus haplotype P6 cytochrome b gene, partial cds; mitochondrial
GACAAAATTCCATTCCACCCCTACTACACAATCAAAGACCTTCTCGGAGTATTCCTACTA
TTAATTGCTCTCATAATTTTAGTATTGTTTTTCCCAGATATTCTCGGAGACCCAGATAAT
TACACTCCTGCAAATCCACTCAATACTCCCGCACACATTAAACCAGAATGATATTT
>gi|158967459|gb|EU107529.1| Cricetus cricetus haplotype P7 cytochrome b gene, partial cds; mitochondrial
GACAAAATTCCATTCCACCCCTACTACACAATCAAAGACCTTCTCGGAGTATTCCTACTA
TTAATTGCTCTCATAATTTTAGTATTGTTTTTCCCAGATATTCTCGGAGACCCAGATAAT
TACACTCCTGCAAATCCACTCAATACTCCCGCACACATTAAACCAGAATGATATTT
>gi|158967461|gb|EU107530.1| Cricetus cricetus haplotype P8 cytochrome b gene, partial cds; mitochondrial
GACAAAATTCCATTCCACCCCTACTACACAATCAAAGACCTTCTCGGAGTATTCCTACTA
TTAATTGCTCTCATAATTTTAGTATTGTTTTTCCCAGATATTCTCGGAGACCCAGATAAT
TACACTCCTGCAAATCCACTCAATACTCCCGCACACATTAAACCAGAATGATATTT
>gi|158967463|gb|EU107531.1| Cricetus cricetus haplotype P9 cytochrome b gene, partial cds; mitochondrial
GACAAAATTCCATTCCACCCCTACTACACAATCAAAGACCTTCTCGGAGTATTCCTACTA
TTAATTGCTCTCATAATTTTAGTATTGTTTTTCCCAGATATTCTCGGAGACCCAGATAAT
TACACTCCTGCAAATCCACTCAATACTCCCGCACACATTAAACCAGAATGATATTT
>gi|90264972|emb|AJ973392.1| Cricetus cricetus mitochondrial partial cytb gene for cytochrome b
GACAAAATTCCATTCCACCCCTACTACACAATCAAAGACCTTCTCGGAGTATTCCTACTA
TTAATTGCTCTCATAACTTTAGTATTATTTTTCCCGGATATTCTCGGAGACCCAGATAAT
TATACTCCTGCAAATCCACTCAATACTCCCGCACACATTAAACCAGAATGATACTT
>gi|62484724|emb|AJ633756.1| Cricetus cricetus mitochondrial partial cytB gene for cytochrome b, allele CCcb01
GACAAAATTCCATTCCACCCCTACTACACAATCAAAGACCTTCTCGGAGTATTCCTACTA
TTAATTGCTCTCATAATTTTAGTATTATTTTTCCCAGATATTCTCGGAGACCCAGATAAT
TACACTCCTGCAAATCCACTCAATACTCCCGCACACATTAAACCAGAATGATACTT
>gi|62484726|emb|AJ633757.1| Cricetus cricetus mitochondrial partial cytB gene for cytochrome B, allele CCcb02
GACAAAATTCCATTCCACCCCTACTACACAATCAAAGACCTTCTCGGAGTATTCCTACTA
TTAATTGCTCTCATGATTTTAGTATTATTTTTCCCAGATATTCTCGGAGACCCAGATAAT
TACACTCCTGCAAATCCACTCAATACTCCCGCACACATTAAACCAGAATGATACTT
>gi|62484728|emb|AJ633758.1| Cricetus cricetus mitochondrial partial cytB gene for cytochrome B, allele CCcb03
GACAAAATTCCATTCCACCCCTACTACACAATCAAAGACCTTCTCGGAGTATTCCTACTA
TTAATTGCTCTCATAATTTTAGTATTGTTTTTCCCAGATATTCTCGGAGACCCAGATAAT
TACACTCCTGCAAATCCACTCAATACTCCCGCACACATTAAACCAGAATGATACTT
>gi|62484730|emb|AJ633759.1| Cricetus cricetus mitochondrial partial cytB gene for cytochrome B, allele CCcb04
GACAAAATTCCATTCCACCCCTACTACACAATCAAAGACCTTCTCGGAGTATTCCTACTA
TTAATTGCTCTCATAATTTTAGTATTATTTTTCCCAGATATTCTCGGAGACCCAGATAAT
TACACTCCTGCAAATCCACTCAATACTCCCGCACACATTAAACCAGAATGATACTT
>gi|62484732|emb|AJ633760.1| Cricetus cricetus mitochondrial partial cytB gene for cytochrome B, allele CCcb05
GACAAAATTCCATTCCACCCCTACTACACAATCAAAGACCTTCTCGGAGTATTCCTACTA
TTAATTGCTCTCATAATTTTAGTATTATTTTTCCCAGATATTCTCGGAGACCCAGATAAT
TACACTCCTGCAAATCCACTCAATACTCCCGCACACATTAAACCAGAATGATACTT
>gi|62484734|emb|AJ633761.1| Cricetus cricetus mitochondrial partial cytB gene for cytochrome B, allele CCcb06
GACAAAATTCCATTCCACCCCTACTACACAATCAAAGACCTTCTCGGAGTATTCCTACTA
TTAATTGCTCTCATAATTTTAGTATTATTTTTCCCAGATATTCTCGGAGACCCAGATAAT
TACACTCCTGCAAATCCACTCAATACTCCCGCACACATTAAACCAGAATGATACTT
>gi|62484736|emb|AJ633762.1| Cricetus cricetus mitochondrial partial cytB gene for cytochrome B, allele CCcb07
GACAAAATTCCATTCCACCCCTACTACACAATCAAAGACCTTCTCGGAGTATTCCTACTA
TTAATTGCTCTCATAATTTTAGTATTATTTTTCCCAGATATTCTCGGAGACCCAGATAAT
TACACTCCTGCAAATCCACTCAATACTCCCGCACACATTAAACCAGAATGATACTT
>gi|62484738|emb|AJ633763.1| Cricetus cricetus mitochondrial partial cytB gene for cytochrome B, allele CCcb08
GACAAAATTCCATTCCACCCCTACTACACAATCAAAGACCTTCTCGGAGTATTCCTACTA
TTAATTGCTCTCATAATTTTAGTATTATTTTTCCCAGATATTCTCGGAGACCCAGATAAT
TACACTCCTGCAAATCCACTCAATACTCCCGCACACATTAAACCAGAATGATACTT
>gi|62484740|emb|AJ633764.1| Cricetus cricetus mitochondrial partial cytB gene for cytochrome B, allele CCcb09
GACAAAATTCCATTCCACCCCTACTACACAATCAAAGACCTTCTCGGAGTATTCCTACTA
TTAATTGCTCTCATAATTTTAGTATTATTTTTCCCAGATATTCTCGGAGACCCAGATAAT
TACACTCCTGCAAATCCACTCAATACTCCCGCACACATTAAACCAGAATGATACTT
>gi|62484742|emb|AJ633765.1| Cricetus cricetus mitochondrial partial cytB gene for cytochrome B, allele CCcb10
GACAAAATTCCATTCCACCCCTACTACACAATCAAAGACCTTCTCGGAGTATTCCTACTA
TTAATTGCTCTCATAATTTTAGTATTGTTTTTCCCAGATATTCTCGGAGACCCAGATAAT
TACACTCCTGCAAATCCACTCAATACTCCCGCACACATTAAACCAGAATGATATTT
>gi|62484744|emb|AJ633766.1| Cricetus cricetus mitochondrial partial cytB gene for cytochrome B, allele CCcb11
GACAAAATTCCATTCCACCCCTACTACACAATCAAAGACCTTCTCGGAGTATTCCTACTA
TTAATTGCTCTCATAATTTTAGTATTGTTTTTCCCAGATATTCTCGGAGACCCAGATAAT
TACACTCCTGCAAATCCACTCAATACTCCCGCACACATTAAACCAGAATGATATTT
>gi|62484746|emb|AJ633767.1| Cricetus cricetus mitochondrial partial cytB gene for cytochrome B, allele CCcb12
GACAAAATTCCATTCCACCCCTACTACACAATCAAAGACCTTCTCGGAGTATTCCTACTA
TTAATTGCTCTCATAATTTTAGTATTGTTTTTCCCAGATATTCTCGGAGACCCAGATAAT
TACACTCCTGCAAATCCACTCAATACTCCCGCACACATTAAACCAGAATGATATTT
>gi|62484748|emb|AJ633768.1| Cricetus cricetus mitochondrial partial cytB gene for cytochrome B, allele CCcb13
GACAAAATTCCATTCCACCCCTACTACACAATCAAAGACCTTCTCGGAGTATTCCTACTA
TTAATTGCTCTCATAATTTTAGTATTGTTTTTCCCAGATATTCTCGGAGACCCAGATAAT
TACACTTCTGCAAATCCACTCAATACTCCCGCACACATTAAACCAGAATGATATTT
>gi|62484750|emb|AJ633769.1| Cricetus cricetus mitochondrial partial cytB gene for cytochrome B, allele CCcb14
GACAAAATTCCATTCCACCCCTACTACACAATCAAAGACCTTCTCGGAGTATTCCTACTA
TTAATTGCTCTCATAATTTTAGTATTGTTTTTCCCAGATATTCTCGGAGACCCAGATAAT
TACACTCCTGCAAATCCACTCAATACTCCCGCACACATTAAACCAGAATGATACTT
>gi|62484752|emb|AJ633770.1| Cricetus cricetus mitochondrial partial cytB gene for cytochrome B, allele CCcb15
GACAAAATTCCATTCCACCCCTACTACACAATCAAAGACCTTCTCGGAGTATTCCTACTA
TTAATTGCTCTCATAATTTTAGTATTGTTTTTCCCAGATATTCTCGGAGACCCAGATAAT
TACACTCCTGCAAATCCACTCAATACTCCCGCACACATTAAACCAGAATGATACTT
>gi|62484754|emb|AJ633771.1| Cricetus cricetus mitochondrial partial cytB gene for cytochrome B, allele CCcb16
GACAAAATTCCATTCCACCCCTACTACACAATCAAAGACCTTCTCGGAGTATTCCTACTA
TTAATTGCTCTCATAATTTTAGTATTGTTTTTCCCAGATATTCTCGGAGACCCAGATAAT
TACACTCCTGCAAATCCACTCAATACTCCCGCACACATTAAACCAGAATGATATTT
>gi|62484756|emb|AJ633772.1| Cricetus cricetus mitochondrial partial cytB gene for cytochrome B, allele CCcb17
GACAAAATTCCATTCCACCCCTACTACACAATCAAAGACCTTCTCGGAGTATTCCTACTA
TTAATTGCTCTCATAATTTTAGTATTGTTTTTCCCAGATATTCTCGGAGACCCAGATAAT
TACACTCCTGCAAATCCACTCAATACTCCCGCACACATTAAACCAGAATGATATTT
>gi|62484758|emb|AJ633773.1| Cricetus cricetus mitochondrial partial cytB gene for cytochrome B, allele CCcb18
GACAAAATTCCATTCCACCCCTACTACACAATCAAAGACCTTCTCGGAGTATTCCTACTA
TTAATTGCTCTCATAATTTTAGTATTGTTTTTCCCAGATATTCTCGGAGACCCAGATAAT
TACACTCCTGCAAATCCACTCAATACTCCCGCACACATTAAACCAGAATGATATTT
>gi|62484760|emb|AJ633774.1| Cricetus cricetus mitochondrial partial cytB gene for cytochrome B, allele CCcb19
GACAAAATTCCATTCCACCCCTACTACACAATCAAAGACCTTCTCGGAGTATTCCTACTA
TTAATTGCTCTCATAATTTTAGTATTGTTTTTCCCAGATATTCTCGGAGACCCAGATAAT
TACACTCCTGCAAATCCACTCAATACTCCCGGACACATTAAACCAGAATGATATTT
>gi|62484762|emb|AJ633775.1| Cricetus cricetus mitochondrial partial cytB gene for cytochrome B, allele CCcb20
GACAAAATTCCATTCCACCCCTACTACACAATCAAAGACCTTCTCGGAGTATTCCTACTA
TTAATTGCTCTCATAATTTTAGTATTGTTTTTCCCAGATATTCTCGGAGACCCAGATAAT
TACACTCCTGCAAATCCACTCAATACTCCCGCACACATTAAACCAGAATGATATTT
>gi|62484764|emb|AJ633776.1| Cricetus cricetus mitochondrial partial cytB gene for cytochrome B, allele CCcb21
GACAAAATTCCATTCCACCCCTACTACACAATCAAAGACCTTCTCGGAGTATTCCTACTA
TTAATTGCTCTCATAATTTTAGTATTGTTTTTCCCAGATATTCTCGGAGACCCAGATAAT
TACACTCCTGCAAATCCACTCAATACTCCCGCACACATTAAACCAGAATGATATTT
>gi|62484766|emb|AJ633777.1| Cricetus cricetus mitochondrial partial cytB gene for cytochrome B, allele CCcb22
GACAAAATTCCATTCCACCCCTACTACACAATCAAAGACCTTCTCGGAGTATTCCTACTA
TTAATTGCTCTCATGATTTTAGTATTGTTTTTCCCAGATATTCTCGGAGACCCAGATAAT
TACACTCCTGCAAATCCACTCAATACTCCCGCACACATTAAACCAGAATGATATTT
>gi|62484770|emb|AJ633779.1| Cricetus cricetus mitochondrial partial cytB gene for cytochrome B, allele CCcb24
GACAAAATTCCATTCCACCCCTACTACACAATCAAAGACCTTCTCGGAGTATTCCTACTA
TTAATTGCTCTCATAATTTTAGTATTGTTTTTCCCAGATATTCTCGGAGACCCAGATAAT
TACACTCCTGCAAATCCACTCAATACTCCCGCACACATTAAACCAGAATGATATTT
>gi|62484772|emb|AJ633780.1| Cricetus cricetus mitochondrial partial cytB gene for cytochrome B, allele CCcb25
GACAAAATTCCATTCCACCCCTACTACACAATCAAAGACCTTCTCGGAGTATTCCTACTA
TTAATTGCTCTCATAATTTTAGTATTGTTTTTCCCAGATATTCTCGGAGACCCAGATAAT
TACACTCCTGCAAATCCACTCAATACTCCCGCACACATTAAACCAGAATGATATTT
>gi|62484776|emb|AJ633782.1| Cricetus cricetus mitochondrial partial cytB gene for cytochrome B, allele CCcb27
GACAAAATTCCATTCCACCCCTACTACACAATCAAAGACCTTCTCGGAGTATTCCTACTA
TTAATTGCTCTCATAATTTTAGTATTGTTTTTCCCAGATATTCTCGGAGACCCAGATAAT
TACACTCCTGCAAATCCACTCAATACTCCCGCACACATTAAACCAGAATGATATTT
>gi|40642654|emb|AJ490302.1| Cricetus cricetus mitochondrial partial cytB gene for cytochrome B, allele CytB*1
GACAAAATTCCATTCCACCCCTACTACACAATCAAAGACCTTCTCGGAGTATTCCTACTA
TTAATTGCTCTCATAATTTTAGTATTATTTTTCCCAGATATTCTCGGAGACCCAGATAAT
TACACTCCTGCAAATCCACTCAATACTCCCGCACACATTAAACCAGAATGATACTT
>gi|40642656|emb|AJ490303.1| Cricetus cricetus mitochondrial partial cytB gene for cytochrome B, allele CytB*2
GACAAAATTCCATTCCACCCCTACTACACAATCAAAGACCTTCTCGGAGTATTCCTACTA
TTAATTGCTCTCATAATTTTAGTATTATTTTTCCCAGATATTCTCGGAGACCCAGATAAT
TACACTCCTGCAAATCCACTCAATACTCCCGCACACATTAAACCAGAATGATACTT
>gi|40642658|emb|AJ490304.1| Cricetus cricetus mitochondrial partial cytB gene for cytochrome B, allele CytB*3
GACAAAATTCCATTCCACCCCTACTACACAATCAAAGACCTTCTCGGAGTATTCCTACTA
TTAATTGCTCTCATAATTTTAGTATTGTTTTTCCCAGATATTCTCGGAGACCCAGATAAT
TACACTCCTGCAAATCCACTCAATACTCCCGCACACATTAAACCAGAATGATATTT
>gi|40642660|emb|AJ490305.1| Cricetus cricetus mitochondrial partial cytB gene for cytochrome B, allele CytB*4
GACAAAATTCCATTCCACCCCTACTACACAATCAAAGACCTTCTCGGAGTATTCCTACTA
TTAATTGCTCTCATAATTTTAGTATTGTTTTTCCCAGATATTCTCGGAGACCCAGATAAT
TACACTCCTGCAAATCCACTCAATACTCCCGCACACATTAAACCAGAATGATATTT
>gi|40642662|emb|AJ490306.1| Cricetus cricetus mitochondrial partial cytB gene for cytochrome B, allele CytB*5
GACAAAATTCCATTCCACCCCTACTACACAATCAAAGACCTTCTCGGAGTATTCCTACTA
TTAATTGCTCTCATAATTTTAGTATTGTTTTTCCCAGATATTCTCGGAGACCCAGATAAT
TACACTCCTGCAAATCCACTCAATACTCCCGCACACATTAAACCAGAATGATATTT
>gi|40642664|emb|AJ490307.1| Cricetus cricetus mitochondrial partial cytB gene for cytochrome B, allele CytB*6
GACAAAATTCCATTCCACCCCTACTACACAATCAAAGACCTTCTCGGAGTATTCCTACTA
TTAATTGCTCTCATAATTTTAGTATTGTTTTTCCCAGATATTCTCGGAGACCCAGATAAT
TACACTCCTGCAAATCCACTCAATACTCCCGCACACATTAAACCAGAATGATATTT
>gi|40642666|emb|AJ490308.1| Cricetus cricetus mitochondrial partial cytB gene for cytochrome B, allele CytB*7
GACAAAATTCCATTCCACCCCTACTACACAATCAAAGACCTTCTCGGAGTATTCCTACTA
TTAATTGCTCTCATAATTTTAGTATTGTTTTTCCCAGATATTCTCGGAGACCCAGATAAT
TACACTCCTGCAAATCCACTCAATACTCCCGCACACATTAAACCAGAATGATATTT
>gi|40642668|emb|AJ490309.1| Cricetus cricetus mitochondrial partial cytB gene for cytochrome B, allele CytB*8
GACAAAATTCCATTCCACCCCTACTACACAATCAAAGACCTTCTCGGAGTATTCCTACTA
TTAATTGCTCTCATAATTTTAGTATTGTTTTTCCCAGATATTCTCGGAGACCCAGATAAT
TACACTCCTGCAAATCCACTCAATACTCCCGCACACATTAAACCAGAATGATATTT
>gi|40642670|emb|AJ490310.1| Cricetus cricetus mitochondrial partial cytB gene for cytochrome B, allele CytB*9
GACAAAATTCCATTCCACCCCTACTACACAATCAAAGACCTTCTCGGAGTATTCCTACTA
TTAATTGCTCTCATAATTTTAGTATTGTTTTTCCCAGATATTCTCGGAGACCCAGATAAT
TACACTCCTGCAAATCCACTCAATACTCCCGCACACATTAAACCAGAATGATATTT
>gi|4127810|emb|AJ225030.1| Eliomys quercinus mitochondrial gene encoding cytochrome b
GATAAAATTCCATTTCATCCTTACTTTACTATTAAAGATATTTTAGGCTTTCTTCTCCTA
ATCTCATTTATAATGTCCCTAGTATTATTCTCCCCAGACCTCCTAGGAGACCCAGACAAC
TACACACCAGCAAACCCTTTAAACACACCCCCACATATTAAACCAGAATGATACTT
>gi|283771339|gb|GQ453668.1| Eliomys quercinus voucher QU1 cytochrome b gene, complete cds; mitochondrial
GATAAAATTCCGTTTCATCCTTACTTTACTATTAAAGATATTTTAGGCTTTCTTCTCCTA
ATCTCATTAATAATGTCCCTAGTATTATTCTCCCCAGACCTTCTAGGAGACCCAGATAAC
TACACACCAGCAAACCCTTTAAACACACCCCCACATATTAAACCAGAATGATACTT
>gi|283771341|gb|GQ453669.1| Eliomys quercinus voucher QU4 cytochrome b gene, complete cds; mitochondrial
GATAAAATTCCGTTTCATCCTTACTTTACTATTAAAGATATTTTAGGCTTTCTTCTCCTA
ATCTCATTAATAATGTCCCTAGTATTATTCTCCCCAGACCTCCTAGGAGACCCAGATAAC
TACACACCAGCAAACCCTTTAAACACACCCCCACACATTAAACCAGAATGATACTT
>gi|4127857|emb|AJ225031.1| Glis glis mitochondrial gene encoding cytochrome b
GACAAAATCCCATTCCACCCCTATTTCACAATTAAAGATATTCTAGGCCTACTCCTACTC
ATTTTTCTCCTCATAACCCTAGTCTTATTCTCCCCAGACTTATTAGGAGACCCCGATAAC
TACACCCCCGCCAACCCACTAAGTACCCCTCCCCATATTAAACCAGAATGGTATTT
>gi|4769030|gb|AF143929.1| Marmota marmota clone LMS_Z102 cytochrome b (cyt-b) gene, complete cds; mitochondrial gene for mitochondrial product
GATAAAATCCCCTTTCACCCGTACTTTACCATCAAGGATGTCCTTGGAATCCTTCTCCTT
ATTTTAATTCTAATAATCCTAGTCTTATTTTCACCCGACCTCCTAGGAGATCCTGACAAT
TATACACCTGCAAATTCCTTAAGTACACCACCCCATATTAAACCAGAATGATACTT
>gi|4769031|gb|AF143930.1| Marmota marmota clone LMS_Z104 cytochrome b (cyt-b) gene, complete cds; mitochondrial gene for mitochondrial product
GATAAAATCCCCTTTCACCCGTACTTTACCATCAAGGATGTCCTTGGAATCCTTCTCCTT
ATTTTAATTCTAATAATCCTAGTCTTATTTTCACCCGACCTCCTAGGAGATCCTGACAAT
TATACACCTGCAAATCCCTTAAGTACACCACCCCATATTAAACCAGAATGATACTT
>gi|5565793|gb|AF100711.1| Marmota marmota cytochrome b (cyt b) gene, complete cds; mitochondrial gene for mitochondrial product
GATAAAATCCCCTTTCACCCGTACTTTACCATCAAGGATGTCCTTGGAATCCTTCTCCTT
ATTTTAATTCTAATAATCCTAGTCTTATTTTCACCCGACCTCCTAGGAGATCCTGACAAT
TATACACCTGCAAATCCCTTAAGTACACCACCCCATATTAAACCAGAATGATACTT
>gi|5732726|gb|AF159399.1| Micromys minutus cytochrome b gene, partial cds; mitochondrial gene for mitochondrial product
GATAAAATCCCATTCCACCCTTACTATACAATCAAAGACCTTCTAGGCATTATCCTTATA
TTTCTCTTCCTAATATCCCTAGTCCTATTTTCCCCCGACCTTTTAGGAGACCCTGACAAT
TATATACCTGCAAACCCACTTAACACTCCTCCCCATATTAAACCAGAATGATACTT
>gi|6139014|dbj|AB033697.1| Micromys minutus mitochondrial cytb gene for cytochrome b, partial cds
GATAAAATCCCATTCCACCCTTACTATACAATCAAAAACCTTCTAGGCATTATCCTTATA
CTTCTCTTCCTAATATCCCTAGTCCTATTTTCCCCCGACCTTTTAGGAGACCCTGACAAT
TATATACCTGCAAACCCACTTAACACTCCTCCCCACATTAAACCAGAATGATACTT
>gi|76880015|dbj|AB201984.1| Micromys minutus mitochondrial cytb gene for cytochrome b, partial cds, isolate: 20040318-1
GATAAAATTCCATTCCACCCTTACTATACAATTAAAGACCTTCTAGGCATTATCCTTATA
CTTCTCTTCCTAATATCCCTAGTCCTATTTTCCCCCGACCTTTTAGGAGACCCTGACAAT
TATATACCTGCAAACCCACTTAACACTCCTCCCCACATTAAACCAGAATGATACTT
>gi|76880017|dbj|AB201985.1| Micromys minutus mitochondrial cytb gene for cytochrome b, partial cds, isolate: 20040318-2
GATAAAATTCCATTCCACCCTTACTATACAATTAAAGACCTTCTAGGCATTATCCTTATA
CTTCTCTTCCTAATATCCCTAGTCCTATTTTCCCCCGACCTTTTAGGAGACCCTGACAAT
TATATACCTGCAAACCCACTTAACACTCCTCCCCACATTAAACCAGAATGATACTT
>gi|76879999|dbj|AB201976.1| Micromys minutus mitochondrial cytb gene for cytochrome b, partial cds, isolate: 26/2003
GATAAAATCCCATTCCACCCTTACTATACAATTAAAGACCTCCTAGGCATTATCCTTATA
CTTCTCTTCCTAATATCCCTAGTCCTATTTTCCCCCGACCTTCTAGGAGACCCTGACAAT
TATATACCTGCAAACCCACTTAACACTCCTCCCCACATTAAACCAGAATGATATTT
>gi|76880009|dbj|AB201981.1| Micromys minutus mitochondrial cytb gene for cytochrome b, partial cds, isolate: HB582
GATAAAATCCCATTCCACCCTTACTATACAATCAAAGACCTTCTAGGCATTATCCTTATA
TTTCTCTTCCTAATATCCCTAGTCCTATTTTCCCCCGACCTTTTAGGAGACCCTGACAAT
TATATACCTGCAAACCCACTTAACACTCCTCCCCATATTAAACCAGAATGATACTT
>gi|76880011|dbj|AB201982.1| Micromys minutus mitochondrial cytb gene for cytochrome b, partial cds, isolate: HB669
GATAAAATCCCATTCCACCCTTACTATACAATCAAAGACCTTCTAGGCATTATCCTTATA
TTTCTCTTCCTAATATCCCTAGTCCTATTTTCCCCCGACCTTTTAGGAGACCCTGACAAT
TATATACCTGCAAACCCACTTAACACTCCTCCCCACATTAAACCAGAATGATACTT
>gi|76880013|dbj|AB201983.1| Micromys minutus mitochondrial cytb gene for cytochrome b, partial cds, isolate: IZ7883
GATAAAATCCCATTCCACCCTTACTATACAATCAAAGACCTTCTAGGCATTATCCTTATA
TTTCTCTTCCTAATATCCCTAGTCCTATTCTCCCCCGACCTTTTAGGAGACCCTGACAAT
TATATACCTGCAAACCCACTTAACACTCCTCCCCACATTAAACCAGAATGATACTT
>gi|76879981|dbj|AB201967.1| Micromys minutus mitochondrial cytb gene for cytochrome b, partial cds, isolate: KT3123
GATAAAATCCCATTCCACCCTTACTATACAATCAAAGACCTTCTAGGCATTATCCTTATA
CTTCTCTTCCTAATATCCCTAGTCCTATTTTCCCCCGACCTTTTAGGAGACCCTGACAAT
TATATACCTGCAAACCCACTTAACACTCCTCCCCACATTAAACCAGAATGATACTT
>gi|76879979|dbj|AB201966.1| Micromys minutus mitochondrial cytb gene for cytochrome b, partial cds, isolate: KT3127
GATAAAATCCCATTCCACCCTTACTATACAATCAAAGACCTTCTAGGCATTATCCTTATA
CTTCTCTTCCTAATATCCCTAGTCCTATTTTCCCCCGACCTTTTAGGAGACCCTGACAAT
TATATACCTGCAAACCCACTTAACACTCCTCCCCACATTAAACCAGAATGATACTT
>gi|76879983|dbj|AB201968.1| Micromys minutus mitochondrial cytb gene for cytochrome b, partial cds, isolate: KT3426
GATAAAATCCCATTCCACCCTTACTATACAATCAAAGACCTTCTAGGCATTATCCTTATA
CTTCTCTTCCTAATATCCCTAGTCCTATTTTCCCCCGACCTTTTAGGAGACCCTGACAAT
TATATACCTGCAAACCCACTTAACACTCCTCCCCACATTAAACCAGAATGATACTT
>gi|76879977|dbj|AB201965.1| Micromys minutus mitochondrial cytb gene for cytochrome b, partial cds, isolate: KT3486
GATAAAATCCCATTCCACCCTTACTATACAATCAAAGACCTTCTAGGCATTATCCTTATA
CTTCTCTTCCTAATATCCCTAGTCCTATTTTCCCCCGACCTTTTAGGAGACCCTGACAAT
TATATACCTGCAAACCCACTTAACACTCCTCCCCACATTAAACCAGAATGATACTT
>gi|76879965|dbj|AB201959.1| Micromys minutus mitochondrial cytb gene for cytochrome b, partial cds, isolate: KUZ-M2648
GATAAAATCCCATTCCACCCTTACTATACAATCAAAGACCTTCTAGGCATTATCCTTATA
CTTCTCTTCCTTATATCCCTAGTCCTATTTTCCCCCGACCTTTTAGGAGACCCTGACAAT
TATATACCTGCAAACCCACTTAACACTCCTCCCCACATTAAACCAGAATGATACTT
>gi|76880019|dbj|AB201986.1| Micromys minutus mitochondrial cytb gene for cytochrome b, partial cds, isolate: L920019
GATAAAATTCCATTCCACCCTTACTATACAATTAAAGACCTTCTAGGCATTATCCTTATA
CTTCTCTTCCTAATATCCCTAGTCCTATTTTCCCCCGACCTTTTAGGAGACCCTGACAAT
TATATACCTGCAAACCCACTTAACACTCCTCCCCACATTAAACCAGAATGATACTT
>gi|76880021|dbj|AB201987.1| Micromys minutus mitochondrial cytb gene for cytochrome b, partial cds, isolate: L920022
GATAAAATTCCATTCCACCCTTACTATACAATTAAAGACCTTCTAGGCATTATCCTTATA
CTTCTCTTCCTAATATCCCTAGTCCTATTTTCCCCCGACCTTTTAGGAGACCCTGACAAT
TATATACCTGCAAACCCACTTAACACTCCTCCCCACATTAAACCAGAATGATACTT
>gi|76880025|dbj|AB201989.1| Micromys minutus mitochondrial cytb gene for cytochrome b, partial cds, isolate: L920024
GATAAAATTCCATTCCACCCTTACTATACAATTAAAGACCTTCTAGGCATTATCCTTATA
CTTCTCTTCCTAATATCCCTAGTCCTATTTTCCCCCGACCTTTTAGGAGACCCTGACAAT
TATATACCTGCAAACCCACTTAACACTCCTCCCCACATTAAACCAGAATGATACTT
>gi|76880027|dbj|AB201990.1| Micromys minutus mitochondrial cytb gene for cytochrome b, partial cds, isolate: L920026
GATAAAATTCCATTCCACCCTTACTATACAATTAAAGACCTTCTAGGCATTATCCTTATA
CTTCTCTTCCTAATATCCCTAGTCCTATTTTCCCCCGACCTTTTAGGAGACCCTGACAAT
TATATACCTGCAAACCCACTTAACACTCCTCCCCACATTAAACCAGAATGATACTT
>gi|76880029|dbj|AB201991.1| Micromys minutus mitochondrial cytb gene for cytochrome b, partial cds, isolate: L920027
GATAAAATTCCATTCCACCCTTACTATACAATTAAAGACCTTCTAGGCATTATCCTTATA
CTTCTCTTCCTAATATCCCTAGTCCTATTTTCCCCCGACCTTTTAGGAGACCCTGACAAT
TATATACCTGCAAACCCACTTAACACTCCTCCCCACATTAAACCAGAATGATACTT
>gi|76880031|dbj|AB201992.1| Micromys minutus mitochondrial cytb gene for cytochrome b, partial cds, isolate: L920028
GATAAAATTCCATTCCACCCTTACTATACAATTAAAGACCTTCTAGGCATTATCCTTATA
CTTCTCTTCCTAATATCCCTAGTCCTATTTTCCCCCGACCTTTTAGGAGACCCTGACAAT
TATATACCTGCAAACCCACTTAACACTCCTCCCCACATTAAACCAGAATGATACTT
>gi|76880033|dbj|AB201993.1| Micromys minutus mitochondrial cytb gene for cytochrome b, partial cds, isolate: L920062
GATAAAATTCCATTCCACCCTTACTATACAATTAAAGACCTTCTAGGCATTATCCTTATA
CTTCTCTTCCTAATATCCCTAGTCCTATTTTCCCCCGACCTTTTAGGAGACCCTGACAAT
TATATACCTGCAAACCCACTTAACACTCCTCCCCACATTAAACCAGAATGATACTT
>gi|76880035|dbj|AB201994.1| Micromys minutus mitochondrial cytb gene for cytochrome b, partial cds, isolate: L920063
GATAAAATTCCATTCCACCCTTACTATACAATTAAAGACCTTCTAGGCATTATCCTTATA
CTTCTCTTCCTAATATCCCTAGTCCTATTTTCCCCCGACCTTTTAGGAGACCCTGACAAT
TATATACCTGCAAACCCACTTAACACTCCTCCCCACATTAAACCAGAATGATACTT
>gi|76880037|dbj|AB201995.1| Micromys minutus mitochondrial cytb gene for cytochrome b, partial cds, isolate: L920064
GATAAAATTCCATTCCACCCTTACTATACAATTAAAGACCTTCTAGGCATTATCCTTATA
CTTCTCTTCCTAATATCCCTAGTCCTATTTTCCCCCGACCTTTTAGGAGACCCTGACAAT
TATATACCTGCAAACCCACTTAACACTCCTCCCCACATTAAACCAGAATGATACTT
>gi|76880023|dbj|AB201988.1| Micromys minutus mitochondrial cytb gene for cytochrome b, partial cds, isolate: L92023
GATAAAATTCCATTCCACCCTTACTATACAATTAAAGACCTTCTAGGCATTATCCTTATA
CTTCTCTTCCTAATATCCCTAGTCCTATTTTCCCCCGACCTTTTAGGAGACCCTGACAAT
TATATACCTGCAAACCCACTTAACACTCCTCCCCACATTAAACCAGAATGATACTT
>gi|76880039|dbj|AB201996.1| Micromys minutus mitochondrial cytb gene for cytochrome b, partial cds, isolate: MG652
GATAAAATTCCATTCCACCCTTACTATACAATCAAAGACCTACTAGGAATTGCCCTTATA
CTACTATTTCTAATATTTTTAGTTCTTTTCTCCCCTGACCTTCTAGGAGATCCTGATAAC
TACATACCTGCAAACCCACTCAACACTCCCCCTCACATTAAACCAGAATGATACTT
>gi|76879997|dbj|AB201975.1| Micromys minutus mitochondrial cytb gene for cytochrome b, partial cds, isolate: No.6303
GATAAAATCCCATTCCACCCTTACTATACAATTAAAGACCTTCTAGGCATTATCCTTATA
CTTCTCTTCCTAATATCCCTAGTCCTATTTTCCCCCGACCTTCTAGGAGACCCTGACAAT
TATATACCTGCAAACCCACTTAACACTCCTCCCCACATTAAACCAGAATGATACTT
>gi|76879985|dbj|AB201969.1| Micromys minutus mitochondrial cytb gene for cytochrome b, partial cds, isolate: SIK0733
GATAAAATCCCATTCCACCCTTACTATACAATTAAAGACCTTCTAGGCATTATCCTTATA
CTTCTCTTCCTAATATCCCTAGTCCTATTTTCCCCCGACCTTCTAGGAGACCCTGACAAT
TATATACCTGCAAACCCACTTAACACTCCTCCCCACATTAAACCAGAATGATACTT
>gi|76879987|dbj|AB201970.1| Micromys minutus mitochondrial cytb gene for cytochrome b, partial cds, isolate: SIK0736
GATAAAATCCCATTCCACCCTTACTATACAATTAAAGACCTTCTAGGCATTATCCTTATA
CTTCTCTTCCTAATATCCCTAGTCCTATTTTCCCCCGACCTTCTAGGAGACCCTGACAAT
TATATACCTGCAAACCCACTTAACACTCCTCCCCACATTAAACCAGAATGATATTT
>gi|76879989|dbj|AB201971.1| Micromys minutus mitochondrial cytb gene for cytochrome b, partial cds, isolate: SIK0739
GATAAAATCCCATTCCACCCTTACTATACAATTAAAGACCTTCTAGGCATTATCCTTATA
CTTCTCTTCCTAATATCCCTAGTCCTATTTTCCCCCGACCTTCTAGGAGACCCTGACAAT
TATATACCTGCAAACCCACTTAACACTCCTCCCCACATTAAACCAGAATGATACTT
>gi|76879991|dbj|AB201972.1| Micromys minutus mitochondrial cytb gene for cytochrome b, partial cds, isolate: SIK0744
GATAAAATCCCATTCCACCCTTACTATACAATTAAAGACCTTCTAGGCATTATCCTTATA
CTTCTCTTCCTAATATCCCTAGTCCTATTCTCCCCCGACCTTCTAGGAGACCCTGACAAT
TATATACCTGCAAACCCACTTAACACTCCTCCCCACATTAAACCAGAATGATACTT
>gi|76879993|dbj|AB201973.1| Micromys minutus mitochondrial cytb gene for cytochrome b, partial cds, isolate: SIK0745
GATAAAATCCCATTCCACCCTTACTATACAATTAAAGACCTTCTAGGCATTATCCTTATA
CTTCTCTTCCTAATATCCCTAGTCCTATTTTCCCCCGACCTTCTAGGAGACCCTGACAAT
TATATACCTGCAAACCCACTTAACACTCCTCCCCACATTAAACCAGAATGATACTT
>gi|76879995|dbj|AB201974.1| Micromys minutus mitochondrial cytb gene for cytochrome b, partial cds, isolate: SIK0759
GATAAAATCCCATTCCACCCTTACTATACAATTAAAGACCTTCTAGGCATTATCCTTATA
CTTCTCTTCCTAATATCCCTAGTCCTATTTTCCCCCGACCTTCTAGGAGACCCTGACAAT
TATATACCTGCAAACCCACTTAACACTCCTCCCCACATTAAACCAGAATGATACTT
>gi|76880005|dbj|AB201979.1| Micromys minutus mitochondrial cytb gene for cytochrome b, partial cds, isolate: SY100
GATAAAATCCCATTCCACCCTTACTATACAATCAAAGACCTTCTAGGCATTATCCTTATA
CTTCTCTTCCTAATATCCCTAGTCCTATTTTCCCCCGACCTTTTAGGAGACCCTGACAAT
TATATACCTGCAAACCCACTTAACACTCCTCCCCACATTAAACCAGAATGATACTT
>gi|76880007|dbj|AB201980.1| Micromys minutus mitochondrial cytb gene for cytochrome b, partial cds, isolate: SY103
GATAAAATCCCATTCCACCCTTACTATACAATCAAAGACCTTCTAGGCATTATCCTTATA
CTTCTCTTCCTAATATCCCTAGTCCTATTTTCCCCCGACCTTTTAGGAGACCCTGACAAT
TATATACCTGCAAACCCACTTAACACTCCTCCCCACATTAAACCAGAATGATACTT
>gi|76879967|dbj|AB201960.1| Micromys minutus mitochondrial cytb gene for cytochrome b, partial cds, isolate: SY17
GATAAAATCCCATTCCACCCTTACTATACAATCAAAGACCTTCTAGGCATTATCCTTATA
CTTCTCTTCCTAATATCCCTAGTCCTATTTTCCCCCGACCTTTTAGGAGACCCTGACAAT
TATATACCTGCAAACCCACTTAACACTCCTCCCCACATTAAACCAGAATGATACTT
>gi|76879969|dbj|AB201961.1| Micromys minutus mitochondrial cytb gene for cytochrome b, partial cds, isolate: SY19
GATAAAATCCCATTCCACCCTTACTATACAATCAAAGACCTTCTAGGCATTATCCTTATA
CTTCTCTTCCTAATATCCCTAGTCCTATTTTCCCCCGACCTTTTAGGAGACCCTGACAAT
TATATACCTGCAAACCCACTTAACACTCCTCCCCACATTAAACCAGAATGATACTT
>gi|76879971|dbj|AB201962.1| Micromys minutus mitochondrial cytb gene for cytochrome b, partial cds, isolate: SY20
GATAAAATCCCATTCCACCCTTACTATACAATCAAAGACCTTCTAGGCATTATCCTTATA
CTTCTCTTCCTAATATCCCTAGTCCTATTTTCCCCCGACCTTTTAGGAGACCCTGACAAT
TATATACCTGCAAACCCACTTAACACTCCTCCCCACATTAAACCAGAATGATACTT
>gi|76879973|dbj|AB201963.1| Micromys minutus mitochondrial cytb gene for cytochrome b, partial cds, isolate: SY21
GATAAAATCCCATTCCACCCTTACTATACAATCAAAGACCTTCTAGGCATTATCCTTATA
CTTCTCTTCCTAATATCCCTAGTCCTATTTTCCCCCGACCTTTTAGGAGACCCTGACAAT
TATATACCTGCAAACCCACTTAACACTCCTCCCCACATTAAACCAGAATGATACTT
>gi|76879963|dbj|AB201958.1| Micromys minutus mitochondrial cytb gene for cytochrome b, partial cds, isolate: SY43
GATAAAATCCCATTCCACCCTTACTATACAATCAAAGACCTTCTAGGCATTATCCTTATA
CTTCTCTTCCTAATATCCCTAGTCCTATTTTCCCCCGACCTTTTAGGAGACCCTGACAAT
TATATACCTGCAAACCCACTTAACACTCCTCCCCACATTAAACCAGAATGATACTT
>gi|76879975|dbj|AB201964.1| Micromys minutus mitochondrial cytb gene for cytochrome b, partial cds, isolate: SY83
GATAAAATCCCATTCCACCCTTACTATACAATCAAAGACCTTCTAGGCATTATCCTTATA
CTTCTCTTCCTAATATCCCTAGTCCTATTTTCCCCCGACCTTTTAGGAGACCCTGACAAT
TATATACCTGCAAACCCACTTAACACTCCTCCCCACATTAAACCAGAATGATACTT
>gi|76880001|dbj|AB201977.1| Micromys minutus mitochondrial cytb gene for cytochrome b, partial cds, isolate: SY98
GATAAAATCCCATTCCACCCTTACTATACAATCAAAGACCTTCTAGGCATTATCCTTATA
CTTCTCTTCCTAATATCCCTAGTCCTATTTTCCCCCGACCTTTTAGGAGACCCTGACAAT
TATATACCTGCAAACCCACTTAACACTCCTCCCCACATTAAACCAGAATGATACTT
>gi|76880003|dbj|AB201978.1| Micromys minutus mitochondrial cytb gene for cytochrome b, partial cds, isolate: SY99
GATAAAATCCCATTCCACCCTTACTATACAATCAAAGACCTTCTAGGCATTATCCTTATA
CTTCTCTTCCTAATATCCCTAGTCCTATTTTCCCCCGACCTTTTAGGAGACCCTGACAAT
TATATACCTGCAAACCCACTTAACACTCCTCCCCACATTAAACCAGAATGATACTT
>gi|76879921|dbj|AB125080.1| Micromys minutus mitochondrial cytb gene for cytochrome b, partial cds, isolate:HS120/871203-1
GATAAAATCCCATTCCACCCTTACTATACAATCAAAGACCTTCTAGGCATTATCCTTATA
CTTCTCTTCCTAATATCCCTAGTCCTATTTTCCCCCGACCTTTTAGGAGACCCTGACAAT
TATATACCTGCAAACCCACTTAACACTCCTCCCCACATTAAACCAGAATGATACTT
>gi|76879943|dbj|AB125091.1| Micromys minutus mitochondrial cytb gene for cytochrome b, partial cds, isolate:HS1329/SY59
GATAAAATCCCATTCCACCCTTACTATACAATTAAAGACCTTCTAGGCATTATCCTTATA
CTTCTCTTCCTAATATCCCTAGTACTATTTTCCCCCGACCTTTTAGGAGACCCTGACAAT
TATATGCCTGCAAACCCACTTAACACTCCTCCCCACATTAAACCAGAATGATACTT
>gi|76879945|dbj|AB125092.1| Micromys minutus mitochondrial cytb gene for cytochrome b, partial cds, isolate:HS1367/HEG005-97
GATAAAATCCCATTCCACCCTTACTATACAATCAAAGACCTTCTAGGCATTATCCTCATA
CTTCTCTTCCTAATATCCCTAGTCCTATTTTCCCCCGACCTTTTAGGAGACCCTGACAAT
TATATACCTGCAAACCCACTTAACACTCCTCCCCACATTAAACCAGAATGATACTT
>gi|76879917|dbj|AB125078.1| Micromys minutus mitochondrial cytb gene for cytochrome b, partial cds, isolate:HS1384/HA6135
GATAAAATCCCATTCCACCCTTACTATACAATCAAAGACCTTCTAGGCATTATCCTTATA
CTTCTCTTCCTAATATCCCTAGTCCTATTTTCCCCCGACCTTTTAGGAGACCCTGACAAT
TATATACCTGCAAACCCACTTAACACTCCTCCCCACATTAAACCAGAATGATACTT
>gi|76879919|dbj|AB125079.1| Micromys minutus mitochondrial cytb gene for cytochrome b, partial cds, isolate:HS1385/HA6136
GATAAAATCCCATTCCACCCTTACTATACAATCAAAGACCTTCTAGGCATTATCCTTATA
CTTCTCTTCCTAATATCCCTAGTCCTATTTTCCCCCGACCTTTTAGGAGACCCTGACAAT
TATATACCTGCAAACCCACTTAACACTCCTCCCCACATTAAACCAGAATGATACTT
>gi|76879947|dbj|AB125093.1| Micromys minutus mitochondrial cytb gene for cytochrome b, partial cds, isolate:HS1621
GATAAAATCCCATTCCACCCTTACTATACAATCAAAGACCTTCTAGGCATTATCCTTATA
CTTCTCTTCCTAATATCCCTAGTCCTATTTTCCCCCGACCTTTTAGGAGACCCTGACAAT
TATATACCTGCAAACCCACTTAACACTCCTCCCCACATTAAACCAGAATGATACTT
>gi|76879951|dbj|AB125095.1| Micromys minutus mitochondrial cytb gene for cytochrome b, partial cds, isolate:HS2506/IZ7584
GATAAAATCCCATTCCACCCTTACTATACAATCAAAGACCTTCTAGGCATTATCCTTATA
TTTCTCTTCCTAATATCCCTAGTCCTATTTTCCCCCGACCTTTTAGGAGACCCTGACAAT
TATATACCTGCAAACCCACTTAACACTCCTCCCCATATTAAACCAGAATGATACTT
>gi|76879953|dbj|AB125096.1| Micromys minutus mitochondrial cytb gene for cytochrome b, partial cds, isolate:HS2507/IZ7617
GATAAAATCCCATTCCACCCTTACTATACAATCAAAGACCTTCTAGGCATTATCCTTATA
TTTCTCTTCCTAATATCCCTAGTCCTATTTTCCCCCGACCTTTTAGGAGACCCTGACAAT
TATATACCTGCAAACCCACTTAACACTCCTCCCCATATTAAACCAGAATGATACTT
>gi|76879955|dbj|AB125097.1| Micromys minutus mitochondrial cytb gene for cytochrome b, partial cds, isolate:HS2508/IZ7632
GATAAAATCCCATTCCACCCTTACTATACAATCAAAGACCTTCTAGGCATTATCCTTATA
TTTCTCTTCCTAATATCCCTAGTCCTATTTTCCCCCGACCTTTTAGGAGACCCTGACAAT
TATATACCTGCAAACCCACTTAACACTCCTCCCCACATTAAACCAGAATGATACTT
>gi|76879937|dbj|AB125088.1| Micromys minutus mitochondrial cytb gene for cytochrome b, partial cds, isolate:HS2526/KT3421
GATAAAATCCCATTCCACCCTTACTATACAATCAAAGACCTTCTAGGCATTATCCTTATA
TTTCTCTTCCTAATATCCCTAGTCCTATTTTCCCCCGACCTTTTAGGAGACCCTGACAAT
TATATACCTGCAAACCCACTTAACACTCCTCCCCACATTAAACCAGAATGATACTT
>gi|76879939|dbj|AB125089.1| Micromys minutus mitochondrial cytb gene for cytochrome b, partial cds, isolate:HS2527/KT3422
GATAAAATCCCATTCCACCCTTACTATACAATCAAAGACCTTCTAGGCATTATCCTTATA
TTTCTCTTCCTAATATCCCTAGTCCTATTTTCCCCCGACCTTTTAGGAGACCCTGACAAT
TATATACCTGCAAACCCACTTAACACTCCTCCCCACATTAAACCAGAATGATACTT
>gi|76879941|dbj|AB125090.1| Micromys minutus mitochondrial cytb gene for cytochrome b, partial cds, isolate:HS2528/KT3423
GATAAAATCCCATTCCACCCTTACTATACAATCAAAGACCTTCTAGGCATTATCCTTATA
TTTCTCTTCCTAATATCCCTAGTCCTATTTTCCCCCGACCTTTTAGGAGACCCTGACAAT
TATATACCTGCAAACCCACTTAACACTCCTCCCCACATTAAACCAGAATGATACTT
>gi|76879925|dbj|AB125082.1| Micromys minutus mitochondrial cytb gene for cytochrome b, partial cds, isolate:HS2529/KT3424
GATAAAATCCCATTCCACCCTTACTATACAATCAAAGACCTTCTAGGCATTATCCTTATA
CTTCTCTTCCTAATATCCCTAGTCCTATTTTCCCCCGACCTTTTAGGAGACCCTGACAAT
TATATACCTGCAAACCCACTTAACACTCCTCCCCACATTAAACCAGAATGATACTT
>gi|76879927|dbj|AB125083.1| Micromys minutus mitochondrial cytb gene for cytochrome b, partial cds, isolate:HS2530/KT3425
GATAAAATCCCATTCCACCCTTACTATACAATCAAAGACCTTCTAGGCATTATCCTTATA
CTTCTCTTCCTAATATCCCTAGTCCTATTTTCCCCCGACCTTTTAGGAGACCCTGACAAT
TATATACCTGCAAACCCACTTAACACTCCTCCCCACATTAAACCAGAATGATACTT
>gi|76879931|dbj|AB125085.1| Micromys minutus mitochondrial cytb gene for cytochrome b, partial cds, isolate:HS2532/KT3427
GATAAAATCCCATTCCACCCTTACTATACAATCAAAGACCTTCTAGGCATTATCCTTATA
CTTCTCTTCCTAATATCCCTAGTCCTATTTTCCCCCGACCTTTTAGGAGACCCTGACAAT
TATATACCTGCAAACCCACTTAACACTCCTCCCCACATTAAACCAGAATGATACTT
>gi|76879933|dbj|AB125086.1| Micromys minutus mitochondrial cytb gene for cytochrome b, partial cds, isolate:HS2533/KT3428
GATAAAATCCCATTCCACCCTTACTATACAATCAAAGACCTTCTAGGCATTATCCTTATA
CTTCTCTTCCTAATATCCCTAGTCCTATTTTCCCCCGACCTTTTAGGAGACCCTGACAAT
TATATACCTGCAAACCCACTTAACACTCCTCCCCACATTAAACCAGAATGATACTT
>gi|76879935|dbj|AB125087.1| Micromys minutus mitochondrial cytb gene for cytochrome b, partial cds, isolate:HS2534/KT3429
GATAAAATCCCATTCCACCCTTACTATACAATCAAAGACCTTCTAGGCATTATCCTTATA
CTTCTCTTCCTAATATCCCTAGTCCTATTTTCCCCCGACCTTTTAGGAGACCCTGACAAT
TATATACCTGCAAACCCACTTAACACTCCTCCCCACATTAAACCAGAATGATACTT
>gi|76879899|dbj|AB125069.1| Micromys minutus mitochondrial cytb gene for cytochrome b, partial cds, isolate:HS2604/HEG168-98
GATAAAATCCCATTCCACCCTTACTATACAATCAAAGACCTTCTAGGCATTATCCTTATA
CTTCTCTTCCTAATATCCCTAGTCCTATTTTCCCCCGACCTTTTAGGAGACCCTGACAAT
TATATACCTGCAAACCCACTTAACACTCCTCCCCACATTAAACCAGAATGATACTT
>gi|76879929|dbj|AB125084.1| Micromys minutus mitochondrial cytb gene for cytochrome b, partial cds, isolate:HS2605/Y2K1201-2
GATAAAATCCCATTCCACCCTTACTATACAATCAAAGACCTTCTAGGCATTATCCTTATA
CTTCTCTTCCTAATATCCCTAGTCCTATTTTCCCCCGACCTTTTAGGAGACCCTGACAAT
TATATACCTGCAAACCCACTTAACACTCCTCCCCACATTAAACCAGAATGATACTT
>gi|76879957|dbj|AB125098.1| Micromys minutus mitochondrial cytb gene for cytochrome b, partial cds, isolate:HS2627/T-1196
GATAAAATCCCATTCCACCCTTACTATACAATCAAAGACCTCCTAGGCATTATCCTTATA
TTTCTCTTCCTAATATCCCTAGTCCTATTCTCCCCCGACCTTTTAGGAGACCCTGACAAT
TATATACCTGCAAACCCACTTAACACTCCTCCCCACATTAAACCAGAATGATACTT
>gi|76879959|dbj|AB125099.1| Micromys minutus mitochondrial cytb gene for cytochrome b, partial cds, isolate:HS2670/IZ7679
GATAAAATCCCATTCCACCCTTACTATACAATCAAAGACCTTCTAGGCATTATCCTTATA
TTTCTCTTCCTAATATCCCTAGTCCTATTTTCCCCCGACCTTTTAGGAGACCCTGACAAT
TATATACCTGCAAACCCACTTAACACTCCTCCCCACATTAAACCAGAATGATACTT
>gi|76879961|dbj|AB125100.1| Micromys minutus mitochondrial cytb gene for cytochrome b, partial cds, isolate:HS2671/IZ7680
GATAAAATCCCATTCCACCCTTACTATACAATCAAAGACCTTCTAGGCATTATCCTTATA
TTTCTCTTCCTAATATCCCTAGTCCTATTTTCCCCCGACCTTTTAGGAGACCCTGACAAT
TATATACCTGCAAACCCACTTAACACTCCTCCCCACATTAAACCAGAATGATACTT
>gi|76879923|dbj|AB125081.1| Micromys minutus mitochondrial cytb gene for cytochrome b, partial cds, isolate:HS2823/KT3477
GATAAAATCCCATTCCACCCTTACTATACAATCAAAGACCTTCTAGGCATTATCCTTATA
CTTCTCTTCCTAATATCCCTAGTCCTATTTTCCCCCGACCTTTTAGGAGACCCTGACAAT
TATATACCTGCAAACCCACTTAACACTCCTCCCCACATTAAACCAGAATGATACTT
>gi|76879901|dbj|AB125070.1| Micromys minutus mitochondrial cytb gene for cytochrome b, partial cds, isolate:HS2930/SY13
GATAAAATCCCATTCCACCCTTACTATACAATCAAAGACCTTCTAGGCATTATCCTTATA
CTTCTCTTCCTAATATCCCTAGTCCTATTTTCCCCCGACCTTTTAGGAGACCCTGACAAT
TATATACCTGCAAACCCACTTAACACTCCTCCCCACATTAAACCAGAATGATACTT
>gi|76879903|dbj|AB125071.1| Micromys minutus mitochondrial cytb gene for cytochrome b, partial cds, isolate:HS2931/SY14
GATAAAATCCCATTCCACCCTTACTATACAATCAAAGACCTTCTAGGCATTATCCTTATA
CTTCTCTTCCTAATATCCCTAGTCCTATTTTCCCCCGACCTTTTAGGAGACCCTGACAAT
TATATACCTGCAAACCCACTTAACACTCCTCCCCACATTAAACCAGAATGATACTT
>gi|76879905|dbj|AB125072.1| Micromys minutus mitochondrial cytb gene for cytochrome b, partial cds, isolate:HS2932/SY15
GATAAAATCCCATTCCACCCTTACTATACAATCAAAGACCTTCTAGGCATTATCCTTATA
CTTCTCTTCCTAATATCCCTAGTCCTATTTTCCCCCGACCTTTTAGGAGACCCTGACAAT
TATATACCTGCAAACCCACTTAACACTCCTCCCCACATTAAACCAGAATGATACTT
>gi|76879907|dbj|AB125073.1| Micromys minutus mitochondrial cytb gene for cytochrome b, partial cds, isolate:HS2933/SY16
GATAAAATCCCATTCCACCCTTACTATACAATCAAAGACCTTCTAGGCATTATCCTTATA
CTTCTCTTCCTAATATCCCTAGTCCTATTTTCCCCCGACCTTTTAGGAGACCCTGACAAT
TATATACCTGCAAACCCACTTAACACTCCTCCCCACATTAAACCAGAATGATACTT
>gi|76879909|dbj|AB125074.1| Micromys minutus mitochondrial cytb gene for cytochrome b, partial cds, isolate:HS2935/SY18
GATAAAATCCCATTCCACCCTTACTATACAATCAAAGACCTTCTAGGCATTATCCTTATA
CTTCTCTTCCTAATATCCCTAGTCCTATTTTCCCCCGACCTTTTAGGAGACCCTGACAAT
TATATACCTGCAAACCCACTTAACACTCCTCCCCACATTAAACCAGAATGATACTT
>gi|76879911|dbj|AB125075.1| Micromys minutus mitochondrial cytb gene for cytochrome b, partial cds, isolate:HS2939/SY22
GATAAAATCCCATTCCACCCTTACTATACAATCAAAGACCTTCTAGGCATTATCCTTATA
CTTCTCTTCCTAATATCCCTAGTCCTATTTTCCCCCGACCTTTTAGGAGACCCTGACAAT
TATATACCTGCAAACCCACTTAACACTCCTCCCCACATTAAACCAGAATGATACTT
>gi|76879913|dbj|AB125076.1| Micromys minutus mitochondrial cytb gene for cytochrome b, partial cds, isolate:HS2940/SY23
GATAAAATCCCATTCCACCCTTACTATACAATCAAAGACCTTCTAGGCATTATCCTTATA
CTTCTCTTCCTAATATCCCTAGTCCTATTTTCCCCCGACCTTTTAGGAGACCCTGACAAT
TATATACCTGCAAACCCACTTAACACTCCTCCCCACATTAAACCAGAATGATACTT
>gi|76879915|dbj|AB125077.1| Micromys minutus mitochondrial cytb gene for cytochrome b, partial cds, isolate:HS2941/SY24
GATAAAATCCCATTCCACCCTTACTATACAATCAAAGACCTTCTAGGCATTATCCTTATA
CTTCTCTTCCTAATATCCCTAGTCCTATTTTCCCCCGACCTTTTAGGAGACCCTGACAAT
TATATACCTGCAAACCCACTTAACACTCCTCCCCACATTAAACCAGAATGATACTT
>gi|76879949|dbj|AB125094.1| Micromys minutus mitochondrial cytb gene for cytochrome b, partial cds, isolate:IZ7571
GATAAAATCCCATTCCACCCTTACTATACAATCAAAGACCTTCTAGGCATTATCCTTATA
TTTCTCTTCCTAATATCCCTAGTCCTATTTTCCCCCGACCTTTTAGGAGACCCTGACAAT
TATATACCTGCAAACCCACTTAACACTCCTCCCCATATTAAACCAGAATGATACTT
>gi|299779223|gb|HM217360.1| Micromys minutus voucher BZ02 cytochrome b (cytb) gene, partial cds; mitochondrial
GACAAAATCCCATTCCACCCTTACTATACAATTAAAGACCTACTAGGTATTGCCCTCATG
CTACTCTTCCTGATATCCCTAGTCTTATTCTCTCCTGACCTTTTAGGAGATCCTGACAAC
TATATACCTGCAAACCCACTCAACACCCCTCCCCACATTAAACCAGAATGATATTT
>gi|299779225|gb|HM217361.1| Micromys minutus voucher BZ07 cytochrome b (cytb) gene, partial cds; mitochondrial
GACAAAATCCCATTCCACCCTTACTATACAATTAAAGACCTACTAGGTATTGCCCTCATG
CTACTCTTCCTGATATCCCTAGTCTTATTCTCTCCTGACCTTTTAGGAGATCCTGACAAC
TATATACCTGCAAACCCACTCAACACCCCTCCCCACATTAAACCAGAATGATATTT
>gi|5478467|gb|AF119271.1| Microtus agrestis cytochrome b gene, complete cds; mitochondrial gene for mitochondrial product
GACAAAATCCCGTTCCACCCCTACTACACAATCAAAGATTTCCTCGGAGTTCTTATCCTA
TTAATAGCTTTCATAATTTTGGCTTTATTTTTCCCAGATCTGCTCGGAGACCCCGACAAC
TACACCCCTGCAAACCCACTCAACACCCCACCACACATTAAACCAGAATGGTATTT
>gi|5732732|gb|AF159402.1| Microtus agrestis cytochrome b gene, complete cds; mitochondrial gene for mitochondrial product
GACAAAATCCCATTCCACCCATACTACACAATCAAAGATTTTCTCGGAGTCCTTATCCTA
TTAATAGCTTTCATAATTTTAGCTTTATTTTTCCCAGATCTGCTCGGAGACCCCGACAAT
TACACTCCTGCAAATCCACTCAATACTCCACCACACATTAAACCAGAATGGTATTT
>gi|109690106|gb|DQ663658.1| Microtus agrestis cytochrome b gene, partial cds; mitochondrial
GACAAAATCCCATTTCACCCATACTACACAATCAAAGATTTTCTCGGAGTCCTTATCCTA
TTGATAGCTTTCATAATTTTAGCTTTATTTTTCCCAGATCTGCTCGGAGACCCCGACAAT
TACACTCCTGCAAATCCACTCAATACTCCACCACACATTAAACCAGAATGATATTT
>gi|26460505|gb|AY167155.1| Microtus agrestis haplotype Belarus cytochrome b (cytb) gene, complete cds; mitochondrial gene for mitochondrial product
GACAAAATCCCGTTCCACCCCTACTACACAATCAAAGATTTCCTCGGAGTTCTTATCCTA
TTAATAGCTTTCATAATTTTGGCTTTATTTTTCCCAGATCTGCTCGGAGACCCCGACAAT
TACACCCCTGCAAATCCACTCAACACCCCACCACACATTAAACCAGAATGGTATTT
>gi|26460621|gb|AY167213.1| Microtus agrestis haplotype C Russia 1 cytochrome b (cytb) gene, complete cds; mitochondrial gene for mitochondrial product
GACAAAATCCCGTTCCACCCTTACTACACAATCAAAGATTTCCTCGGAGTTCTTATCCTA
TTAATAGCTTTCATAATTTTGGCTTTATTTTTCCCAGATCTGCTCGGAGACCCCGACAAT
TACACCCCTGCAAATCCACTCAACACCCCACCACACATTAAACCAGAATGGTATTT
>gi|26460555|gb|AY167180.1| Microtus agrestis haplotype C Russia 2 cytochrome b (cytb) gene, complete cds; mitochondrial gene for mitochondrial product
GACAAAATCCCGTTCCACCCTTACTACACAATCAAAGATTTCCTCGGAGTTCTTATCCTA
TTAATAGCTTTCATAATTTTGGCTTTATTTTTCCCAGATCTGCTCGGAGACCCCGACAAT
TACACCCCTGCAAATCCACTCAACACCCCACCACACATTAAACCAGAATGATACTT
>gi|26460493|gb|AY167149.1| Microtus agrestis haplotype C Russia 3 cytochrome b (cytb) gene, complete cds; mitochondrial gene for mitochondrial product
GACAAAATCCCGTTCCACCCTTACTACACAATCAAAGATTTCCTCGGAGTTCTTATCCTA
TTAATAGCTTTCATAATTTTGGCTTTATTTTTCCCAGATCTGCTCGGAGACCCCGACAAT
TACACCCCTGCAAATCCACTCAACACCCCACCACACATTAAACCAGAATGGTATTT
>gi|26460507|gb|AY167156.1| Microtus agrestis haplotype C Russia 4 cytochrome b (cytb) gene, complete cds; mitochondrial gene for mitochondrial product
GACAAAATCCCGTTCCACCCTTACTACACAATCAAAGATTTCCTCGGAGTTCTTATCCTA
TTAATAGCTTTCATAATTTTGGCTTTATTTTTCCCAGATCTGCTCGGAGACCCCGACAAT
TACACCCCTGCAAATCCACTCAACACCCCACCACACATTAAACCAGAATGGTATTT
>gi|26460509|gb|AY167157.1| Microtus agrestis haplotype C Russia 5 cytochrome b (cytb) gene, complete cds; mitochondrial gene for mitochondrial product
GACAAAATCCCGTTCCACCCTTACTACACAATCAAAGATTTCCTCGGAGTTCTTATCCTA
TTAATAGCTTTCATAATTTTGGCTTTATTTTTCCCAGATCTGCTCGGAGACCCCGACAAT
TACACCCCTGCAAATCCACTCAACACCCCACCACACATTAAACCAGAATGGTATTT
>gi|26460537|gb|AY167171.1| Microtus agrestis haplotype C Russia 7 cytochrome b (cytb) gene, complete cds; mitochondrial gene for mitochondrial product
GACAAAATCCCGTTCCACCCCTACTACACAATCAAAGATTTCCTCGGAGTTCTTATCCTA
TTAATAGCTTTCATAATTTTGGCTTTATTTTTCCCAGATCTGCTCGGAGACCCCGACAAT
TACACCCCTGCAAATCCACTCAACACCCCACCACACATTAAACCAGAGTGGTATTT
>gi|26460545|gb|AY167175.1| Microtus agrestis haplotype C Russia6 cytochrome b (cytb) gene, complete cds; mitochondrial gene for mitochondrial product
GACAAAATCCCGTTCCACCCTTACTACACAATCAAAGATTTCCTCGGAGTCCTTATCCTA
TTAATAGCTTTCATAATTTTGGCTTTATTTTTCCCAGATCTGCTCGGAGACCCCGACAAT
TACACCCCTGCAAATCCACTCAACACCCCACCACACATTAAACCAGAATGGTATTT
>gi|26460497|gb|AY167151.1| Microtus agrestis haplotype Czech Rep. 1 cytochrome b (cytb) gene, complete cds; mitochondrial gene for mitochondrial product
GACAAAATCCCGTTCCACCCCTACTACACAATCAAAGATTTCCTCGGAGTTCTTATCCTA
TTAATAGCTTTCATAATTTTGGCTTTATTTTTCCCAGATCTGCTCGGAGACCCCGACAAT
TACACCCCTGCAAATCCACTCAACACCCCACCACACATTAAACCAGAATGGTATTT
>gi|26460499|gb|AY167152.1| Microtus agrestis haplotype Czech Rep. 2 cytochrome b (cytb) gene, complete cds; mitochondrial gene for mitochondrial product
GACAAAATCCCGTTCCACCCCTACTACACAATCAAAGATTTCCTCGGAGTTCTTATCCTA
TTAATAGCTTTCATAATTTTGGCTTTATTTTTCCCAGATCTGCTCGGAGACCCCGACAAT
TACACCCCTGCAAATCCACTCAACACCCCACCACACATTAAACCAGAATGGTATTT
>gi|26460619|gb|AY167212.1| Microtus agrestis haplotype Czech Rep. 3 cytochrome b (cytb) gene, complete cds; mitochondrial gene for mitochondrial product
GACAAAATCCCGTTCCATCCCTACTACACAATCAAAGATTTCCTCGGAGTCCTTATCCTA
TTAATAGCTTTCATAATTTTGGCTTTATTTTTCCCAGATCTGCTCGGAGACCCCGACAAT
TACACCCCTGCAAATCCACTCAACACCCCACCACACATTAAACCAGAATGGTATTT
>gi|26460553|gb|AY167179.1| Microtus agrestis haplotype Denmark 1 cytochrome b (cytb) gene, complete cds; mitochondrial gene for mitochondrial product
GACAAAATCCCGTTCCACCCCTACTACACAATCAAAGATTTCCTCGGAGTCCTTATCCTA
TTAATAGCTTTCATAATTTTGGCTTTATTTTTCCCAGATCTGCTCGGAGACCCCGACAAT
TACACCCCTGCAAATCCACTCAACACCCCACCACACATTAAACCAGAATGGTATTT
>gi|26460563|gb|AY167184.1| Microtus agrestis haplotype Denmark 2 cytochrome b (cytb) gene, complete cds; mitochondrial gene for mitochondrial product
GACAAAATCCCGTTCCACCCCTACTACACAATCAAAGATTTCCTCGGAGTCCTTATCCTA
TTAATAGCTTTCATAATTTTGGCTTTATTTTTCCCAGATCTGCTCGGAGACCCCGACAAT
TACACCCCTGCAAATCCACTCAACACCCCACCACACATTAAACCAGAATGGTATTT
>gi|26460583|gb|AY167194.1| Microtus agrestis haplotype Denmark 3 cytochrome b (cytb) gene, complete cds; mitochondrial gene for mitochondrial product
GACAAAATCCCGTTCCACCCCTACTACACAATCAAAGATTTCCTCGGAGTCCTTATCCTA
TTAATAGCTTTCATAATTTTGGCTTTATTTTTCCCAGATCTGCTCGGAGACCCCGACAAT
TACACCCCTGCAAATCCACTCAACACCCCACCACACATTAAACCAGAATGGTATTT
>gi|26460535|gb|AY167170.1| Microtus agrestis haplotype England 1 cytochrome b (cytb) gene, complete cds; mitochondrial gene for mitochondrial product
GACAAAATCCCGTTCCACCCCTACTACACAATCAAAGATTTCCTCGGAGTCCTTGTCCTA
TTAATAGCTTTCATAATTTTGGCTTTATTTTTCCCAGATCTGCTCGGAGACCCCGACAAT
TACACCCCTGCAAATCCACTCAACACTCCACCACACATTAAACCAGAATGGTATTT
>gi|26460581|gb|AY167193.1| Microtus agrestis haplotype England 2 cytochrome b (cytb) gene, complete cds; mitochondrial gene for mitochondrial product
GACAAAATCCCGTTCCACCCCTACTACACAATCAAAGATTTCCTCGGAGTCCTTGTCCTA
TTAATAGCTTTCATAATTTTGGCTTTATTTTTCCCAGATCTGCTCGGAGACCCCGACAAT
TACACCCCTGCAAATCCACTCAACACTCCACCACACATTAAACCAGAATGGTATTT
>gi|26460589|gb|AY167197.1| Microtus agrestis haplotype England 3 cytochrome b (cytb) gene, complete cds; mitochondrial gene for mitochondrial product
GACAAAATCCCGTTCCACCCCTACTACACAATCAAAGATTTCCTCGGAGTTCTTATCCTA
TTAATAGCTTTCATAATTTTGGCTTTATTTTTCCCAGATCTGCTCGGAGACCCCGACAAT
TACACCCCTGCAAATCCACTCAACACCCCACCACACATTAAACCAGAATGGTATTT
>gi|26460579|gb|AY167192.1| Microtus agrestis haplotype England 4 cytochrome b (cytb) gene, complete cds; mitochondrial gene for mitochondrial product
GACAAAATCCCGTTCCACCCCTACTACACGATCAAAGATTTCCTCGGAGTTCTTATCCTA
TTAATAGCTTTCATAATTTTGGCTTTATTTTTCCCAGATCTGCTCGGAGACCCCGACAAT
TACACCCCTGCAAATCCACTCAACACCCCACCACACATTAAACCAGAATGGTATTT
>gi|26460577|gb|AY167191.1| Microtus agrestis haplotype England 5 cytochrome b (cytb) gene, complete cds; mitochondrial gene for mitochondrial product
GACAAAATCCCGTTCCACCCCTACTATACAATCAAAGATTTCCTCGGAGTCCTTATCCTA
TTAATAGCTTTCATAATTTTGGCTTTATTTTTCCCAGATCTGCTCGGAGACCCCGACAAT
TACACCCCTGCAAATCCACTCAACACCCCACCACACATTAAACCAGAATGGTATTT
>gi|26460495|gb|AY167150.1| Microtus agrestis haplotype England 6 cytochrome b (cytb) gene, complete cds; mitochondrial gene for mitochondrial product
GACAAAATCCCGTTCCACCCCTACTACACAATCAAAGATTTCCTCGGAGTCCTTATCCTA
TTAATAGCTTTCATAATTTTGGCTTTATTTTTCCCAGATCTGCTCGGAGACCCCGACAAT
TACACCCCTGCAAATCCACTCAACACCCCACCACACATTAAACCAGAATGGTACTT
>gi|26460591|gb|AY167198.1| Microtus agrestis haplotype Finland 1 cytochrome b (cytb) gene, complete cds; mitochondrial gene for mitochondrial product
GACAAAATCCCGTTCCACCCCTACTACACAATCAAAGATTTCCTCGGAGTTCTTATCCTA
TTAATAGCTTTCATAATTTTGGCTTTATTTTTCCCAGATCTGCTCGGAGACCCCGACAAT
TACACCCCTGCAAATCCACTCAACACCCCACCACACATTAAACCAGAATGGTATTT
>gi|26460593|gb|AY167199.1| Microtus agrestis haplotype Finland 2 cytochrome b (cytb) gene, complete cds; mitochondrial gene for mitochondrial product
GACAAAATCCCGTTCCACCCCTACTACACAATCAAAGATTTCCTCGGAGTTCTTATCCTA
TTAATAGCTTTCATAATTTTGGCTTTATTTTTCCCAGATCTGCTCGGAGACCCCGACAAT
TACACCCCTGCAAATCCACTCAACACCCCACCACACATTAAACCAGAATGGTATTT
>gi|26460605|gb|AY167205.1| Microtus agrestis haplotype Finland 3 cytochrome b (cytb) gene, complete cds; mitochondrial gene for mitochondrial product
GACAAAATCCCGTTCCACCCCTACTACACAATCAAAGATTTCCTCGGAGTTCTTATCCTA
TTAATAGCTTTCATAATTTTGGCTTTATTTTTCCCAGATCTGCTCGGAGACCCCGACAAT
TACACCCCTGCAAATCCACTCAACACCCCACCACACATTAAACCAGAATGGTACTT
>gi|26460585|gb|AY167195.1| Microtus agrestis haplotype Finland 4 cytochrome b (cytb) gene, complete cds; mitochondrial gene for mitochondrial product
GACAAAATCCCGTTCCACCCCTACTACACAATCAAAGATTTCCTCGGAGTTCTTATCCTA
TTAATAGCTTTCATAATTTTGGCTTTATTTTTCCCAGATCTGCTCGGAGACCCCGACAAT
TACACCCCTGCAAATCCACTCAACACCCCACCACACATTAAACCAGAATGGTATTT
>gi|26460587|gb|AY167196.1| Microtus agrestis haplotype Finland 5 cytochrome b (cytb) gene, complete cds; mitochondrial gene for mitochondrial product
GACAAAATCCCGTTCCACCCCTACTACACAATCAAAGATTTCCTCGGAGTTCTTATCCTA
TTAATAGCTTTCATAATTTTGACTTTATTTTTCCCAGATCTGCTCGGAGACCCCGACAAT
TACACCCCTGCAAATCCACTCAACACCCCACCACACATTAAACCAGAATGGTATTT
>gi|26460533|gb|AY167169.1| Microtus agrestis haplotype Finland 6 cytochrome b (cytb) gene, complete cds; mitochondrial gene for mitochondrial product
GACAAAATCCCGTTCCACCCCTACTACACAATCAAAGATTTCCTCGGAGTTCTTATCCTA
TTAATAGCTTTCATAATTTTGGCTTTATTTTTCCCAGATCTGCTCGGAGACCCCGACAAT
TACACCCCTGCAAATCCACTCAACACCCCACCACACATTAAACCAGAATGGTATTT
>gi|26460541|gb|AY167173.1| Microtus agrestis haplotype Finland 8 cytochrome b (cytb) gene, complete cds; mitochondrial gene for mitochondrial product
GACAAAATCCCGTTCCACCCCTACTACACAATCAAAGATTTCCTCGGAGTTCTTATCCTA
TTAATAGCTTTCATAATTTTGGCTTTATTTTTCCCAGATCTGCTCGGAGACCCCGACAAT
TACACCCCTGCAAATCCACTCAACACCCCACCACACATTAAACCAGAATGGTATTT
>gi|26460571|gb|AY167188.1| Microtus agrestis haplotype France 1 cytochrome b (cytb) gene, complete cds; mitochondrial gene for mitochondrial product
GACAAAATCCCGTTCCACCCCTACTACACAATCAAAGATTTCCTCGGAGTTCTTATCCTA
TTAATAGCTTTCATAATTTTGGCTTTATTTTTCCCAGATCTGCTCGGAGACCCCGACAAT
TACACCCCTGCAAATCCACTCAACACCCCACCACACATTAAACCAGAATGGTATTT
>gi|26460573|gb|AY167189.1| Microtus agrestis haplotype France 2 cytochrome b (cytb) gene, complete cds; mitochondrial gene for mitochondrial product
GACAAAATCCCGTTCCACCCCTACTACACAATCAAAGATTTCCTCGGAGTTCTTATCCTA
TTAATAGCTTTCATAATTTTGGCTTTATTTTTCCCAGATCTGCTCGGAGACCCCGACAAT
TACACCCCTGCAAATCCACTCAACACCCCACCACACATTAAGCCAGAATGGTATTT
>gi|26460615|gb|AY167210.1| Microtus agrestis haplotype Germany cytochrome b (cytb) gene, complete cds; mitochondrial gene for mitochondrial product
GACAAAATCCCGTTCCACCCCTACTACACAATCAAAGATTTCCTCGGAGTCCTTATCCTA
TTAATAGCTTTCATAATTTTGGCTTTATTTTTCCCAGATCTGCTCGGAGACCCCGACAAT
TACACCCCTGCAAATCCACTCAACACCCCACCACACATTAAACCAGAATGGTATTT
>gi|26460547|gb|AY167176.1| Microtus agrestis haplotype Lithuania 1 cytochrome b (cytb) gene, complete cds; mitochondrial gene for mitochondrial product
GACAAAATCCCGTTCCACCCCTACTACACAATCAAAGATTTCCTCGGAGTTCTTATCCTA
TTAATAGCTTTCATAATTTTGGCTTTATTTTTCCCAGATCTGCTCGGAGACCCCGACAAC
TACACCCCTGCAAATCCACTCAACACCCCACCACACATTAAACCAGAATGGTATTT
>gi|26460549|gb|AY167177.1| Microtus agrestis haplotype Lithuania 2 cytochrome b (cytb) gene, complete cds; mitochondrial gene for mitochondrial product
GACAAAATCCCGTTCCACCCCTACTACACAATCAAAGATTTCCTCGGAGTTCTTATCCTA
TTAATAGCTTTCATAATTTTGGCTTTATTTTTCCCAGATCTGCTCGGAGACCCCGACAAT
TACACCCCTGCAAATCCACTCAACACCCCACCACACATTAAACCAGAATGGTATTT
>gi|26460551|gb|AY167178.1| Microtus agrestis haplotype Lithuania 3 cytochrome b (cytb) gene, complete cds; mitochondrial gene for mitochondrial product
GACAAAATCCCGTTCCACCCCTACTACACAATCAAAGATTTCCTAGGAGTTCTTATCCTA
TTAATAGCTTTCATAATTTTGGCTTTATTTTTCCCAGATCTGCTCGGAGACCCCGACAAT
TACACCCCTGCAAATCCACTCAACACCCCACCACACATTAAACCAGAATGATATTT
>gi|26460561|gb|AY167183.1| Microtus agrestis haplotype Netherlands cytochrome b (cytb) gene, complete cds; mitochondrial gene for mitochondrial product
GACAAAATCCCGTTCCACCCCTACTACACAATCAAAGATTTCCTCGGAGTTCTTATCCTA
TTAATAGCTTTCATAATTTTGGCTTTATTTTTCCCAGATCTGCTCGGAGACCCCGACAAT
TACACCCCTGCAAATCCACTCAACACCCCACCACACATTAAACCAGAATGGTATTT
>gi|26460599|gb|AY167202.1| Microtus agrestis haplotype Norway cytochrome b (cytb) gene, complete cds; mitochondrial gene for mitochondrial product
GACAAAATCCCGTTCCACCCCTACTACACAATCAAAGATTTCCTCGGAGTTCTTATCCTA
TTAATAGCTTTCATAATTTTGGCTTTATTTTTCCCAGATCTGCTCGGAGACCCCGACAAT
TACACCCCTGCAAATCCACTCAACACCCCACCACACATTAAACCAGAATGATACTT
>gi|26460565|gb|AY167185.1| Microtus agrestis haplotype Poland cytochrome b (cytb) gene, complete cds; mitochondrial gene for mitochondrial product
GACAAAATCCCGTTCCACCCCTACTACACAATCAAAGATTTCCTCGGAGTTCTTATCCTA
TTAATAGCTTTCATAATTTTGGCTTTATTTTTCCCAGATCTGCTCGGAGACCCCGACAAT
TACACCCCTGCAAATCCACTCAACACCCCACCACACATTAAACCAGAATGGTATTT
>gi|26460567|gb|AY167186.1| Microtus agrestis haplotype Portugal 1 cytochrome b (cytb) gene, complete cds; mitochondrial gene for mitochondrial product
GACAAAATCCCATTCCACCCCTACTACACAATCAAAGACTTCCTCGGAGTCCTTATCCTA
TTAATAGCTTTCATAATTTTAACTTTATTTTTCCCAGATCTGCTCGGAGACCCCGACAAT
TACACTCCTGCAAATCCACTCAATACTCCCCCACACATTAAACCAGAATGATATTT
>gi|26460539|gb|AY167172.1| Microtus agrestis haplotype Romania 1 cytochrome b (cytb) gene, complete cds; mitochondrial gene for mitochondrial product
GACAAAATCCCGTTCCACCCCTACTACACAATCAAAGATTTCCTCGGAGTCCTTATCCTA
TTAATAGCTTTCATAATTTTGGCTTTATTTTTCCCAGATCTGCTCGGAGACCCCGACAAT
TACACCCCTGCAAATCCACTCAACACCCCACCACACATTAAACCAGAATGGTATTT
>gi|26460575|gb|AY167190.1| Microtus agrestis haplotype Scotland 1 cytochrome b (cytb) gene, complete cds; mitochondrial gene for mitochondrial product
GACAAAATCCCGTTCCACCCCTACTACACAATCAAAGATTTCCTCGGAGTCCTTACCCTA
TTAATAGCTTTCATAATTTTGGCTTTATTTTTCCCAGATATGCTCGGAGACCCCGACAAT
TACACCCCTGCAAATCCACTCAACACCCCACCACACATTAAACCAGAATGGTATTT
>gi|26460559|gb|AY167182.1| Microtus agrestis haplotype Scotland 2 cytochrome b (cytb) gene, complete cds; mitochondrial gene for mitochondrial product
GACAAAATCCCGTTCCACCCCTACTACACAATCAAAGATTTCCTCGGAGTCCTTATCCTA
TTAATAGCTTTCATAATTTTGGCTTTATTTTTCCCAGATATGCTCGGAGACCCCGATAAT
TACACCCCTGCAAATCCACTCAACACCCCACCACACATTAAACCAGAATGGTATTT
>gi|26460557|gb|AY167181.1| Microtus agrestis haplotype Scotland 3 cytochrome b (cytb) gene, complete cds; mitochondrial gene for mitochondrial product
GACAAAATCCCGTTCCACCCCTACTACACAATCAAAGATTTCCTCGGAGTCCTTATCCTA
TTAATAGCTTTCATAATTTTGGCTTTATTTTTCCCAGATATGCTCGGAGACCCCGACAAT
TACACCCCTGCAAATCCACTCAACACCCCACCACACATTAAACCAGAATGGTATTT
>gi|26460519|gb|AY167162.1| Microtus agrestis haplotype Spain 1 cytochrome b (cytb) gene, complete cds; mitochondrial gene for mitochondrial product
GACAAAATCCCATTCCACCCATACTACACAATCAAAGATTTTCTCGGAGTCCTTATCCTA
TTAATAGCTTTCATAATTTTAGCTTTATTTTTCCCAGATCTGCTCGGAGACCCCGACAAT
TACACTCCTGCAAATCCACTCAATACTCCACCACACATTAAACCAGAATGGTATTT
>gi|26460521|gb|AY167163.1| Microtus agrestis haplotype Spain 2 cytochrome b (cytb) gene, complete cds; mitochondrial gene for mitochondrial product
GACAAAATCCCATTCCACCCATACTACACAATCAAAGATTTTCTCGGAGTCCTTATCCTA
TTAATAGCTTTCATAATTTTAGCTTTATTTTTCCCAGATCTGCTCGGAGACCCCGACAAT
TACACTCCTGCAAATCCACTCAATACTCCACCACACATCAAACCAGAATGGTATTT
>gi|26460569|gb|AY167187.1| Microtus agrestis haplotype Spain 3 cytochrome b (cytb) gene, complete cds; mitochondrial gene for mitochondrial product
GACAAAATCCCATTCCACCCATACTACACAATCAAAGATTTTCTCGGAGTCCTTATCCTA
TTAATAGCTTTCATAATTTTAGCTTTATTTTTCCCAGATCTGCTCGGAGACCCCGACAAT
TACACTCCTGCAAATCCACTCAATACTCCACCACATATTAAACCAGAATGGTATTT
>gi|26460523|gb|AY167164.1| Microtus agrestis haplotype Spain 4 cytochrome b (cytb) gene, complete cds; mitochondrial gene for mitochondrial product
GACAAAATCCCGTTCCACCCATACTACACAATCAAAGATTTTCTCGGAGTCCTTATCCTA
TTAATAGCTTTCATAATTTTAGCTTTATTTTTCCCAGATCTGCTCGGAGACCCCGACAAT
TACACTCCTGCAAATCCACTCAATACTCCACCACACATTAAACCAGAATGGTATTT
>gi|26460617|gb|AY167211.1| Microtus agrestis haplotype Sweden 1 cytochrome b (cytb) gene, complete cds; mitochondrial gene for mitochondrial product
GACAAAATCCCGTTCCACCCCTACTACACAATCAAAGATTTCCTCGGAGTTCTTATCCTA
TTAATAGCTTTCATAATTTTGGCTTTATTTTTCCCAGATCTGCTCGGAGACCCCGACAAT
TACACCCCTGCAAATCCACTCAACACCCCACCACACATTAAACCAGAATGATATTT
>gi|26460597|gb|AY167201.1| Microtus agrestis haplotype Sweden 10 cytochrome b (cytb) gene, complete cds; mitochondrial gene for mitochondrial product
GACAAAATCCCGTTCCACCCCTACTACACAATCAAAGATTTCCTCGGAGTTCTTATCCTA
TTAATAGCTTTCATAATTTTGGCTTTATTTTTCCCAGATCTGCTCGGAGACCCCGACAAT
TACACCCCTGCAAATCCACTCAACACCCCACCACACATTAAACCAGAATGGTATTT
>gi|26460595|gb|AY167200.1| Microtus agrestis haplotype Sweden 11 cytochrome b (cytb) gene, complete cds; mitochondrial gene for mitochondrial product
GACAAAATCCCGTTCCACCCCTACTACACAATCAAAGATTTCCTCGGAGTTCTTATCCTA
TTAATAGCTTTCATAATTTTGGCTTTATTTTTCCCAGATCTGCTCGGAGACCCCGACAAT
TACACCCCTGCAAATCCACTCAACACCCCACCACACATTAAACCAGAATGGTATTT
>gi|26460601|gb|AY167203.1| Microtus agrestis haplotype Sweden 2 cytochrome b (cytb) gene, complete cds; mitochondrial gene for mitochondrial product
GACAAAATCCCGTTCCACCCCTACTACACAATCAAAGATTTCCTCGGAGTTCTTATCCTA
TTAATAGCTTTCATAATTTTGGCTTTATTTTTCCCAGATCTGCTCGGAGACCCCGACAAT
TACACCCCTGCAAATCCACTCAACACCCCACCACACATTAAACCAGAATGATATTT
>gi|26460611|gb|AY167208.1| Microtus agrestis haplotype Sweden 3 cytochrome b (cytb) gene, complete cds; mitochondrial gene for mitochondrial product
GACAAAATCCCGTTCCACCCCTACTACACAATCAAAGATTTCCTCGGAGTTCTTATCCTA
TTAATAGCTTTCATAATTTTGGCTTTATTTTTCCCAGATCTGCTCGGAGACCCCGACAAT
TACACCCCTGCAAATCCACTCAACACCCCACCACACATTAAACCAGAATGATATTT
>gi|26460613|gb|AY167209.1| Microtus agrestis haplotype Sweden 4 cytochrome b (cytb) gene, complete cds; mitochondrial gene for mitochondrial product
GACAAAATCCCGTTCCACCCCTACTACACAATCAAAGATTTCCTCGGAGTTCTTATCCTA
TTAATAGCTTTCATAATTTTGGCTTTATTTTTCCCAGATCTGCTCGGAGACCCCGACAAT
TACACCCCTGCAAATCCACTCAACACCCCACCACACATTAAACCAGAGTGATATTT
>gi|26460609|gb|AY167207.1| Microtus agrestis haplotype Sweden 5 cytochrome b (cytb) gene, complete cds; mitochondrial gene for mitochondrial product
GACAAAATCCCGTTCCACCCCTACTACACAATCAAAGATTTCCTCGGAGTTCTTATCCTA
TTAATAGCTTTCATAATTTTGGCTTTATTTTTCCCAGATCTGCTCGGAGACCCCGACAAT
TACACCCCTGCAAATCCACTCAACACCCCACCACACATTAAACCAGAATGATATTT
>gi|26460607|gb|AY167206.1| Microtus agrestis haplotype Sweden 6 cytochrome b (cytb) gene, complete cds; mitochondrial gene for mitochondrial product
GACAAAATCCCGTTCCACCCCTACTACACAATCAAAGATTTCCTCGGAGTTCTTATCCTA
TTAATAGCTTTCATAATTTTGGCTTTATTTTTCCCAGATCTGCTCGGAGACCCCGACAAT
TACACCCCTGCAAATCCACTCAACACCCCACCACACATTAAACCAGAATGATATTT
>gi|26460603|gb|AY167204.1| Microtus agrestis haplotype Sweden 7 cytochrome b (cytb) gene, complete cds; mitochondrial gene for mitochondrial product
GACAAAATCCCGTTCCACCCCTACTACACAATCAAAGATTTCCTCGGAGTCCTTATCCTA
TTAATAGCTTTCATAATTTTGGCTTTATTTTTCCCAGATCTGCTAGGAGACCCCGACAAT
TACACCCCTGCAAATCCACTCAACACCCCACCACACATTAAACCAGAATGATACTT
>gi|26460529|gb|AY167167.1| Microtus agrestis haplotype Sweden 8 cytochrome b (cytb) gene, complete cds; mitochondrial gene for mitochondrial product
GACAAAATCCCGTTCCACCCCTACTACACAATCAAAGATTTCCTCGGAGTTCTTATCCTA
TTAATAGCTTTCATAATTTTGGCTTTATTTTTCCCAGATCTGCTCGGAGACCCCGACAAT
TACACCCCTGCAAATCCACTCAACACCCCACCACACATTAAACCAGAATGATATTT
>gi|26460531|gb|AY167168.1| Microtus agrestis haplotype Sweden 9 cytochrome b (cytb) gene, complete cds; mitochondrial gene for mitochondrial product
GACAAAATCCCGTTCCACCCCTACTACACAATCAAAGATTTCCTCGGAGTTCTTATCCTA
TTAATAGCTTTCATAATTTTGGCTTTATTTTTCCCAGATCTGCTCGGAGACCCCGACAAT
TACACCCCTGCAAATCCACTCAACACCCCACCACACATTAAACCAGAATGATACTT
>gi|26460515|gb|AY167160.1| Microtus agrestis haplotype Switzerland 1 cytochrome b (cytb) gene, complete cds; mitochondrial gene for mitochondrial product
GACAAAATCCCATTCCACCCATACTACACAGTCAAAGATTTTCTCGGAGTCCTTATCCTA
TTAATAGCTTTCATAATTTTAGCTTTATTTTTCCCAGATCTGCTCGGAGACCCCGACAAT
TACACTCCTGCAAATCCACTCAATACTCCACCACACATTAAACCAGAATGGTATTT
>gi|26460517|gb|AY167161.1| Microtus agrestis haplotype Switzerland 2 cytochrome b (cytb) gene, complete cds; mitochondrial gene for mitochondrial product
GACAAAATCCCATTCCACCCATACTACACAGTCAAAGATTTTCTCGGAGTCCTTATCCTA
TTAATAGCTTTCATAATTTTAGCTTTATTTTTCCCAGATCTGCTCGGAGACCCCGACAAT
TACACTCCTGCAAATCCACTCAATACTCCACCACACATTAAACCAGAATGGTATTT
>gi|26460511|gb|AY167158.1| Microtus agrestis haplotype Switzerland 3 cytochrome b (cytb) gene, complete cds; mitochondrial gene for mitochondrial product
GACAAAATCCCGTTCCACCCCTACTACACAATCAAAGATTTCCTCGGAGTCCTTATCCTA
TTAATAGCTTTCATAATTTTGGCTTTATTTTTCCCAGATCTGCTCGGAGACCCCGACAAT
TACACCCCTGCAAATCCACTCAACACCCCACCACACATTAAACCAGAATGGTATTT
>gi|26460513|gb|AY167159.1| Microtus agrestis haplotype Switzerland 4 cytochrome b (cytb) gene, complete cds; mitochondrial gene for mitochondrial product
GACAAAATCCCTTTCCACCCCTACTACACAATCAAAGATTTCCTCGGAGTCCTTATCCTA
TTAATAGCTTTCATAATTTTGGCTTTATTTTTCCCAGATCTGCTCGGAGACCCCGACAAT
TACACCCCTGCAAATCCACTCAACACCCCACCACACATTAAACCAGAATGGTATTT
>gi|26460501|gb|AY167153.1| Microtus agrestis haplotype W Russia 1 cytochrome b (cytb) gene, complete cds; mitochondrial gene for mitochondrial product
GACAAAATCCCGTTCCACCCCTACTACACAATCAAAGATTTCCTCGGAGTTCTTATCCTA
TTAATAGCTTTCATAATTTTGGCTTTATTTTTCCCAGATCTGCTCGGAGACCCCGACAAT
TACACCCCTGCAAATCCACTCAACACCCCACCACACATTAAACCAGAGTGATATTT
>gi|26460503|gb|AY167154.1| Microtus agrestis haplotype W Russia 2 cytochrome b (cytb) gene, complete cds; mitochondrial gene for mitochondrial product
GACAAAATCCCGTTCCACCCCTACTACACAACCAAAGATTTCCTCGGAGTTCTTATCCTA
TTAATAGCTTTCATAATTTTGACTTTATTTTTCCCAGATCTGCTCGGAGACCCCGACAAT
TACACCCCTGCAAATCCACTCAACACCCCACCACACATTAAACCAGAATGGTATTT
>gi|26460543|gb|AY167174.1| Microtus agrestis haplotype W Russia 3 cytochrome b (cytb) gene, complete cds; mitochondrial gene for mitochondrial product
GACAAAATCCCGTTCCACCCCTACTACACAATCAAAGATTTCCTCGGAGTTCTTATCCTA
TTAATAGCTTTCATAATTTTGGCTTTATTTTTCCCAGATCTGCTCGGAGACCCCGACAAT
TACACCCCTGCAAATCCACTCAACACCCCACCACACATTAAACCAGAATGATATTT
>gi|26460527|gb|AY167166.1| Microtus agrestis haplotype W Russia 4 cytochrome b (cytb) gene, complete cds; mitochondrial gene for mitochondrial product
GACAAAATCCCGTTCCACCCCTACTACACAATCAAAGATTTCCTCGGAGTTCTTATCCTA
TTAATAGCTTTCATAATTTTGGCTTTATTTTTCCCAGATCTGCTCGGAGACCCCGACAAT
TACACCCCTGCAAATCCACTCAACACCCCACCACACATTAAACCAGAATGGTATTT
>gi|26460525|gb|AY167165.1| Microtus agrestis haplotype W Russia 5 cytochrome b (cytb) gene, complete cds; mitochondrial gene for mitochondrial product
GACAAAATCCCGTTCCACCCCTACTACACAATCAAAGATTTCCTCGGAGTTCTTATCCTA
TTAATAGCTTTCATAATTTTGGCTTTATTTTTCCCAGATCTGCTCGGAGACCCCGACAAC
TACACCCCTGCAAATCCACTCAACACCCCACCACACATTAAACCAGAATGGTATTT
>gi|256033008|gb|FJ619775.1| Microtus agrestis isolate 1037M cytochrome b (cytb) gene, complete cds; mitochondrial
GACAAAATCCCGTTCCACCCCTACTACACAATCAAAGATTTCCTCGGAGTCCTTATCCTA
TTAATAGCTTTCATAATTTTGGCTTTATTTTTCCCAGATCTGCTCGGAGACCCCGACAAT
TACACCCCTGCAAATCCACTCAACACTCCACCACACATTAAACCAGAATGGTATTT
>gi|256033016|gb|FJ619779.1| Microtus agrestis isolate 1045 cytochrome b (cytb) gene, complete cds; mitochondrial
GACAAAATCCCGTTCCACCCCTACTACACAATCAAAGATTTCCTCGGAGTCCTTGTCCTA
TTAATAGCTTTCATAATTTTGGCTTTATTTTTCCCAGATCTGCTCGGAGACCCCGACAAT
TACACCCCTGCAAATCCACTCAACACTCCACCACACATTAAACCAGAATGGTATTT
>gi|256032986|gb|FJ619764.1| Microtus agrestis isolate 1045M cytochrome b (cytb) gene, complete cds; mitochondrial
GACAAAATCCCGTTCCATCCCTACTACACAATCAAAGATTTCCTCGGAGTTCTTATCCTA
TTAATAGCTTTCATAATTTTGGCTTTATTTTTCCCAGATCTGCTCGGAGACCCCGACAAT
TACACCCCTGCAAATCCACTCAACACCCCACCACACATTAAACCAGAATGGTATTT
>gi|256032988|gb|FJ619765.1| Microtus agrestis isolate 1067M cytochrome b (cytb) gene, complete cds; mitochondrial
GACAAAATCCCGTTCCACCCCTACTACACAATCAAAGATTTCCTCGGAGTCCTTATCCTA
TTAATAGCTTTCATAATTTTGGCTTTATTTTTCCCAGATCTGCTCGGAGACCCCGACAAT
TACACCCCTGCAAATCCACTCAACACCCCACCACACATTAAACCAGAATGGTATTT
>gi|256033010|gb|FJ619776.1| Microtus agrestis isolate 1069M cytochrome b (cytb) gene, complete cds; mitochondrial
GACAAAATCCCGTTCCACCCCTACTACACAATCAAAGATTTCCTCGGAGTCCTTGTCCTA
TTAATAGCTTTCATAATTTTGGCTTTATTTTTCCCAGATCTGCTCGGAGACCCCGACAAT
TACACCCCTGCAAATCCACTCAACACTCCACCACACATTAAACCAGAATGGTATTT
>gi|256033026|gb|FJ619784.1| Microtus agrestis isolate 1130M cytochrome b (cytb) gene, complete cds; mitochondrial
GACAAAATCCCGTTCCACCCCTACTACACAATCAAAGATTTCCTTGGAGTTCTTATCCTA
TTAATAGCTTTCATAATTTTGGCTTTATTTTTCCCAGATCTGCTCGGAGACCCCGACAAT
TACACCCCTGCAAATCCACTCAACACCCCACCACACATTAAACCAGAATGGTATTT
>gi|256033012|gb|FJ619777.1| Microtus agrestis isolate 1194M cytochrome b (cytb) gene, complete cds; mitochondrial
GACAAAATCCCGTTCCACCCCTACTACACAATCAAAGATTTCCTCGGAGTCCTTGTCCTA
TTAATAGCTTTCATAATTTTGGCTTTATTTTTCCCAGATCTGCTCGGAGACCCCGACAAT
TACACCCCTGCAAATCCACTCAACACTCCACCACACATTAAACCAGAATGGTATTT
>gi|256032950|gb|FJ619746.1| Microtus agrestis isolate 14 cytochrome b (cytb) gene, complete cds; mitochondrial
GACAAAATCCCGTTCCACCCCTACTACACAATCAAAGATTTCCTCGGAGTTCTTATCCTA
TTAATAGCTTTCATAATTTTGGCTTTATTTTTCCCAGATCTGCTCGGAGACCCCGACAAT
TACACCCCTGCAAATCCACTCAACACCCCACCACACATTAAACCAGAATGGTATTT
>gi|256033028|gb|FJ619785.1| Microtus agrestis isolate 1916M cytochrome b (cytb) gene, complete cds; mitochondrial
GACAAAATCCCGTTCCACCCCTACTACACAATCAAAGATTTCCTTGGAGTTCTTATCCTA
TTAATAGCTTTCATAATTTTGGCTTTATTTTTCCCAGATCTGCTCGGAGACCCCGACAAT
TACACCCCTGCAAATCCACTCAACACCCCACCACACATTAAACCAGAATGGTATTT
>gi|256033014|gb|FJ619778.1| Microtus agrestis isolate 1917M cytochrome b (cytb) gene, complete cds; mitochondrial
GACAAAATCCCGTTCCACCCCTACTACACAATCAAAGATTTCCTCGGAGTCCTTGTCCTA
TTAATAGCTTTCATAATTTTGGCTTTATTTTTCCCAGATCTGCTCGGAGACCCCGACAAT
TACACCCCTGCAAATCCACTCAACACTCCACCACACATTAAACCAGAATGGTATTT
>gi|256033030|gb|FJ619786.1| Microtus agrestis isolate 2001M cytochrome b (cytb) gene, complete cds; mitochondrial
GACAAAATCCCGTTCCACCCCTACTACACAATCAAAGATTTCCTCGGAGTTCTTATCTTA
TTAATAGCTTTCATAATTTTGGCTTTATTTTTCCCAGATCTGCTCGGAGACCCCGACAAT
TACACCCCTGCAAATCCACTCAACACCCCACCACACATTAAACCAGAATGGTATTT
>gi|256032968|gb|FJ619755.1| Microtus agrestis isolate 253M cytochrome b (cytb) gene, complete cds; mitochondrial
GACAAAATCCCGTTCCACCCCTACTACACAATCAAAGATTTCCTCGGAGTTCTTATCCTA
TTAATAGCTTTCATAATTTTGGCTTTATTTTTCCCAGATATGCTCGGAGACCCCGACAAT
TACACCCCTGCAAATCCACTCAACACCCCACCACACATTAAACCAGAATGGTATTT
>gi|256032970|gb|FJ619756.1| Microtus agrestis isolate 266M cytochrome b (cytb) gene, complete cds; mitochondrial
GACAAAATCCCGTTCCACCCCTACTACACAATCAAAGATTTCCTCGGAGTCCTTATCCTA
TTAATAGCTTTCATAATTTTGGCTTTATTTTTCCCAGATATGCTCGGAGACCCCGACAAT
TACACCCCTGCAAATCCACTCAACACCCCACCACACATTAAACCAGAATGGTATTT
>gi|256032952|gb|FJ619747.1| Microtus agrestis isolate 275 cytochrome b (cytb) gene, complete cds; mitochondrial
GACAAAATCCCGTTCCACCCCTACTACACAATCAAAGATTTCCTTGGAGTTCTTATCCTA
TTAATAGCTTTCATAATTTTGGCTTTATTTTTCCCAGATCTGCTCGGAGACCCCGACAAT
TACACCCCTGCAAATCCACTCAACACCCCACCACATATTAAACCAGAATGGTATTT
>gi|256032954|gb|FJ619748.1| Microtus agrestis isolate 345 cytochrome b (cytb) gene, complete cds; mitochondrial
GACAAAATCCCGTTCCACCCCTACTACACAATCAAAGATTTCCTCGGAGTTCTTATCCTA
TTAATAGCTTTCATAATTTTGGCTTTATTTTTCCCAGATCTGCTCGGAGACCCCGACAAT
TACACCCCTGCAAATCCACTCAACACCCCACCACACATTAAACCAGAGTGGTATTT
>gi|256032956|gb|FJ619749.1| Microtus agrestis isolate 350 cytochrome b (cytb) gene, complete cds; mitochondrial
GACAAAATCCCGTTCCACCCCTACTACACAATCAAAGATTTCCTCGGAGTTCTTATCCTA
TTAATAGCTTTCATAATTTTGGCTTTATTTTTCCCAGATCTGCTCGGAGACCCAGACAAT
TACACCCCTGCAAATCCACTCAACACCCCACCACACATTAAACCAGAATGATATTT
>gi|256032972|gb|FJ619757.1| Microtus agrestis isolate 429M cytochrome b (cytb) gene, complete cds; mitochondrial
GACAAAATCCCGTTCCACCCCTACTACACAATCAAAGATTTCCTCGGAGTCCTTATCCTA
TTAATAGCTTTCATAATTTTGGCTTTATTTTTCCCAGATCTGCTCGGAGACCCCGACAAT
TACACCCCTGCAAATCCACTCAACACCCCACCACACATTAAACCAGAATGGTACTT
>gi|256032974|gb|FJ619758.1| Microtus agrestis isolate 431M cytochrome b (cytb) gene, complete cds; mitochondrial
GACAAAATCCCGTTCCACCCCTACTACACAATCAAAGATTTCCTCGGAGTTCTTATCCTA
TTAATAGCTTTCATAATTTTGGCTTTATTTTTCCCAGATCTGCTCGGAGACCCCGACAAT
TACACCCCTGCAAATCCACTCAACACCCCACCACACATTAAGCCAGAATGGTATTT
>gi|256032990|gb|FJ619766.1| Microtus agrestis isolate 448M cytochrome b (cytb) gene, complete cds; mitochondrial
GACAAAATCCCGTTCCACCCCTACTACACAATCAAAGATTTCCTCGGAGTCCTTGTCCTA
TTAATAGCTTTCATAATTTTGGCTTTATTTTTCCCAGATCTGCTCGGAGACCCCGATAAT
TACACCCCTGCAAATCCACTCAACACTCCACCACACATTAAACCAGAATGGTATTT
>gi|256032958|gb|FJ619750.1| Microtus agrestis isolate 466 cytochrome b (cytb) gene, complete cds; mitochondrial
GACAAAATCCCGTTCCACCCCTACTACACAATCAAAGATTTCCTCGGAGTTCTTATCCTA
TTAATAGCTTTCATAATTTTGGCTTTATTTTTCCCAGATATGCTCGGAGACCCCGACAAT
TACACCCCTGCAAATCCACTCAACACCCCACCACACATTAAACCAGAATGGTATTT
>gi|256032992|gb|FJ619767.1| Microtus agrestis isolate 468M cytochrome b (cytb) gene, complete cds; mitochondrial
GACAAAATCCCGTTCCACCCCTACTACACAATCAAAGATTTCCTCGGAGTCCTTGTCCTA
TTAATAGCTTTCATAATTTTGGCTTTATTTTTCCCAGATCTGCTCGGAGACCCCGACAAT
TACACCCCTGCAAATCCACTCAACACTCCACCACACATTAAACCAGAATGGTATTT
>gi|256032960|gb|FJ619751.1| Microtus agrestis isolate 487 cytochrome b (cytb) gene, complete cds; mitochondrial
GACAAAATCCCGTTCCACCCATACTACACAATCAAAGATTTCCTCGGAATTCTTATCCTA
TTAATAGCTTTCATAATTTTGGCTTTATTTTTCCCAGATCTGCTCGGAGACCCCGACAAT
TACACCCCTGCAAATCCACTCAACACCCCACCACACATTAAACCAGAATGGTATTT
>gi|256032976|gb|FJ619759.1| Microtus agrestis isolate 494M cytochrome b (cytb) gene, complete cds; mitochondrial
GACAAAATCCCGTTCCACCCCTACTACACAATCAAAGATTTCCTCGGAGTTCTTATCCTA
TTAATAGCTTTCATAATTTTGGCTTTATTTTTCCCAGATCTGCTCGGAGACCCCGACAAT
TACACCCCTGCAAATCCACTCAACACCCCACCACACATTAAACCAGAATGGTATTT
>gi|256032978|gb|FJ619760.1| Microtus agrestis isolate 514M cytochrome b (cytb) gene, complete cds; mitochondrial
GACAAAATCCCGTTCCACCCCTACTACACAATCAAAGATTTCCTCGGAGTTCTTATCCTA
TTAATAGCTTTCATAATTTTGGCTTTATTTTTCCCAGATCTGCTCGGAGACCCCGACAAT
TACACCCCTGCAAATCCACTCAACACCCCACCACACATTAAACCAGAATGGTATTT
>gi|256032994|gb|FJ619768.1| Microtus agrestis isolate 533M cytochrome b (cytb) gene, complete cds; mitochondrial
GACAAAATCCCGTTCCACCCCTACTACACAATCAAAGATTTCCTCGGAGTCCTTGTCCTA
TTAATAGCTTTCATAATTTTGGCTTTATTTTTCCCAGATCTGCTCGGAGACCCCAACAAT
TACACCCCTGCAAATCCACTCAACACTCCACCACACATTAAACCAGAATGGTATTT
>gi|256033020|gb|FJ619781.1| Microtus agrestis isolate 534M cytochrome b (cytb) gene, complete cds; mitochondrial
GACAAAATCCCGTTCCACCCCTACTACACAATCAAAGATTTCCTCGGAGTTCTTATCCTA
TTAATAGCTTTCATAATTTTGGCTTTATTTTTCCCAGATCTGCTCGGAGACCCCGACAAT
TACACCCCTGCAAATCCACTCAACACCCCACCACACATTAAACCAGAATGGTATTT
>gi|256032996|gb|FJ619769.1| Microtus agrestis isolate 542M cytochrome b (cytb) gene, complete cds; mitochondrial
GACAAAATCCCGTTCCACCCCTACTACACAATCAAAGATTTCCTCGGAGTCCTTGTCCTA
TTAATAGCTTTCATAATTTTGGCTTTATTTTTCCCAGATCTGCTCGGAGACCCCGACAAT
TACACCCCTGCAAATCCACTCAACACTCCACCACACATTAAACCAGAATGGTATTT
>gi|256032962|gb|FJ619752.1| Microtus agrestis isolate 567 cytochrome b (cytb) gene, complete cds; mitochondrial
GACAAAATCCCGTTCCACCCCTACTACACAATCAAAGATTTCCTCGGAGTTCTTATCCTA
TTAATAGCTTTCATAATTTTGGCTTTATTTTTCCCAGATCTGCTCGGAGACCCCGACAAT
TACACCCCTGCAAATCCACTCAACACCCCACCACACATCAAACCAGAATGGTATTT
>gi|256033022|gb|FJ619782.1| Microtus agrestis isolate 569M cytochrome b (cytb) gene, complete cds; mitochondrial
GACAAAATCCCGTTCCACCCCTACTACACAATCAAAGATTTCCTTGGAGTTCTTATCCTA
TTAATAGCTTTCATAATTTTGGCTTTATTTTTCCCAGATCTGCTCGGAGACCCCGACAAT
TACACCCCTGCAAATCCACTCAACACCCCACCACACATTAAGCCAGAATGGTATTT
>gi|256032980|gb|FJ619761.1| Microtus agrestis isolate 583M cytochrome b (cytb) gene, complete cds; mitochondrial
GACAAAATCCCGTTCCACCCCTACTACACAATCAAAGATTTCCTCGGAGTTCTTATCCTA
TTAATAGCTTTCATAATTTTGACTTTATTTTTCCCAGATATGCTCGGAGACCCCGACAAT
TACACCCCTGCAAATCCACTCAACACCCCACCACACATTAAACCAGAATGGTATTT
>gi|256032998|gb|FJ619770.1| Microtus agrestis isolate 595M cytochrome b (cytb) gene, complete cds; mitochondrial
GACAAAATCCCGTTCCACCCCTACTACACAATCAAAGATTTCCTCGGAGTCCTTGTCCTA
TTAATAGCTTTCATAATTTTGGCTTTATTTTTCCCAGATCTGCTCGGAGACCCCGACAAT
TACACCCCTGCAAATCCACTCAACACTCCACCACACATTAAACCAGAATGGTATTT
>gi|256032982|gb|FJ619762.1| Microtus agrestis isolate 600M cytochrome b (cytb) gene, complete cds; mitochondrial
GACAAAATCCCGTTCCACCCCTACTACACAATCAAAGATTTCCTCGGAGTTCTTATCCTA
TTAATAGCTTTCATAATTTTGGCTTTATTTTTCCCAGATATGCTCGGAGACCCCGACAAT
TACACCCCTGCAAATCCACTCAACACCCCACCACACATTAAACCAGAATGGTATTT
>gi|256033000|gb|FJ619771.1| Microtus agrestis isolate 660M cytochrome b (cytb) gene, complete cds; mitochondrial
GACAAAATCCCGTTCCACCCCTACTACACAATCAAAGATTTCCTCGGAATCCTTGTCCTA
TTAATAGCTTTCATAATTTTGGCTTTATTTTTCCCAGATCTGCTCGGAGACCCCGACAAT
TACACCCCTGCAAATCCACTCAACACTCCACCACACATTAAACCAGAATGGTATTT
>gi|256032964|gb|FJ619753.1| Microtus agrestis isolate 675 cytochrome b (cytb) gene, complete cds; mitochondrial
GACAAAATCCCGTTCCACCCCTACTACACAATCAAAGATTTCCTCGGAGTTCTTATCCTA
TTAATAGCTTTCATAATTTTGGCTTTATTTTTCCCAGATCTGCTCGGAGACCCCGACAAT
TACACCCCTGCAAATCCACTCAACACCCCACCACACATTAAGCCAGAATGGTATTT
>gi|256032984|gb|FJ619763.1| Microtus agrestis isolate 712M cytochrome b (cytb) gene, complete cds; mitochondrial
GACAAAATCCCGTTCCACCCCTACTACACAATCAAAGATTTCCTCGGAGTTCTTATCCTA
TTAATAGCTTTCATAATTTTGGCTTTATTTTTCCCAGATATGCTCGGAGACCCTGACAAT
TACACCCCTGCAAATCCACTCAACACCCCACCACACATTAAACCAGAATGGTATTT
>gi|256033024|gb|FJ619783.1| Microtus agrestis isolate 781M cytochrome b (cytb) gene, complete cds; mitochondrial
GACAAAATCCCGTTCCACCCCTACTACACAATCAAAGATTTCCTCGGAGTTCTTATCCTA
TTAATAGCTTTCATAATTTTGGCTTTATTTTTCCCAGATCTGCTCGGAGACCCCGACAAT
TACACCCCTGCAAATCCACTCAACACCCCACCACACATTAAACCAGAATGGTATTT
>gi|256033002|gb|FJ619772.1| Microtus agrestis isolate 782M cytochrome b (cytb) gene, complete cds; mitochondrial
GACAAAATCCCGTTCCACCCCTACTACACAATCAAAGATTTCCTCGGAGTCCTTGTCCTA
TTAATAGCTTTCATAATTTTGGCTTTATTTTTCCCAGATCTGCTCGGAGACCCCGACAAT
TACACCCCTGCAAATCCACTCAACACTCCACCACACATTAAACCAGAATGGTATTT
>gi|256032966|gb|FJ619754.1| Microtus agrestis isolate 833 cytochrome b (cytb) gene, complete cds; mitochondrial
GACAAAATCCCGTTCCACCCCTACTACACAATCAAAGATTTCCTCGGAGTTCTTATCCTA
TTAATAGCTTTCATAATTTTGGCTTTATTTTTCCCAGATATGCTCGGAGACCCCGACAAT
TACACCCCTGCAAATCCACTCAACACCCCACCACACATTAAACCAGAATGGTATTT
>gi|256033004|gb|FJ619773.1| Microtus agrestis isolate 895M cytochrome b (cytb) gene, complete cds; mitochondrial
GACAAAATCCCGTTCCACCCCTACTACACAATCAAAGATTTCCTCGGAGTCCTTGTCCTA
TTAATAGCTTTCATAATTTTGGCTTTATTTTTCCCAGATCTGCTCGGAGACCCCGACAAT
TACACCCCTGCAAATCCACTCAACACTCCACCACACATTAAACCAGAATGGTATTT
>gi|256033006|gb|FJ619774.1| Microtus agrestis isolate 968M cytochrome b (cytb) gene, complete cds; mitochondrial
GACAAAATCCCGTTCCACCCCTACTACACAATCAAAGATTTCCTCGGAGTCCTTGTCCTA
TTAATAGCTTTCATAATTTTGGCTTTATTTTTCCCAGATCTGCTCGGAGACCCCGACAAT
TACACCCCTGCAAATCCACTCAACACTCCACCACACATTAAACCAGAATGATATTT
>gi|256033018|gb|FJ619780.1| Microtus agrestis isolate Co cytochrome b (cytb) gene, complete cds; mitochondrial
GACAAAATCCCGTTCCACCCCTACTACACAATCAAAGATTTCCTCGGAGTCCTTGTCCTA
TTAATAGCTTTCATAATTTTGGCTTTATTTTTCCCAGATCTGCTCGGAGACCCCGACAAT
TACACCCCTGCAAATCCACTCAACACTCCACCACACATTAAACCAGAATGGTATTT
>gi|188484431|gb|EU439956.1| Microtus agrestis isolate Sen05/175 cytochrome b gene, partial cds; mitochondrial
GACAAAATCCCGTTCCACCCCTACTACACAATCAAAGATTTCCTCGGGGTTCTTATCCTA
TTAATAGCTTTCATAATTTTGGCTTTATTTTTCCCAGATCTGCTCGGAGACCCCGACAAT
TACACCCCTGCAAATCCACTCAACACCCCACCACACATTAAACCAGAATGGTATTT
>gi|108742750|gb|DQ662101.1| Microtus agrestis strain Brandenburg Mu 133/04 cytochrome b (cytb) gene, partial cds; mitochondrial
GACAAAATCCCGTTCCACCCCTACTACACAATCAAAGATTTCCTCGGAGTTCTTATCCTA
TTAATAGCTTTCATAATTTTGGCTTTATTTTTCCCAGATCTGCTCGGAGACCCCGACAAT
TACACCCCTGCAAATCCACTCAACACCCCACCACACATTAAACCAGAATGGTATTT
>gi|108742752|gb|DQ662102.1| Microtus agrestis strain Brandenburg Mu 137/04 cytochrome b (cytb) gene, partial cds; mitochondrial
GACAAAATCCCGTTCCACCCCTACTACACAATCAAAGATTTCCTCGGAGTTCTTATCCTA
TTAATAGCTTTCATAATTTTGGCTTTATTTTTCCCAGATCTGCTCGGAGACCCCGACAAT
TACACCCCTGCAAATCCACTCAACACCCCACCACACATTAAACCAGAATGATATTT
>gi|110798320|gb|DQ768145.1| Microtus agrestis strain Brandenburg Mu 215/05 cytochrome b (cytb) gene, partial cds; mitochondrial
GACAAAATCCCGTTCCACCCCTACTACACAATCAAAGATTTCCTCGGGGTTCTTATCCTA
TTAATAGCTTTCATAATTTTGGCTTTATTTTTCCCAGATCTGCTCGGAGACCCCGACAAT
TACACCCCTGCAAATCCACTCAACACCCCACCACACATTAAACCAGAATGGTATTT
>gi|108742742|gb|DQ662097.1| Microtus agrestis strain Brandenburg Mu 235/04 cytochrome b (cytb) gene, partial cds; mitochondrial
GACAAAATCCCGTTCCACCCCTACTACACAATCAAAGATTTCCTCGGAGTTCTTATCCTA
TTAATAGCTTTCATAATTTTGGCTTTATTTTTCCCAGATCTGCTCGGAGACCCCGACAAT
TACACCCCTGCAAATCCACTCAACACCCCACCACACATTAAACCAGAATGATATTT
>gi|108742744|gb|DQ662098.1| Microtus agrestis strain Brandenburg Mu 30/04 cytochrome b (cytb) gene, partial cds; mitochondrial
GACAAAATCCCGTTCCACCCCTACTACACAATCAAAGATTTCCTCGGAGTTCTTATCCTA
TTAATAGCTTTCATAATTTTGGCTTTATTTTTCCCAGATCTGCTCGGAGACCCCGACAAT
TACACTCCTGCAAATCCACTCAACACCCCACCACACATTAAACCAGAATGGTATTT
>gi|108742740|gb|DQ662096.1| Microtus agrestis strain Brandenburg Mu 377/95 cytochrome b (cytb) gene, partial cds; mitochondrial
GACAAAATCCCGTTCCACCCCTACTACACAGTCAAAGATTTCCTCGGAGTTCTTATCCTA
TTAATAGCTTTCATAATTTTGGCTTTATTTTTCCCAGATCTGCTCGGAGACCCCGACAAT
TACACCCCTGCAAATCCACTCAACACCCCACCACACATTAAACCAGAATGGTATTT
>gi|108742746|gb|DQ662099.1| Microtus agrestis strain Brandenburg Mu 41/04 cytochrome b (cytb) gene, partial cds; mitochondrial
GACAAAATCCCGTTCCACCCCTACTACACAATCAAAGATTTCCTCGGGGTTCTTATCCTA
TTAATAGCTTTCATAATTTTGGCTTTATTTTTCCCAGATCTGCTCGGAGACCCCGACAAT
TACACTCCTGCAAATCCACTCAACACCCCACCACACATTAAACCAGAATGGTATTT
>gi|108742738|gb|DQ662095.1| Microtus agrestis strain Brandenburg Mu 46/04 cytochrome b (cytb) gene, partial cds; mitochondrial
GACAAAATCCCGTTCCACCCCTACTACACAATCAAAGATTTCCTCGGAGTTCTTATCCTA
TTAATAGCTTTCATAATTTTGGCTTTATTTTTCCCAGATCTGCTCGGAGACCCCGACAAT
TACACTCCTGCAAATCCACTCAACACCCCACCACACATTAAACCAGAATGGTATTT
>gi|108742748|gb|DQ662100.1| Microtus agrestis strain Brandenburg Mu 57/04 cytochrome b (cytb) gene, partial cds; mitochondrial
GACAAAATCCCGTTCCACCCCTACTACACAATCAAAGATTTCCTCGGAGTTCTTATCCTA
TTAATAGCTTTCATAATTTTGGCTTTATTTTTCCCAGATCTGCTCGGAGACCCCGACAAT
TACACTCCTGCAAATCCACTCAACACCCCACCACACATTAAACCAGAATGGTATTT
>gi|110798314|gb|DQ768140.1| Microtus agrestis strain Brandenburg Mu1383/95 cytochrome b (cytb) gene, partial cds; mitochondrial
GACAAAATCCCGTTCCACCCCTACTACACAATCAAAGATTTCCTCGGGGTTCTTATCCTA
TTAATAGCTTTCATAATTTTGGCTTTATTTTTCCCAGATCTGCTCGGAGACCCCGACAAT
TACACCCCTGCAAATCCACTCAACACCCCACCACACATTAAACCAGAATGGTATTT
>gi|110798316|gb|DQ768141.1| Microtus agrestis strain Brandenburg Mu151/04 cytochrome b (cytb) gene, partial cds; mitochondrial
GACAAAATCCCGTTCCACCCCTACTACACAATCAAAGATTTCCTCGGAGTTCTTATCCTA
TTAATAGCTTTCATAATTTTGGCTTTATTTTTCCCAGATCTGCTCGGAGACCCCGACAAT
TACACCCCTGCAAATCCACTCAACACCCCACCACACATTAAACCAGAATGGTATTT
>gi|94470202|gb|DQ480084.1| Microtus agrestis strain Sen16/05 cytochrome b gene, partial cds; mitochondrial
GACAAAATCCCGTTCCACCCCTACTACACAATCAAAGATTTCCTCGGGGTTCTTATCCTA
TTAATAGCTTTCATAATTTTGGCTTTATTTTTCCCAGATCTGCTCGGAGACCCCGACAAT
TACACCCCTGCAAATCCACTCAACACCCCACCACACATTAAACCAGAATGGTATTT
>gi|5732734|gb|AF159403.1| Microtus arvalis cytochrome b gene, complete cds; mitochondrial gene for mitochondrial product
GACAAAATCCCATTCCACCCCTATTATACAGTCAAAGATTTCCTAGGAGTCCTTATCCTA
TTAATAGCTTTCATAATTTTGACTTTATTTTTCCCAGATATTCTCGGAGACCCCGACAAT
TACACCCCTGCAAATCCACTCAACACACCACCCCATATCAAACCAGAGTGATACTT
>gi|109690108|gb|DQ663659.1| Microtus arvalis cytochrome b gene, partial cds; mitochondrial
GACAAAATCCCATTCCACCCCTATTATACAGTCAAAGATTTCCTAGGAGTCCTTATCCTA
TTAATAGCTTTCATAATTTTGACTTTATTTTTCCCAGATATTCTCGGAGACCCCGACAAT
TACACCCCTGCAAATCCACTCAACACACCACCCCATATCAAACCAGAATGATACTT
>gi|224993422|gb|FJ789987.1| Microtus arvalis haplotype Alsace01 cytochrome b gene, partial cds; mitochondrial
GACAAAATCCCATTCCACCCCTATTATACAGTCAAAGATTTCCTAGGAGTCCTTATCCTA
TTAATAGCTTTCATAATTTTGACTTTATTTTTCCCAGATATTCTCGGAGACCCCGACAAT
TACACCCCTGCAAATCCACTCAACACACCACCCCATATCAAACCAGAGTGATATTT
>gi|29171621|gb|AY220761.1| Microtus arvalis haplotype Armenia cytochrome b (cytb) gene, complete cds; mitochondrial gene for mitochondrial product
GACAAAATCCCATTCCACCCCTATTATACAGTCAAAGATTTCTTAGGAGTCCTTATCCTA
TTAACAGCTTTCATAATTTTGACTTTATTTTTCCCAGATATTCTCGGAGACCCCGACAAT
TACACCCCTGCAAATCCACTCAACACACCACCCCATATCAAACCAGAATGATACTT
>gi|54288966|gb|AY708460.1| Microtus arvalis haplotype Avi01 cytochrome b gene, partial cds; mitochondrial
GACAAAATCCCATTCCACCCCTATTATACAGTCAAAGATTTCCTAGGAGTCCTTATCCTA
TTAATAGCTTTCATAATTTTGACTTTATTTTTCCCAGATATTCTCGGAGACCCCGACAAT
TACACCCCTGCAAATCCACTCAACACACCACCCCATATCAAACCAGAATGATACTT
>gi|54288968|gb|AY708461.1| Microtus arvalis haplotype Avi02 cytochrome b gene, partial cds; mitochondrial
GACAAAATTCCATTCCACCCCTATTATACAGTCAAAGATTTCCTAGGAGTCCTTATCCTA
TTAATAGCTTTCATAATTTTGACTTTATTTTTCCCAGATATTCTCGGAGACCCCGACAAT
TACACCCCTGCAAATCCACTCAACACACCACCCCATATCAAACCAGAATGATACTT
>gi|302752791|gb|GU187363.1| Microtus arvalis haplotype B1 cytochrome b (cytb) gene, partial cds; mitochondrial
GACAAGATTCCATTCCACCCATATTATACTATCAAAGACTTCCTGGGAGTTCTTATCCTA
TTAATAGCTTTCATAATTTTGACTTTATTTTTCCCAGATATTCTCGGGGACCCCGACAAT
TACACCCCTGCAAATCCACTCAACACTCCACCACACATTAAACCAGAATGATACTT
>gi|302752809|gb|GU187372.1| Microtus arvalis haplotype B10 cytochrome b (cytb) gene, partial cds; mitochondrial
GACAAAATCCCATTCCACCCCTATTATACAGTCAAAGATTTCCTAGGAGTCCTTATCCTA
TTAATAGCTTTCATAATTTTGACTTTATTTTTCCCAGATATTCTCGGAGACCCCGACAAT
TACACCCCTGCAAATCCACTCAACACACCACCCCATATTAAACCAGAATGATACTT
>gi|302752811|gb|GU187373.1| Microtus arvalis haplotype B11 cytochrome b (cytb) gene, partial cds; mitochondrial
GACAAAATCCCATTCCACCCCTATTATACAGTCAAAGATTTCCTAGGAGTCCTTATCCTA
TTAATAGCTTTCATAATTTTGACTTTATTTTTCCCAGATATTCTCGGAGACCCCGACAAT
TACACCCCTGCAAATCCACTCAACACACCACCCCATATTAAACCAGAATGATACTT
>gi|302752813|gb|GU187374.1| Microtus arvalis haplotype B12 cytochrome b (cytb) gene, partial cds; mitochondrial
GACAAAATCCCATTCCACCCCTATTATACAGTCAAAGATTTCCTAGGAGTCCTCATCCTA
TTAATAGCTTTCATAATTTTGACTTTATTTTTCCCAGATATTCTCGGAGACCCCGACAAT
TACACCCCTGCAAATCCACTCAACACACCACCCCATATTAAACCAGAATGATACTT
>gi|302752815|gb|GU187375.1| Microtus arvalis haplotype B13 cytochrome b (cytb) gene, partial cds; mitochondrial
GACAAAATCCCATTCCACCCCTATTATACAGTCAAAGATTTCCTAGGAGTCCTTATCCTA
TTAATAGCTTTCATAATTTTGACTTTATTTTTCCCAGATATTCTCGGAGACCCCGACAAT
TACACCCCTGCAAATCCACTCAACACACCACCCCATATTAAACCAGAATGATACTT
>gi|302752817|gb|GU187376.1| Microtus arvalis haplotype B14 cytochrome b (cytb) gene, partial cds; mitochondrial
GACAAAATCCCATTCCACCCCTATTATACAGTCAAAGATTTCCTAGGAGTCCTTATCCTA
TTAATAGCTTTCATAATTTTGACTTTATTTTTCCCAGATATTCTCGGAGACCCCGACAAT
TACACCCCTGCAAATCCACTCAACACACCACCCCATATTAAACCAGAATGATACTT
>gi|302752819|gb|GU187377.1| Microtus arvalis haplotype B15 cytochrome b (cytb) gene, partial cds; mitochondrial
GACAAAATCCCATTCCACCCCTATTATACAGTCAAAGATTTCCTAGGAGTCCTTATCCTA
TTAATAGCTTTCATAATTTTGACTTTATTTTTCCCAGATATTCTCGGAGACCCCGACAAT
TACACCCCTGCAAATCCACTCAACACACCACCCCATATTAAACCAGAATGATACTT
>gi|302752821|gb|GU187378.1| Microtus arvalis haplotype B16 cytochrome b (cytb) gene, partial cds; mitochondrial
GACAAAATCCCATTCCACCCCTATTATACAGTCAAAGATTTCCTAGGAGTCCTTATCCTA
TTAATAGCTTTCATAATTTTGACTTTATTTTTCCCAGATATTCTCGGAGACCCCGACAAT
TACACCCCTGCAAATCCACTCAACACACCACCCCATATTAAACCAGAATGATACTT
>gi|302752823|gb|GU187379.1| Microtus arvalis haplotype B17 cytochrome b (cytb) gene, partial cds; mitochondrial
GACAAAATCCCATTCCACCCCTATTATACAGTCAAAGATTTCCTAGGAGTCCTTATCCTA
TTAATAGCTTTCATAATTTTGACTTTATTTTTCCCAGATATTCTCGGAGACCCCGACAAT
TACACCCCTGCAAATCCACTCAACACACCACCCCATATTAAACCAGAATGATACTT
>gi|302752825|gb|GU187380.1| Microtus arvalis haplotype B18 cytochrome b (cytb) gene, partial cds; mitochondrial
GACAAAATCCCATTCCACCCCTATTATACAGTCAAAGATTTCCTAGGAGTCCTTATCCTA
TTAATAGCTTTCATAATTTTGACTTTATTTTTCCCAGATATTCTCGGAGACCCCGACAAT
TACACCCCTGCAAATCCACTCAACACACCACCCCATATTAAACCAGAATGATACTT
>gi|302752793|gb|GU187364.1| Microtus arvalis haplotype B2 cytochrome b (cytb) gene, partial cds; mitochondrial
GACAAAATCCCATTCCACCCCTATTATACAGTCAAAGATTTCCTAGGAGTCCTTATCCTA
TTAATAGCTTTCATAATTTTGACTTTATTTTTCCCAGATATTCTCGGAGACCCCGACAAT
TACACCCCTGCAAATCCACTCAACACACCACCCCATATTAAACCAGAATGATACTT
>gi|302752795|gb|GU187365.1| Microtus arvalis haplotype B3 cytochrome b (cytb) gene, partial cds; mitochondrial
GACAAAATCCCATTCCACCCCTATTATACAGTCAAAGATTTCCTAGGAGTCCTTATCCTA
TTAATAGCTTTCATAATTTTGACTTTATTTTTCCCAGATATTCTCGGAGACCCCGACAAT
TACACCCCTGCAAATCCACTCAACACACCACCCCATATTAAACCAGAATGATACTT
>gi|302752797|gb|GU187366.1| Microtus arvalis haplotype B4 cytochrome b (cytb) gene, partial cds; mitochondrial
GACAAAATCCCGTTCCACCCCTATTATACAGTCAAAGATTTCCTAGGAGTCCTTATCCTA
TTAATGGCTTTCATAATTTTGACTTTATTTTTCCCAGATATTCTCGGAGACCCCGACAAT
TACACCCCTGCAAATCCACTCAACACACCACCCCATATTAAACCAGAATGATACTT
>gi|302752799|gb|GU187367.1| Microtus arvalis haplotype B5 cytochrome b (cytb) gene, partial cds; mitochondrial
GACAAAATCCCATTCCACCCCTATTATACAGTCAAAGATTTCCTAGGAGTCCTTATCCTA
TTAATAGCTTTCATAATTTTGACTTTATTTTTCCCAGATATTCTCGGAGACCCCGACAAT
TACACCCCTGCAAATCCACTCAACACACCACCCCATATTAAACCAGAATGATACTT
>gi|302752803|gb|GU187369.1| Microtus arvalis haplotype B6 cytochrome b (cytb) gene, partial cds; mitochondrial
GACAAAATCCCATTCCACCCCTATTATACAGTCAAAGATTTCCTAGGAGTCCTTATCCTA
TTAATAGCTTTCATAATTTTGACTTTATTTTTCCCAGATATTCTCGGAGACCCCGACAAT
TACACCCCTGCAAATCCACTCAACACACCACCCCATATTAAACCAGAATGATACTT
>gi|302752801|gb|GU187368.1| Microtus arvalis haplotype B7 cytochrome b (cytb) gene, partial cds; mitochondrial
GACAAAATCCCATTCCACCCCTATTATACAGTCAAAGATTTCCTAGGAGTCCTTATCCTA
TTAATAGCTTTCATAATTTTGACTTTATTTTTCCCAGATATTCTCGGAGACCCCGACAAT
TACACCCCTGCAAATCCACTCAACACACCACCCCATATTAAACCAGAATGATACTT
>gi|302752805|gb|GU187370.1| Microtus arvalis haplotype B8 cytochrome b (cytb) gene, partial cds; mitochondrial
GACAAAATCCCATTCCACCCCTATTATACAGTCAAAGATTTCCTAGGAGTCCTTATCCTA
TTAATAGCTTTCATAATTTTGACTTTATTTTTCCCAGATATTCTCGGAGACCCCGACAAT
TACACCCCTGCAAATCCACTCAACACACCACCCCATATTAAACCAGAATGATACTT
>gi|302752807|gb|GU187371.1| Microtus arvalis haplotype B9 cytochrome b (cytb) gene, partial cds; mitochondrial
GACAAAATCCCATTCCACCCCTATTATACAGTCAAAGATTTCCTAGGAGTCCTTATCCTA
TTAATAGCTTTCATAATTTTGACTTTATTTTTCCCAGATATTCTCGGAGACCCCGACAAT
TACACCCCTGCAAATCCACTCAACACACCACCCCATATTAAACCAGAATGATACTT
>gi|54289062|gb|AY708508.1| Microtus arvalis haplotype Bbr01 cytochrome b gene, partial cds; mitochondrial
GACAAAATCCCATTCCACCCCTATTATACAGTCAAAGATTTCCTAGGAGTCCTTATCCTA
TTAATAGCTTTCATAATTTTGACTTTATTTTTCCCAGATATTCTCGGAGACCCCGACAAT
TACACCCCTGCAAATCCACTCAACACACCACCCCATATTAAACCAGAGTGATATTT
>gi|54289064|gb|AY708509.1| Microtus arvalis haplotype Bbr02 cytochrome b gene, partial cds; mitochondrial
GACAAAATCCCATTCCACCCCTATTATACAGTCAAAGATTTCCTAGGAGTCCTTATCCTA
TTAATAGCTTTCATAATTTTGACTTTATTTTTCCCAGATATTCTCGGAGACCCCGACAAT
TACACCCCTGCAAATCCACTCAACACACCACCCCATATTAAACCAGAGTGATATTT
>gi|54289066|gb|AY708510.1| Microtus arvalis haplotype Bbr03 cytochrome b gene, partial cds; mitochondrial
GACAAAATCCCATTCCACCCCTATTATACAGTCAAAGATTTCCTAGGAGTCCTTATCCTA
TTAATAGCTTTCATAATTTTGACTTTATTTTTCCCAGATATTCTCGGAGACCCCGACAAT
TACACCCCTGCAAATCCACTCAACACACCACCCCATATCAAACCAGAGTGATATTT
>gi|54288970|gb|AY708462.1| Microtus arvalis haplotype Bbr04 cytochrome b gene, partial cds; mitochondrial
GACAAAATCCCATTCCACCCCTATTATACAGTCAAAGATTTCCTAGGAGTCCTTATCCTA
TTAATAGCTTTCATAATTTTGACTTTATTTTTCCCAGATATTCTCGGAGACCCCGACAAT
TACACCCCTGCAAATCCACTCAACACACCACCCCATATCAAACCAGAGTGATATTT
>gi|224993426|gb|FJ789989.1| Microtus arvalis haplotype Central02 cytochrome b gene, partial cds; mitochondrial
GACAAAATCCCATTCCACCCCTATTATACAGTCAAAGATTTCCTAGGAGTCCTTATCCTA
TTAATAGCTTTCATAATTTTGACTTTATTTTTCCCAGATATTCTCGGAGACCCCGACAAT
TACACCCCTGCAAATCCACTCAACACACCACCCCATATTAAACCAGAATGATACTT
>gi|224993428|gb|FJ789990.1| Microtus arvalis haplotype CHAi04 cytochrome b gene, partial cds; mitochondrial
GACAAAATCCCATTCCACCCCTATTATACAGTCAAAGATTTCCTAGGAGTCCTTATCCTA
TTGATAGCTTTCATAATTTTGACTTTATTTTTCCCAGATATTCTCGGAGACCCCGACAAT
TACACCCCTGCAAATCCACTCAACACACCACCCCATATCAAACCAGAATGATACTT
>gi|224993430|gb|FJ789991.1| Microtus arvalis haplotype CHAi08 cytochrome b gene, partial cds; mitochondrial
GACAAAATCCCATTCCACCCCTATTATACAGTCAAAGATTTCCTAGGAGTCCTTATCCTA
TTAATAGCTTTCATAATTTTGACTTTATTTTTCCCAGATATTCTCGGAGACCCCGACAAT
TACACCCCTGCAAATCCACTCAACACACCACCCCATATCAAACCAGAATGATACTT
>gi|224993432|gb|FJ789992.1| Microtus arvalis haplotype CHAv01 cytochrome b gene, partial cds; mitochondrial
GACAAAATCCCATTCCACCCCTATTATACAGTCAAAGATTTCCTAGGAGTCCTTATCCTA
TTAATAGCTTTCATAATTTTGACTTTATTTTTCCCAGATATTCTCGGAGAACCCGACAAT
TACACCCCTGCAAATTCACTCAACACACCACCCCATATCAAACCAGAATGATACTT
>gi|54288972|gb|AY708463.1| Microtus arvalis haplotype CHbe01 cytochrome b gene, partial cds; mitochondrial
GACAAAATCCCATTCCACCCCTATTATACAGTCAAAGATTTCCTAGGAGTCCTTATCCTA
TTAATAGCTTTCATAATTTTGACTTTATTTTTCCCAGATATTCTCGGAGACCCCGACAAT
TACACCCCTGCAAATCCACTCAACACACCACCCCATATCAAACCAGAATGATACTT
>gi|54288974|gb|AY708464.1| Microtus arvalis haplotype CHbe02 cytochrome b gene, partial cds; mitochondrial
GACAAAATCCCATTCCACCCCTATTATACAGTCAAAGATTTCCTAGGAGTCCTTATCCTA
TTAATAGCTTTCATAATTTTGACTTTATTTTTCCCAGATATTCTCGGAGACCCCGACAAT
TACACCCCTGCAAATCCACTCAACACACCACCCCATATCAAACCAGAATGATACTT
>gi|224993434|gb|FJ789993.1| Microtus arvalis haplotype CHBr01 cytochrome b gene, partial cds; mitochondrial
GACAAAATCCCATTCCACCCCTATTATACAGTCAAAGATTTCCTAGGAGTCCTTATCCTA
TTAATAGCTTTCATAATTTTGACTTTATTTTTCCCAGATATTCTCGGAGACCCCGACAAT
TACACCCCTGCAAATCCACTCAACACACCACCCCATATCAAACCAGAATGATACTT
>gi|54289070|gb|AY708512.1| Microtus arvalis haplotype CHch01 cytochrome b gene, partial cds; mitochondrial
GACAAAATCCCATTCCACCCCTATTATACAGTCAAAGATTTCCTAGGAGTCCTTATCCTA
TTAATAGCTTTCATAATTTTGACTTTATTTTTCCCAGATATTCTCGGAGACCCCGACAAT
TACACCCCTGCAAATCCACTCAACACACCACCCCATATTAAACCAGAATGATACTT
>gi|54289072|gb|AY708513.1| Microtus arvalis haplotype CHch02 cytochrome b gene, partial cds; mitochondrial
GACAAAATCCCATTCCACCCCTATTATACAGTCAAAGATTTCCTAGGAGTCCTTATCCTA
TTAATAGCTTTCATAATTTTGACTTTATTTTTCCCAGATATTCTCGGAGACCCCGACAAT
TACACCCCTGCAAATCCACTCAACACACCACCCCATATTAAACCAGAATGATACTT
>gi|54288976|gb|AY708465.1| Microtus arvalis haplotype CHch03 cytochrome b gene, partial cds; mitochondrial
GACAAAATCCCATTCCACCCCTATTATACAGTCAAAGATTTCCTAGGAGTCCTTATCCTA
TTAATAGCTTTCATAATTTTGACTTTATTTTTCCCAGATATTCTCGGAGACCCCGACAAT
TACACCCCTGCAAATCCACTCAACACACCACCCCATATTAAACCAGAATGATACTT
>gi|54288978|gb|AY708466.1| Microtus arvalis haplotype CHch04 cytochrome b gene, partial cds; mitochondrial
GACAAAATCCCATTCCACCCCTATTATACAGTCAAAGATTTCCTAGGAGTCCTTATCCTA
TTAATAGCTTTCATAATTTTGACTTTATTTTTCCCAGATATTCTCGGAGACCCCGACAAT
TACACCCCTGCAAATCCACTCAACACACCACCCCATATTAAACCAGAATGATACTT
>gi|224993436|gb|FJ789994.1| Microtus arvalis haplotype CHCs01+02 cytochrome b gene, partial cds; mitochondrial
GACAAAATCCCATTCCACCCCTATTATACAGTCAAAGATTTCCTAGGAGTCCTTATCCTA
TTAATAGCTTTCATAATTTTGACTTTATTTTTCCCAGATATTCTCGGAGACCCCGACAAT
TACACCCCTGCAAATCCACTCAACACACCACCCCATATTAAACCAGAATGATACTT
>gi|224993438|gb|FJ789995.1| Microtus arvalis haplotype CHCt+ILa cytochrome b gene, partial cds; mitochondrial
GACAAAATCCCATTCCACCCCTATTATACAGTCAAAGATTTCCTAGGAGTCCTTATCCTA
TTAATAGCTTTCATAATTTTGACTTTATTTTTCCCAGATATTCTCGGAGACCCCGACAAT
TACACCCCTGCAAATCCACTCAACACACCACCCCATATCAAACCAGAATGATACTT
>gi|224993440|gb|FJ789996.1| Microtus arvalis haplotype CHCt01 cytochrome b gene, partial cds; mitochondrial
GACAAAATCCCATTCCACCCCTATTATACAGTCAAAGATTTCCTAGGAGTCCTTATCCTA
TTAATAGCTTTCATAATTTTGACTTTATTTTTCCCAGATATTCTCGGAGACCCCGACAAT
TACACCCCTGCAAATCCACTCAACACACCACCCCATATCAAACCAGAATGATACTT
>gi|54289010|gb|AY708482.1| Microtus arvalis haplotype CHcu01 cytochrome b gene, partial cds; mitochondrial
GACAAAATCCCATTCCACCCCTATTATACAGTCAAAGATTTCCTAGGAGTCCTTATCCTA
TTAATAGCTTTCATAATTTTGACTTTATTTTTCCCAGATATTCTCGGAGACCCCGACAAT
TACACCCCTGCAAATCCACTCAACACACCGCCCCATATCAAACCAGAATGATACTT
>gi|224993442|gb|FJ789997.1| Microtus arvalis haplotype CHFi01+02+04 cytochrome b gene, partial cds; mitochondrial
GACAAAATCCCATTCCACCCCTATTATACAGTCAAAGATTTCCTAGGAGTCCTTATCCTA
TTAATAGCTTTCATAATTTTGACTTTATTTTTCCCAGATATTCTCGGAGACCCCGACAAT
TACACCCCTGCAAATCCACTCAACACACCACCCCATATCAAACCAGAATGATACTT
>gi|224993444|gb|FJ789998.1| Microtus arvalis haplotype CHFi03 cytochrome b gene, partial cds; mitochondrial
GACAAAATCCCATTCCACCCCTATTATACAGTCAAAGATTTCCTAGGAGTCCTTATCCTA
TTAATAGCTTTCATAATTTTGACTTTATTTTTCCCAGATATTCTCGGAGACCCCGACAAT
TACACCCCTGCAAATCCACTCAACACACCACCCCATATTAAACCAGAATGATACTT
>gi|224993446|gb|FJ789999.1| Microtus arvalis haplotype CHGa01+02 cytochrome b gene, partial cds; mitochondrial
GACAAAATCCCATTCCACCCCTATTATACAGTCAAAGATTTCCTGGGAGTCCTTATCCTA
TTAATGGCTTTCATAATTTTGACTTTATTTTTCCCAGATATTCTCGGAGACCCCGACAAT
TACACCCCTGCAAATCCACTCAACACACCACCCCATATCAAACCAGAATGATACTT
>gi|224993448|gb|FJ790000.1| Microtus arvalis haplotype CHGo02 cytochrome b gene, partial cds; mitochondrial
GACAAAATCCCATTCCACCCCTATTATACAGTCAAAGATTTCCTAGGAGTCCTTATCCTA
TTGATAGCTTTCATAATTTTGACTTTATTTTTCCCAGATATTCTCGGAGACCCCGACAAT
TACCCCCCTGCAAATCCACTCAACACACCACCCCATATCAAACCAGAATGATACTT
>gi|224993450|gb|FJ790001.1| Microtus arvalis haplotype CHGr01+02+05 cytochrome b gene, partial cds; mitochondrial
GACAAAATCCCATTCCACCCCTATTATACAGTCAAAGATTTCCTAGGAGTCCTTATCCTA
TTAATAGCTTTCATAATTTTGACTTTATTTTCCCCAGATATTCTCGGAGACCCCGACAAT
TACACCCCTGCAAATCCACTCAACACACCACCCCATATCAAACCAGAATGATACTT
>gi|54289084|gb|AY708519.1| Microtus arvalis haplotype CHgu01 cytochrome b gene, partial cds; mitochondrial
GACAAAATCCCATTCCACCCCTATTATACAGTCAAAGATTTCCTAGGAGTCCTTATCCTA
TTAATAGCTTTCATAATTTTGACTTTATTTTTCCCAGATATTCTCGGAGACCCCGACAAT
TACACCCCTGCAAATCCACTCAACACACCACCCCATATCAAACCAGAATGATACTT
>gi|224993452|gb|FJ790002.1| Microtus arvalis haplotype CHKr02 cytochrome b gene, partial cds; mitochondrial
GACAAAATCCCATTCCACCCCTATTATACAGTCAAAGATTTCCTAGGAGTCCTTATCCTA
TTAATAGCTTTCATAATTTTGACTTTATTTTTCCCAGATATTCTCGGAGACCCCGACAAT
TACACCCCTGCAAATCCACTCAACACACCACCCCATATCAAACCAGAATGATACTT
>gi|54289074|gb|AY708514.1| Microtus arvalis haplotype Chla01 cytochrome b gene, partial cds; mitochondrial
GACAAAATCCCATTCCACCCCTATTATACAGTCAAAGATTTCCTAGGAGTCCTTATCCTA
TTGATAGCTTTCATAATTTTGACTTTATTTTTCCCAGATATTCTCGGAGACCCCGACAAT
TACACCCCTGCAAATCCACTCAACACACCACCCCATATCAAACCAGAATGATACTT
>gi|54289076|gb|AY708515.1| Microtus arvalis haplotype Chla02 cytochrome b gene, partial cds; mitochondrial
GACAAAATCCCATTCCACCCCTATTATACAGTCAAAGATTTCCTAGGAGTCCTTATCCTA
TTGATAGCTTTCATAATTTTGACTTTATTTTTCCCAGATATTCTCGGAGACCCCGACAAT
TACACCCCTGCAAATCCACTCAACACACCACCCCATATCAAACCAGAATGATACTT
>gi|54289078|gb|AY708516.1| Microtus arvalis haplotype Chla03 cytochrome b gene, partial cds; mitochondrial
GACAAAATCCCATTCCACCCCTATTATACAGTCAAAGATTTCCTAGGAGTCCTTATCCTA
TTGATAGCTTTCATAATTTTGACTTTATTTTTCCCAGATATTCTCGGAGACCCCGACAAT
TACACCCCTGCAAATCCACTCAACACACCACCCCATATCAAACCAGAATGATACTT
>gi|54288980|gb|AY708467.1| Microtus arvalis haplotype Chla04 cytochrome b gene, partial cds; mitochondrial
GACAAAATCCCATTCCACCCCTATTATACAGTCAAAGATTTCCTAGGAGTCCTTATCCTA
TTAATAGCTTTCATAATTTTGACTTTATTTTTCCCAGATATTCTCGGAGACCCCGACAAT
TACACCCCTGCAAATCCACTCAACACACCACCCCATATCAAACCAGAATGATACTT
>gi|54288982|gb|AY708468.1| Microtus arvalis haplotype Chla05 cytochrome b gene, partial cds; mitochondrial
GACAAAATCCCATTCCACCCCTATTATACAGTCAAAGATTTCCTAGGAGTCCTTATCCTA
TTGATAGCTTTCATAATTTTGACTTTATTTTTCCCAGATATTCTCGGAGACCCCGACAAT
TACACCCCTGCAAATCCACTCAACACACCACCCCATATCAAACCAGAATGATACTT
>gi|54288984|gb|AY708469.1| Microtus arvalis haplotype Chla06 cytochrome b gene, partial cds; mitochondrial
GACAAAATCCCATTCCACCCCTATTATACAGTCAAAGATTTCCTAGGAGTCCTTATCCTA
TTGATAGCTTTCATAATTTTGACTTTATTTTTCCCAGATATTCTCGGAGACCCCGACAAT
TACACCCCTGCAAATCCACTCAACACACCACCCCATATCAAACCAGAATGATACTT
>gi|224993454|gb|FJ790003.1| Microtus arvalis haplotype CHLd07 cytochrome b gene, partial cds; mitochondrial
GACAAAATCCCATTCCACCCCTATTATACAGTCAAAGATTTCCTAGGAGTCCTTATCCTA
TTAATAGCTTTCATAATTTTGACTTTATTTTTCCCAGATATTCTCGGAGACCCCGACAAT
TACACCCCTGCAAATCCACTCAACACACCACCCCATATCAAACCAGAATGATACTT
>gi|224993456|gb|FJ790004.1| Microtus arvalis haplotype CHLf05 cytochrome b gene, partial cds; mitochondrial
GACAAAATCCCATTCCACCCCTATTATACAGTCAAAGATTTCCTAGGAGTCCTTATCCTA
TTAATAGCTTTCATAATTTTGACTTTATTTTTCCCAGATATTCTCGGAGACCCCGACAAT
TACACCCCTGCAAATCCACTCAACACACCACCCCATATCAAACCAGAATGATACTT
>gi|54289020|gb|AY708487.1| Microtus arvalis haplotype CHmd01 cytochrome b gene, partial cds; mitochondrial
GACAAAATCCCATTCCACCCCTATTATACAGTCAAAGATTTCCTAGGAGTCCTTATCCTA
TTAATAGCTTTCATAATTTTGACTTTATTTTTCCCAGATATTCTCGGAGACCCCGACAAT
TACACCCCTGCAAATCCACTCAACACACCACCCCATATCAAACCAGAATGATACTT
>gi|54289018|gb|AY708486.1| Microtus arvalis haplotype CHmd02 cytochrome b gene, partial cds; mitochondrial
GACAAAATCCCATTCCACCCCTATTATACAGTCAAAGATTTCCTAGGAGTCCTTATCCTA
TTAATAGCTTTCATAATTTTGACTTTATTTTCCCCAGATATTCTCGGAGACCCCGACAAT
TACACCCCTGCAAATCCACTCAACACACCACCCCATATCAAACCAGAATGATACTT
>gi|224993458|gb|FJ790005.1| Microtus arvalis haplotype CHMo03 cytochrome b gene, partial cds; mitochondrial
GACAAAATCCCATTCCACCCCTATTATACAGTCAAAGATTTCCTAGGAGTCCTTATCCTA
TTGATAGCTTTCATAATTTTGACTTTATTTTTCCCAGATATTCTCGGAGACCCCGACAAT
TACACCCCTGCAAATCCACTCAACACACCACCCCATATCAAACCAGAATGATACTT
>gi|224993460|gb|FJ790006.1| Microtus arvalis haplotype CHPo01+02 cytochrome b gene, partial cds; mitochondrial
GACAAAATCCCATTCCACCCCTATTATACAGTCAAAGATTTCCTAGGAGTCCTTATCCTA
TTAATAGCTTTCATAATTTTGACTTTATTTTTCCCAGATATTCTCGGAGACCCCGACAAT
TACACCCCTGCAAATCCACTCAACACACCACCCCATATCAAACCAGAGTGATATTT
>gi|224993462|gb|FJ790007.1| Microtus arvalis haplotype CHSe01 cytochrome b gene, partial cds; mitochondrial
GACAAAATCCCATTCCACCCCTATTATACAGTCAAAGATTTCCTAGGAGTCCTTATCCTA
TTAATAGCTTTCATAATTTTGACTTTATTTTTCCCAGATATTCTCGGAGACCCCGACAAT
TACACCCCTGCAAATCCACTCAACACACCACCCCATATCAAACCAGAATGATACTT
>gi|224993464|gb|FJ790008.1| Microtus arvalis haplotype CHSt01 cytochrome b gene, partial cds; mitochondrial
GACAAAATCCCATTCCACCCCTATTATACAGTCAAAGATTTCCTAGGAGTCCTTATCCTA
TTAATAGCTTTCATAATTTTGACTTTATTTTTCCCAGATATTCTCGGAGACCCCGACAAT
TACACCCCTGCAAATCCACTCAACACACCACCCCATATCAAACCAGAATGATACTT
>gi|224993466|gb|FJ790009.1| Microtus arvalis haplotype CHTi01+CHVa01+02 cytochrome b gene, partial cds; mitochondrial
GACAAAATCCCATTCCACCCCTATTATACAGTCAAAGATTTCCTAGGAGTCCTTATCCTA
TTAATAGCTTTCATAATTTTGACTTTATTTTTCCCAGATATTCTCGGAGACCCCGACAAT
TACACCCCTGCAAATCCACTCAACACACCACCCCATATTAAACCAGAATGATACTT
>gi|224993468|gb|FJ790010.1| Microtus arvalis haplotype CHTv01+02 cytochrome b gene, partial cds; mitochondrial
GACAAAATCCCATTCCACCCCTATTATACAGTCAAAGATTTCCTAGGAGTCCTTATCCTA
TTAATAGCTTTCATAATTTTGACTTTATTTTTCCCAGATATTCTCGGAGACCCCGACAAT
TACACCCCTGCAAATCCACTCAACACACCACCCCATATCAAACCAGAGTGATACTT
>gi|54289008|gb|AY708481.1| Microtus arvalis haplotype CHvi01 cytochrome b gene, partial cds; mitochondrial
GACAAAATCCCATTCCACCCCTATTATACAGTCAAAGATTTCCTGGGAGTCCTTATCCTA
TTAATGGCTTTCATAATTTTGACTTTATTTTTCCCAGATATTCTCGGAGACCCCGACAAT
TACACCCCTGCAAATCCACTCAACACACCACCCCATATCAAACCAGAATGATACTT
>gi|224993470|gb|FJ790011.1| Microtus arvalis haplotype CHWa02+03 cytochrome b gene, partial cds; mitochondrial
GACAAAATCCCATTCCACCCCTATTATACAGTCAAAGATTTCCTAGGAGTCCTTATCCTA
TTAATAGCTTTCATAATTTTGACTTTATTTTTCCCAGATATTCTCGGAGACCCCGACAAT
TACACCCCTGCAAATCCACTCAACACACCACCCCATATTAAACCAGAATGATACTT
>gi|54289080|gb|AY708517.1| Microtus arvalis haplotype CHzh01 cytochrome b gene, partial cds; mitochondrial
GACAAAATCCCATTCCACCCCTATTATACAGTCAAAGATTTCCTAGGAGTCCTTATCCTA
TTAATAGCTTTCATAATTTTGACTTTATTTTTCCCAGATATTCTCGGAGACCCCGACAAT
TACACCCCTGCAAATCCACTCAACACACCACCCCATATCAAACCAGAATGATACTT
>gi|54289082|gb|AY708518.1| Microtus arvalis haplotype CHzh02 cytochrome b gene, partial cds; mitochondrial
GACAAAATCCCATTCCACCCCTATTATACAGTCAAAGATTTCCTAGGAGTCCTTATCCTA
TTAATAGCTTTCATAATTTTGACTTTATTTTTCCCAGATATTCTCGGAGACCCCGACAAT
TACACCCCTGCAAATCCACTCAACACACCACCCCATATCAAACCAGAATGATACTT
>gi|54288986|gb|AY708470.1| Microtus arvalis haplotype CHzh03 cytochrome b gene, partial cds; mitochondrial
GACAAAATCCCATTCCACCCCTATTATACAGTCAAAGATTTCCTAGGAGTCCTTATCCTA
TTAATAGCTTTCATAATTTTGACTTTATTTTTCCCAGATATTCTCGGAGACCCCGACAAT
TACACCCCTGCAAATCCACTCAACACACCACCCCATATCAAACCAGAATGATACTT
>gi|54288988|gb|AY708471.1| Microtus arvalis haplotype CZve01 cytochrome b gene, partial cds; mitochondrial
GACAAAATCCCATTCCACCCCTATTATACAGTCAAAGATTTCCTAGGAGTCCTTATCCTA
TTAATAGCTTTCATAATTTTGACTTTATTTTTCCCAGATATTCTCGGAGACCCCGACAAT
TACACCCCTGCAAATCCACTCAACACACCACCCCATATTAAACCAGAATGATACTT
>gi|54288990|gb|AY708472.1| Microtus arvalis haplotype CZve02 cytochrome b gene, partial cds; mitochondrial
GACAAAATCCCATTCCACCCCTATTATACAGTCAAAGATTTCCTAGGAGTCCTTATCCTA
TTAATAGCTTTCATAATTTTGACTTTATTTTTCCCAGATATTCTCGGAGACCCCGACAAT
TACACCCCTGCAAATCCACTCAACACACCACCCCATATTAAACCAGAATGATACTT
>gi|54288992|gb|AY708473.1| Microtus arvalis haplotype CZve03 cytochrome b gene, partial cds; mitochondrial
GACAAAATCCCATTCCACCCCTATTATACAGTCAAAGATTTCCTAGGAGTCCTTATCCTA
TTAATAGCTTTCATAATTTTGACTTTATTTTTCCCAGATATTCTCGGAGACCCCGACAAT
TACACCCCTGCAAATCCACTCAACACACCACCCCATATCAAACCAGAATGATACTT
>gi|54289056|gb|AY708505.1| Microtus arvalis haplotype CZve04 cytochrome b gene, partial cds; mitochondrial
GACAAAATCCCATTCCACCCCTATTATACAGTCAAAGATTTCCTAGGAGTCCTTATCCTA
TTAATAGCTTTCATAATTTTGACTTTATTTTTCCCAGATATTCTCGGAGACCCCGACAAT
TACACCCCTGCAAATCCACTCAACACACCACCCCATATCAAACCAGAATGATACTT
>gi|224993474|gb|FJ790013.1| Microtus arvalis haplotype DAc08 cytochrome b gene, partial cds; mitochondrial
GACAAAATCCCATTCCACCCCTATTATACAGTCAAAGATTTCCTAGGAGTCCTTATCCTA
TTAATAGCTTTCATAATTTTGACTTTATTTTTCCCAGATATTCTCGGAGACCCCGACAAT
TACACCCCTGCAAATCCACTCAACACACGACCCCATATCAAACCAGAATGATATTT
>gi|54289024|gb|AY708489.1| Microtus arvalis haplotype Dal01 cytochrome b gene, partial cds; mitochondrial
GACAAAATCCCATTCCACCCCTATTATACAGTCAAAGATTTCCTAGGAGTCCTTATCCTA
TTAATAGCTTTCATAATTTTGACTTTATTTTTCCCAGATATTCTCGGAGACCCCGACAAT
TACACCCCTGCAAATCCACTCAACACACCACCCCATATCAAACCAGAGTGATACTT
>gi|54289026|gb|AY708490.1| Microtus arvalis haplotype Dal02 cytochrome b gene, partial cds; mitochondrial
GACAAAATCCCATTCCACCCCTATTATACAGTCAAAGATTTCCTAGGAGTCCTTATCCTA
TTAATAGCTTTCATAATTTTGACTTTATTTTTCCCAGATATTCTCGGAGACCCCGACAAT
TACACCCCTGCAAATCCACTCAACACACCACCCCATATCAAACCAGAGTGATACTT
>gi|54289028|gb|AY708491.1| Microtus arvalis haplotype Ddr01 cytochrome b gene, partial cds; mitochondrial
GACAAAATCCCATTCCACCCCTATTATACAGTCAAAGATTTCCTAGGAGTCCTTATCCTA
TTAATAGCTTTCATAATTTTGACTTTATTTTTCCCAGATATTCTCGGAGACCCCGACAAT
TACACCCCTGCAAATCCACTCAACACACCACCCCATATCAAACCAGAATGATACTT
>gi|54289042|gb|AY708498.1| Microtus arvalis haplotype Ddr02 cytochrome b gene, partial cds; mitochondrial
GACAAAATCCCATTCCACCCCTATTATACAGTCAAAGATTTCCTAGGAGTCCTTATCCTA
TTAATAGCTTTCATAATTTTGACTTTATTTTTCCCAGATATTCTCGGAGACCCCGACAAT
TACACCCCTGCAAATCCACTCAACACACCACCCCATATCAAACCAGAATGATACTT
>gi|29171651|gb|AY220776.1| Microtus arvalis haplotype Denmark cytochrome b (cytb) gene, complete cds; mitochondrial gene for mitochondrial product
GACAAAATCCCATTCCACCCCTATTATACAGTCAAAGATTTCCTAGGAGTCCTTATCCTA
TTAATAGCTTTCATAATTTTGACTTTATTTTTCCCAGATATTCTCGGAGACCCCGACAAT
TACACCCCTGCAAATCCACTCAACACACCACCCCATATCAAACCAGAATGATACTT
>gi|54289030|gb|AY708492.1| Microtus arvalis haplotype Dfr01 cytochrome b gene, partial cds; mitochondrial
GACAAAATCCCATTCCACCCCTATTATACAGTCAAAGATTTCCTAGGAGTCCTTATCCTA
TTAATAGCTTTCATAATTTTGACTTTATTTTTCCCAGATATTCTCGGAGACCCCGACAAT
TACACCCCTGCAAATCCACTCAACACACCACCCCATATCAAACCAGAATGATACTT
>gi|54289032|gb|AY708493.1| Microtus arvalis haplotype Dfr02 cytochrome b gene, partial cds; mitochondrial
GACAAAATCCCATTCCACCCCTATTATACAGTCAAAGATTTCCTAGGAGTCCTTATCCTA
TTAATAGCTTTCATAATTTTGACTTTATTTTTCCCAGATATTCTCGGAGACCCCGACAAT
TACACCCCTGCAAATCCACTCAACACACCACCCCATATCAAACCAGAATGATACTT
>gi|54289060|gb|AY708507.1| Microtus arvalis haplotype Dfr03 cytochrome b gene, partial cds; mitochondrial
GACAAAATCCCATTCCACCCCTATTATACAGTCAAAGATTTCCTAGGAGTCCTTATCCTA
TTAATAGCTTTCATAATTTTGACTTTATTTTTCCCAGATATTCTCGGAGACCCCGACAAT
TACACCCCTGCAAATCCACTCAACACACCACCCCATATTAAACCAGAATGATACTT
>gi|224993476|gb|FJ790014.1| Microtus arvalis haplotype DFr04 cytochrome b gene, partial cds; mitochondrial
GACAAAATCCCATTCCACCCCTATTATACAGTCAAAGATTTCCTAGGAGTCCTTATCCTA
TTAATAGCTTTCATAATTTTGACTTTATTTTTCCCAGATATTCTCGGAGACCCCGACAAT
TACACCCCTGCAAATCCACTCAACACACCACCCCATATTAAACCAGAGTGATACTT
>gi|224993478|gb|FJ790015.1| Microtus arvalis haplotype DFr07+09 cytochrome b gene, partial cds; mitochondrial
GACAAAATCCCATTCCACCCCTATTATACAGTCAAAGATTTCCTAGGAGTCCTTATCCTA
TTAATAGCTTTCATAATTTTGACTTTATTTTTCCCAGATATTCTCGGAGACCCCGACAAT
TACACCCCTGCAAATCCACTCAACACACCACCCCATATTAAACCAGAGTGATACTT
>gi|224993480|gb|FJ790016.1| Microtus arvalis haplotype DFr10 cytochrome b gene, partial cds; mitochondrial
GACAAAATCCCATTCCACCCCTATTATACAGTCAAAGATTTCCTAGGAGTCCTTATCCTA
TTAATGGCTTTCATAATTTTGACTTTATTTTTCCCAGATATTCTCGGAGACCCCGACAAT
TACACCCCTGCAAATCCACTCAACACACCACCCCATATTAAACCAGAGTGATACTT
>gi|224993482|gb|FJ790017.1| Microtus arvalis haplotype DFr11 cytochrome b gene, partial cds; mitochondrial
GACAAAATCCCATTCCACCCCTATTATACAGTCAAAGATTTCCTAGGAGTCCTTATCCTA
TTAATAGCTTTCATAATTTTGACTTTATTTTTCCCAGATATTCTCGGAGACCCCGACAAT
TACACCCCTGCAAATCCACTCAACACACCACCCCATATCAAACCAGAGTGATACTT
>gi|224993484|gb|FJ790018.1| Microtus arvalis haplotype DFr12 cytochrome b gene, partial cds; mitochondrial
GACAAAATCCCATTCCACCCCTATTATACAGTCAAAGATTTCCTAGGAGTCCTTATCCTA
TTAATAGCTTTCATAATTTTGACTTTATTTTTCCCAGATATTCTCGGAGACCCCGACAAT
TACACCCCTGCAAATCCACTCAACACACCACCCCATATCAAACCAGAGTGATATTT
>gi|54288994|gb|AY708474.1| Microtus arvalis haplotype Dfu01 cytochrome b gene, partial cds; mitochondrial
GACAAAATCCCATTCCACCCCTATTATACAGTCAAAGATTTCCTAGGAGTCCTTATCCTA
TTAATAGCTTTCATAATTTTGACTTTATTTTTCCCAGATATTCTCGGAGACCCCGACAAT
TACACCCCTGCAAATCCACTCAACACACCACCCCATATCAAACCAGAATGATACTT
>gi|54288996|gb|AY708475.1| Microtus arvalis haplotype Dfu02 cytochrome b gene, partial cds; mitochondrial
GACAAAATTCCATTCCACCCCTATTATACAGTCAAAGATTTCCTAGGAGTCCTTATCCTA
TTAATAGCTTTCATAATTTTGACTTTATTTTTCCCAGATATTCTCGGAGACCCCGACAAT
TACACCCCTGCAAATCCACTCAACACACCACCCCATATCAAACCAGAATGATACTT
>gi|54288998|gb|AY708476.1| Microtus arvalis haplotype Dhe01 cytochrome b gene, partial cds; mitochondrial
GACAAAATCCCATTCCACCCCTATTATACAGTCAAAGATTTCCTAGGAGTCCTTATCCTA
TTAATAGCTTTCATAATTTTGACTTTATTTTTCCCAGATATTCTCGGAGACCCCGACAAT
TACACCCCTGCAAATCCACTCAACACACCACCCCATATCAAACCAGAATGATACTT
>gi|54289000|gb|AY708477.1| Microtus arvalis haplotype Dhe02 cytochrome b gene, partial cds; mitochondrial
GACAAAATCCCATTCCACCCCTATTATACAGTCAAAGACTTCCTAGGAGTCCTTATCCTA
TTAATAGCTTTCATAATTTTGACTTTATTTTTCCCAGATATTCTCGGAGACCCCGACAAT
TACACCCCTGCAAATCCACTCAACACACCACCCCATATCAAACCAGAATGATACTT
>gi|54289002|gb|AY708478.1| Microtus arvalis haplotype Dhe03 cytochrome b gene, partial cds; mitochondrial
GACAAAATCCCATTCCACCCCTATTATACAGTCAAAGACTTCCTAGGAGTCCTTATCCTA
TTAACGGCTTTCATAATTTTGACTTTATTTTTCCCAGATGTTCTCGGAGACCCCGACAAT
TACACCCCTGCAAATCCACTCAACACACCACCCCATATCAAACCAGAATGATACTT
>gi|54289004|gb|AY708479.1| Microtus arvalis haplotype Dje01 cytochrome b gene, partial cds; mitochondrial
GACAAAATCCCATTCCACCCCTATTATACAGTCAAAGATTTCCTAGGAGTCCTTATCCTA
TTAATAGCTTTCATAATTTTGACTTTATTTTTCCCAGATATTCTCGGAGACCCCGACAAT
TACACCCCTGCAAATCCACTCAACACACCACCCCATATCAAACCAGAATGATACTT
>gi|54289006|gb|AY708480.1| Microtus arvalis haplotype Dje02 cytochrome b gene, partial cds; mitochondrial
GACAAAATCCCATTCCACCCCTATTATACAGTCAAAGATTTCCTAGGAGTCCTTATCCTA
TTAATAGCTTTCATAATTTTGACTTTATTTTTCCCAGATATTCTCGGAGACCCCGACAAT
TACACCCCTGCAAATCCACTCAACACACCACCCCATATCAAACCAGAATGATACTT
>gi|54289034|gb|AY708494.1| Microtus arvalis haplotype Dra01 cytochrome b gene, partial cds; mitochondrial
GACAAAATCCCATTCCACCCCTATTATACAGTCAAAGATTTCCTAGGAGTCCTTATCCTA
TTAATAGCTTTCATAATTTTGACTTTATTTTTCCCAGATATTCTCGGAGACCCCGACAAT
TACACCCCTGCAAATCCACTCAACACACCACCCCATATTAAACCAGAATGATACTT
>gi|54289086|gb|AY708520.1| Microtus arvalis haplotype Dra02 cytochrome b gene, partial cds; mitochondrial
GACAAAATCCCATTCCACCCCTATTATACAGTCAAAGATTTCCTAGGAGTCCTTATCCTA
TTAATAGCTTTCATAATTTTGACTTTATTTTTCCCAGATATTCTCGGAGACCCCGACAAT
TACACCCCTGCAAATCCACTCAACACACCACCCCATATCAAACCAGAATGATACTT
>gi|54289036|gb|AY708495.1| Microtus arvalis haplotype Dre01 cytochrome b gene, partial cds; mitochondrial
GACAAAATCCCATTCCACCCCTATTATACAGTCAAAGATTTCCTAGGAGTCCTTATCCTA
TTAATAGCTTTCATAATTTTGACTTTATTTTTCCCAGATATTCTCGGAGACCCCGACAAT
TACACCCCTGCAAATCCACTCAACACACCACCCCATATCAAACCAGAATGATACTT
>gi|54289038|gb|AY708496.1| Microtus arvalis haplotype Dre02 cytochrome b gene, partial cds; mitochondrial
GACAAAATCCCATTCCACCCCTATTATACAGTCAAAGATTTCCTAGGAGTCCTTATCCTA
TTAATAGCTTTCATAATTTTGACTTTATTTTTCCCAGATATTCTCGGAGACCCCGACAAT
TACACCCCTGCAAATCCACTCAACACACCACCCCATATCAAACCAGAATGATACTT
>gi|224993486|gb|FJ790019.1| Microtus arvalis haplotype DRo02+06 cytochrome b gene, partial cds; mitochondrial
GACAAAATCCCATTCCACCCCTATTATACAGTCAAAGATTTCCTAGGAGTCCTTATCCTA
TTAATAGCTTTCATAATTTTGACTTTATTTTTCCCAGATATTCTCGGAGACCCCGACAAT
TACACCCCTGCAAATCCACTCAACACACCACCCCATATTAAACCAGAATGATACTT
>gi|224993488|gb|FJ790020.1| Microtus arvalis haplotype DRo03 cytochrome b gene, partial cds; mitochondrial
GACAAAATCCCATTCCACCCCTATTATACAGTCAAAGATTTCCTAGGAGTCCTTATCCTA
TTAATAGCTTTCATAATTTTGACTTTATTTTTCCCAGATATTCTCGGAGACCCCGACAAT
TACACCCCTGCAAATCCACTCAACACACCACCCCATATCAAACCAGAATGATACTT
>gi|302752827|gb|GU187381.1| Microtus arvalis haplotype E1 cytochrome b (cytb) gene, partial cds; mitochondrial
GACAAAATTCCATTCCACCCCTATTATACAGTCAAAGATTTCCTAGGAGTCCTTATCCTA
TTAATAGCTTTCATAATTTTGACTTTATTTTTCCCAGATATTCTCGGAGACCCCGACAAT
TACACCCCTGCAAATCCACTCAACACACCACCCCATATCAAACCAGAATGATACTT
>gi|302752829|gb|GU187382.1| Microtus arvalis haplotype E2 cytochrome b (cytb) gene, partial cds; mitochondrial
GACAAAATTCCATTCCACCCCTATTATACAGTCAAAGATTTCCTAGGAGTCCTTATCCTA
TTAATAGCTTTCATAATTTTGACTTTATTTTTCCCAGATATTCTCGGAGACCCCGACAAT
TACACCCCTGCAAATCCACTCAACACACCACCCCATATCAAACCAGAATGATACTT
>gi|302752831|gb|GU187383.1| Microtus arvalis haplotype E3 cytochrome b (cytb) gene, partial cds; mitochondrial
GACAAAATCCCATTCCACCCCTATTATACAGTCAAAGATTTCCTAGGAGTCCTTATCCTA
TTAATAGCTTTCATAATTTTGACTTTATTTTTCCCAGATATTCTCGGAGACCCCGACAAT
TACACCCCTGCAAATCCACTCAACACACCACCCCATATCAAACCAGAATGATACTT
>gi|302752833|gb|GU187384.1| Microtus arvalis haplotype E4 cytochrome b (cytb) gene, partial cds; mitochondrial
GACAAAATCCCATTCCACCCCTATTATACAGTCAAAGATTTCCTAGGAGTCCTTATCCTA
TTAATAGCTTTCATAATTTTGACTTTATTTTTCCCAGATATTCTCGGAGACCCCGACAAT
TACACCCCTGCAAATCCACTCAACACACCACCCCATATCAAACCAGAATGATACTT
>gi|302752835|gb|GU187385.1| Microtus arvalis haplotype E5 cytochrome b (cytb) gene, partial cds; mitochondrial
GACAAAATTCCATTCCACCCCTATTATACAGTCAAAGATTTCCTAGGAGTCCTTATCCTA
TTAATAGCTTTCATAATTTTGACTTTATTTTTCCCAGATATTCTCGGAGACCCCGACAAT
TACACCCCTGCAAATCCACTCAACACACCACCCCATATCAAACCAGAATGATACTT
>gi|302752837|gb|GU187386.1| Microtus arvalis haplotype E6 cytochrome b (cytb) gene, partial cds; mitochondrial
GACAAAATCCCATTCCACCCCTATTATACAGTCAAAGATTTCCTAGGAGTCCTTATCCTA
TTAATAGCTTTCATAATTTTGACTTTATTTTTCCCAGATATTCTCGGAGACCCCGACAAT
TACACCCCTGCAAATCCACTCAACACACCACCCCATATCAAACCAGAATGATACTT
>gi|302752789|gb|GU187362.1| Microtus arvalis haplotype E7 cytochrome b (cytb) gene, partial cds; mitochondrial
GACAAAATCCCATTCCACCCCTATTATACAGTCAAAGATTTCCTAGGAGTCCTTATCCTA
TTAACAGCTTTCATAATTTTGACTTTATTTTTCCCAGATATTCTCGGAGACCCCGACAAT
TACACCCCTGCAAATCCACTCAACACACCACCCCATATCAAACCAGAATGATACTT
>gi|54289044|gb|AY708499.1| Microtus arvalis haplotype Eav01 cytochrome b gene, partial cds; mitochondrial
GACAAAATCCCATTCCACCCCTATTATACAGTCAAAGATTTCCTAGGAGTCCTTATCCTA
TTAATAGCTTTCATAATTTTGACTTTATTTTTCCCAGATATTCTCGGAGACCCCGACAAT
TACACCCCTGCAAATCCACTCAACACACCACCCCATATTAAACCAGAATGGTATTT
>gi|54289046|gb|AY708500.1| Microtus arvalis haplotype Eav02 cytochrome b gene, partial cds; mitochondrial
GACAAAATCCCATTCCACCCCTATTATACAGTCAAAGATTTCCTAGGAGTCCTTATCCTA
TTAATAGCTTTCATAATTTTGACTTTATTTTTCCCAGATATTCTCGGAGACCCCGACAAT
TACACCCCTGCAAATCCACTCAACACACCACCCCATATTAAACCAGAATGGTATTT
>gi|54289092|gb|AY708523.1| Microtus arvalis haplotype Ees01 cytochrome b gene, partial cds; mitochondrial
GACAAAATCCCATTCCACCCCTATTATACAGTCAAAGATTTCCTAGGAGTCCTTATCCTA
TTAATAGCTTTCATAATTTTGACTTTATTTTTCCCAGATATTCTCGGAGACCCCGACAAT
TACACCCCTGCAAATCCACTCAACACACCACCCCATATTAAACCAGAATGATATTT
>gi|54289094|gb|AY708524.1| Microtus arvalis haplotype Ees02 cytochrome b gene, partial cds; mitochondrial
GACAAAATCCCATTCCACCCCTATTATACAGTCAAAGATTTCCTAGGAGTCCTTATCCTA
TTAATAGCTTTCATAATTTTGACTTTATTTTTCCCAGATATTCTCGGAGACCCCGACAAT
TACACCCCTGCAAATCCACTCAACACACCACCCCATATTAAACCAGAATGATATTT
>gi|54289050|gb|AY708502.1| Microtus arvalis haplotype ESa01 cytochrome b gene, partial cds; mitochondrial
GACAAAATCCCATTCCACCCCTATTATACAGTCAAAGATTTCCTAGGAGTCCTTATCCTA
TTAATAGCTTTCATAATTTTGACTTTATTTTTCCCAGATATTCTCGGAGACCCCGACAAT
TACACCCCTGCAAATCCACTCAACACACCACCCCATATTAAACCAGAATGGTATTT
>gi|54289048|gb|AY708501.1| Microtus arvalis haplotype ESa05 cytochrome b gene, partial cds; mitochondrial
GACAAAATCCCATTCCACCCCTATTATACAGTCAAAGATTTCCTAGGAGTCCTTATCCTA
TTAATAGCTTTCATAATTTTGACTTTATTTTTCCCAGATATTCTCGGAGACCCCGACAAT
TACACCCCTGCAAATCCACTCAACACACCACCCCATATTAAACCAGAATGGTATTT
>gi|54289096|gb|AY708525.1| Microtus arvalis haplotype Ese01 cytochrome b gene, partial cds; mitochondrial
GACAAAATCCCATTCCACCCCTATTATACAGTCAAAGATTTCCTAGGAGTCCTTATCCTA
TTAATAGCTTTCATAATTTTGACTTTATTTTTCCCAGATATTCTCGGAGACCCCGACAAT
TACACCCCTGCAAATCCACTCAACACACCACCCCATATTAAACCAGAATGATATTT
>gi|54289040|gb|AY708497.1| Microtus arvalis haplotype Ese02 cytochrome b gene, partial cds; mitochondrial
GACAAAATCCCATTCCACCCCTATTATACAGTCAAAGATTTCCTAGGAGTCCTTATCCTA
TTAATAGCTTTCATAATTTTGACTTTATTTTTCCCAGATATTCTCGGAGACCCCGACAAT
TACACCCCTGCAAATCCACTCAACACACCACCCCATATTAAACCAGAATGATATTT
>gi|54289052|gb|AY708503.1| Microtus arvalis haplotype Ese03 cytochrome b gene, partial cds; mitochondrial
GACAAAATCCCATTCCACCCCTATTATACAGTCAAAGATTTCCTAGGAGTCCTTATCCTA
TTAATAGCTTTCATAATTTTGACTTTATTTTTCCCAGATATTCTCGGAGACCCCGACAAT
TACACCCCTGCAAATCCACTCAACACACCACCCCATATTAAACCAGAATGATATTT
>gi|54289014|gb|AY708484.1| Microtus arvalis haplotype Fam01 cytochrome b gene, partial cds; mitochondrial
GACAAAATCCCATTCCACCCCTATTATACAATCAAAGATTTCCTAGGAGTCCTTATCCTA
TTAATAGCTTTCATAATTTTGACTTTATTTTTCCCAGATATTCTCGGAGACCCCGACAAT
TACACCCCTGCAAATCCACTCAACACACCACCCCATATCAAACCAGAATGATACTT
>gi|54289016|gb|AY708485.1| Microtus arvalis haplotype Fam02 cytochrome b gene, partial cds; mitochondrial
GACAAAATCCCATTCCACCCCTATTATACAGTCAAAGATTTCCTAGGAGTCCTTATCCTA
TTAATAGCTTTCATAATTTTGACTTTATTTTTCCCAGATATTCTCGGAGACCCCGACAAT
TACACCCCTGCAAATCCACTCAACACACCACCCCATATCAAACCAGAATGATACTT
>gi|29171639|gb|AY220770.1| Microtus arvalis haplotype Finland cytochrome b (cytb) gene, complete cds; mitochondrial gene for mitochondrial product
GACAAAATCCCATTCCACCCCTATTATACAGTCAAAGATTTCCTAGGAGTCCTTATCCTA
TTAATAGCTTTCATAATTTTGACTTTATTTTTCCCAGATATTCTCGGAGACCCCGACAAT
TACACCCCTGCAAATCCACTCAACACACCACCCCATATTAAACCAGAATGATACTT
>gi|54289012|gb|AY708483.1| Microtus arvalis haplotype Fmo01 cytochrome b gene, partial cds; mitochondrial
GACAAAATCCCATTCCACCCCTATTATACAGTCAAAGATTTCCTAGGAGTCCTTATCCTA
TTAATAGCTTTCATAATTTTGACTTTATTTTTCCCAGATATTCTCGGAGACCCCGACAAT
TACACCCCTGCAAATCCACTCAACACACCACCTCATATCAAACCAGAATGATACTT
>gi|54289068|gb|AY708511.1| Microtus arvalis haplotype Fpo01 cytochrome b gene, partial cds; mitochondrial
GACAAAATCCCATTCCACCCCTATTATACAGTCAAAGATTTCCTAGGAGTCCTTATCCTA
TTAATAGCTTTCATAATTTTGACTTTATTTTTCCCAGATATTCTCGGAGACCCCGACAAT
TACACCCCTGCAAATCCACTCAACACACCACCCCATATCAAACCAGAGTGATATTT
>gi|54289022|gb|AY708488.1| Microtus arvalis haplotype Fpo02 cytochrome b gene, partial cds; mitochondrial
GACAAAATCCCATTCCACCCCTATTATACAGTCAAAGATTTCCTAGGAGTCCTTATCCTA
TTAATAGCTTTCATAATTTTGACTTTATTTTTCCCAGATATTCTCGGAGACCCCGACAAT
TACACCCCTGCAAATCCACTCAACACACCACCCCATATTAAACCAGAATGATACTT
>gi|29171673|gb|AY220787.1| Microtus arvalis haplotype France cytochrome b (cytb) gene, complete cds; mitochondrial gene for mitochondrial product
GACAAAATCCCATTCCACCCCTATTATACAGTCAAAGATTTCCTAGGAGTCCTTATCCTA
TTAATAGCTTTCATAATTTTGACTTTATTTTTCCCAGATATTCTCGGAGACCCCGACAAT
TACACCCCTGCAAATCCACTCAACACACCACCCCATATCAAACCAGAGTGATATTT
>gi|54289088|gb|AY708521.1| Microtus arvalis haplotype Fsa01 cytochrome b gene, partial cds; mitochondrial
GACAAAATCCCATTCCACCCCTATTATACAGTCAAAGATTTCCTGGGAGTCCTTATCCTA
TTAATAGCTTTCATAATTTTGACTTTATTTTTCCCAGATATTCTCGGAGACCCCGACAAT
TACACCCCTGCAAATCCACTCAACACACCACCCCATATTAAACCAGAGTGATACTT
>gi|54289054|gb|AY708504.1| Microtus arvalis haplotype Fsa02 cytochrome b gene, partial cds; mitochondrial
GACAAAATCCCATTCCACCCCTATTATACAGTCAAAGATTTCCTAGGAGTCCTTATCCTA
TTAATAGCTTTCATAATTTTGACTTTATTTTTCCCAGATATTCTCGGAGACCCCGACAAT
TACACCCCTGCAAATCCACTCAACACACCACCCCATATCAAACCAGAGTGATATTT
>gi|224993494|gb|FJ790023.1| Microtus arvalis haplotype Fsb06 cytochrome b gene, partial cds; mitochondrial
GACAAAATCCCATTCCACCCCTATTATACAGTCAAAGATTTCCTGGGAGTCCTTATCCTA
TTAATAGCTTTCATAATTTTGACTTTATTTTTCCCAGATATTCTCGGAGACCCCGACAAT
TACACCCCTGCCAATCCACTCAACACACCACCCCATATTAAACCAGAGTGATACTT
>gi|54289090|gb|AY708522.1| Microtus arvalis haplotype Fsc01 cytochrome b gene, partial cds; mitochondrial
GACAAAATCCCATTCCACCCCTATTATACAGTCAAAGATTTCCTGGGAGTCCTTATCCTA
TTAATAGCTTTCATAATTTTGACTTTATTTTTCCCAGATATTCTCGGAGACCCCGACAAT
TACACCCCTGCAAATCCACTCAACACACCACCCCATATTAAACCAGAGTGATACTT
>gi|54289058|gb|AY708506.1| Microtus arvalis haplotype Fsc02 cytochrome b gene, partial cds; mitochondrial
GACAAAATCCCATTCCACCCCTATTATACAGTCAAAGATTTCCTGGGAGTCCTTATCCTA
TTAATAGCTTTCATAATTTTGACTTTATTTTTCCCAGATATTCTCGGAGACCCCGACAAT
TACACCCCTGCAAATCCACTCAACACACCACCCCATATTAAACCAGAGTGATACTT
>gi|29171619|gb|AY220760.1| Microtus arvalis haplotype Georgia cytochrome b (cytb) gene, complete cds; mitochondrial gene for mitochondrial product
GACAAAATCCCATTCCACCCCTATTATACAGTCAAAGATTTCTTAGGAGTCCTTATCCTA
TTAATAGCTTTCATAATTTTGACTTTATTTTTCCCAGATATTCTCGGAGACCCCGACAAT
TACACCCCTGCAAATCCACTCAACACACCACCCCATATCAAACCAGAATGATACTT
>gi|29171653|gb|AY220777.1| Microtus arvalis haplotype Germany cytochrome b (cytb) gene, complete cds; mitochondrial gene for mitochondrial product
GACAAAATCCCATTCCACCCCTATTATACAGTCAAAGATTTCCTAGGAGTCCTTATCCTA
TTAATAGCTTTCATAATTTTGACTTTATTTTTCCCAGATATTCTCGGAGACCCCGACAAT
TACACCCCTGCAAATCCACTCAACACACCACCCCATATCAAACCAGAATGATACTT
>gi|168805198|gb|EU439454.1| Microtus arvalis haplotype H1 cytochrome b gene, partial cds; mitochondrial
GACAAAATCCCATTCCACCCCTATTATACAGTCAAAGATTTCCTAGGAGTCCTTATCCTA
TTAATAGCTTTCATAATTTTGACTTTATTTTTCCCAGATATTCTCGGAGACCCCGACAAT
TACACCCCTGCAAATCCACTCAACACACCACCCCATATTAAACCAGAATGATACTT
>gi|168805200|gb|EU439455.1| Microtus arvalis haplotype H2 cytochrome b gene, partial cds; mitochondrial
GACAAAATCCCATTCCACCCCTATTATACAGTCAAAGATTTCCTAGGAGTCCTTATCCTA
TTAATAGCTTTCATAATTTTGACTTTATTTTTCCCAGATATTCTCGGAGACCCCGACAAT
TACACCCCTGCAAATCCACTCAACACACCACCCCATATTAAACCAGAATGATACTT
>gi|168805202|gb|EU439456.1| Microtus arvalis haplotype H3 cytochrome b gene, partial cds; mitochondrial
GACAAAATCCCATTCCACCCCTATTATACAGTCAAAGATTTCCTAGGAGTCCTTATCCTA
TTAATAGCTTTCATAATTTTGACTTTATTTTTCCCAGATATTCTCGGAGACCCCGACAAT
TACACCCCTGCAAATCCACTCAACACACCACCCCATATTAAACCAGAATGATACTT
>gi|168805204|gb|EU439457.1| Microtus arvalis haplotype H4 cytochrome b gene, partial cds; mitochondrial
GACAAAATCCCATTCCACCCCTATTATACAGTCAAAGATTTCCTAGGAGTCCTTATCCTA
TTAACAGCTTTCATAATTTTGACTTTATTTTTCCCAGATATTCTCGGAGACCCCGACAAT
TACACCCCTGCAAATCCACTCAACACACCACCCCATATTAAACCAGAATGATACTT
>gi|168805206|gb|EU439458.1| Microtus arvalis haplotype H5 cytochrome b gene, partial cds; mitochondrial
GACAAAATCCCATTCCACCCCTATTATACAGTCAAAGATTTCCTAGGAGTCCTTATCCTA
TTAATAGCTTTCATAATTTTGACTTTATTTTTCCCAGATATTCTCGGAGACCCCGACAAT
TACACCCCTGCAAATCCACTCAACACACCACCCCATATTAAACCAGAATGATACTT
>gi|168805208|gb|EU439459.1| Microtus arvalis haplotype H6 cytochrome b gene, partial cds; mitochondrial
GACAAAATCCCATTCCACCCCTATTATACAGTCAAAGATTTCCTAGGAGTCCTTATCCTA
TTAATAGCTTTCATAATTTTGACTTTATTTTTCCCAGATATTCTCGGAGACCCCGACAAT
TACACCCCTGCAAATCCACTCAACACACCACCCCATATTAAACCAGAATGATACTT
>gi|29171637|gb|AY220769.1| Microtus arvalis haplotype Hungary cytochrome b (cytb) gene, complete cds; mitochondrial gene for mitochondrial product
GACAAAATCCCATTCCACCCCTATTATACAGTCAAAGATTTCCTAGGAGTCCTTATCCTA
TTAATAGCTTTCATAATTTTGACTTTATTTTTCCCAGATATTCTCGGAGACCCCGACAAT
TACACCCCTGCAAATCCACTCAACACACCACCCCATATCAAACCAGAATGATACTT
>gi|224993500|gb|FJ790026.1| Microtus arvalis haplotype INe01 cytochrome b gene, partial cds; mitochondrial
GACAAAATCCCATTCCACCCCTATTATACAGTCAAAAATTTCCTAGGAGTCCTTATCCTA
TTAATAGCTTCCATAATTTTGACTTTATTTTTCCCAGATATTCTCGGAGACCCCGACAAT
TACACCCCTGCAAATCCACTCAACACACCACCCCATATCAAACCAGAATGATACTT
>gi|29171631|gb|AY220766.1| Microtus arvalis haplotype Italy cytochrome b (cytb) gene, complete cds; mitochondrial gene for mitochondrial product
GACAAAATCCCATTCCACCCCTATTATACAGTCAAAGATTTCCTAGGAGTCCTTATCCTA
TTAATAGCTTTCATAATTTTGACTTTATTTTTCCCAGATATTCTCGGAGACCCCGACAAT
TACACCCCTGCAAATCCACTCAACACACCACCCCATATCAAACCAGAATGATACTT
>gi|224993502|gb|FJ790027.1| Microtus arvalis haplotype Jura01 cytochrome b gene, partial cds; mitochondrial
GACAAAATCCCATTCCACCCCTATTATACAGTCAAAGATTTCCTAGGAGTCCTTATCCTA
TTAATAGCTTTCATAATTTTGACTTTATTTTTCCCAGATATTCTCGGAGACCCCGACAAT
TACACCCCTGCAAATCCACTCAACACACCACCCCATATCAAACCAGAGTGATATTT
>gi|224993504|gb|FJ790028.1| Microtus arvalis haplotype Jura02 cytochrome b gene, partial cds; mitochondrial
GACAAAATCCCATTCCACCCCTATTATACAGTCAAAGATTTCCTAGGAGTCCTTATCCTA
TTAATAGCTTTCATAATTTTGACTTTATTTTTCCCAGATATTCTCGGAGACCCCGACAAT
TACACCCCTGCAAATCCACTCAACACACCACCCCATATCAAACCAGAGTGATATTT
>gi|224993506|gb|FJ790029.1| Microtus arvalis haplotype Jura03 cytochrome b gene, partial cds; mitochondrial
GACAAAATCCCATTCCACCCCTATTATACAGTCAAAGATTTCCTAGGAGTCCTTATCCTA
TTGATAGCTTTCATAATTTTGACTTTATTTTTCCCAGATATTCTCGGAGACCCCGACAAT
TACACCCCTGCAAATCCACTCAACACACCACCCCATATCAAACCAGAATGATACTT
>gi|224993508|gb|FJ790030.1| Microtus arvalis haplotype LIRu05+06 cytochrome b gene, partial cds; mitochondrial
GACAAAATCCCATTCCACCCCTATTATACAGTCAAAGATTTCCTAGGAGTCCTTATCCTA
TTAATAGCTTTCATAATTTTGACTTTATTTTTCCCAGATATTCTCGGAGACCCCGACAAT
TACACCCCTGCAAATCCACTCAACACACCACCCCATATCAAACCAGAATGATACTT
>gi|29171655|gb|AY220778.1| Microtus arvalis haplotype Netherlands cytochrome b (cytb) gene, complete cds; mitochondrial gene for mitochondrial product
GACAAAATCCCATTCCACCCCTATTATACAGTCAAAGATTTCCTAGGAGTCCTTATCCTA
TTAATAGCTTTCATAATTTTGACTTTATTTTTCCCAGATATTCTCGGAGACCCCGACAAT
TACACCCCTGCAAATCCACTCAACACACCACCCCATATCAAACCAGAATGATACTT
>gi|29171657|gb|AY220779.1| Microtus arvalis haplotype Orkney A1 cytochrome b (cytb) gene, complete cds; mitochondrial gene for mitochondrial product
GACAAAATCCCATTCCACCCCTATTATACAGTCAAAGATTTCCTAGGAGTCCTTATCCTA
TTAATAGCTTTCATAATTTTGACTTTATTTTTCCCAGATATTCTCGGAGACCCCGACAAT
TACACCCCTGCAAATCCACTCAACACACCACCCCATATCAAACCAGAATGATACTT
>gi|29171659|gb|AY220780.1| Microtus arvalis haplotype Orkney A2 cytochrome b (cytb) gene, complete cds; mitochondrial gene for mitochondrial product
GACAAAATCCCATTCCACCCCTATTATACAGTCAAAGATTTCCTAGGAGTCCTTATCCTA
TTAATAGCTTTCATAATTTTGACTTTATTTTTCCCAGATATTCTCGGAGACCCCGACAAT
TACACCCCTGCAAATCCACTCAACACACCACCCCATATCAAACCAGAATGATACTT
>gi|29171661|gb|AY220781.1| Microtus arvalis haplotype Orkney B1 cytochrome b (cytb) gene, complete cds; mitochondrial gene for mitochondrial product
GACAAAATCCCATTCCACCCCTATCATACAGTCAAAGATTTCCTAGGAGTCCTTATCCTA
TTAATAGCTTTCATAATTTTGACTTTATTTTTCCCAGATATTCTCGGAGACCCCGACAAT
TACACCCCTGCAAATCCACTCAACACACCACCCCATATCAAACCAGAATGATACTT
>gi|29171663|gb|AY220782.1| Microtus arvalis haplotype Orkney B2 cytochrome b (cytb) gene, complete cds; mitochondrial gene for mitochondrial product
GACAAAATCCCATTCCACCCCTATTATACAGTCAAAGATTTCCTAGGAGTCCTTATCCTA
TTAATAGCTTTCATAATTTTGACTTTATTTTTCCCAGATATTCTCGGAGACCCCGACAAT
TACACCCCTGCAAATCCACTCAACACACCACCCCATATCAAACCAGAGTGATACTT
>gi|29171665|gb|AY220783.1| Microtus arvalis haplotype orkney B3 cytochrome b (cytb) gene, complete cds; mitochondrial gene for mitochondrial product
GACAAAATCCCATTCCACCCCTATTATACAGTCAAAGATTTCCTAGGAGTCCTTATCCTA
TTAGTAGCTTTCATAATTTTGACTTTATTTTTCCCAGATATTCTCGGAGACCCCGACAAT
TACACCCCTGCAAATCCACTCAACACACCACCCCATATCAAACCAGAGTGATACTT
>gi|29171669|gb|AY220785.1| Microtus arvalis haplotype Orkney C cytochrome b (cytb) gene, complete cds; mitochondrial gene for mitochondrial product
GACAAAATCCCATTCCACCCCTATTATACAGTCAAAGATTTCCTAGGAGTCCTTATCCTA
TTAATAGCTTTCATAATTTTGACTTTATTTTTCCCAGATATTCTCGGAGACCCCGACAAT
TACACCCCTGCAAATCCACTCAACACACCACCCCATATCAAACCAGAGTGATACTT
>gi|29171671|gb|AY220786.1| Microtus arvalis haplotype Orkney D cytochrome b (cytb) gene, complete cds; mitochondrial gene for mitochondrial product
GACAAAATCCCATTCCACCCCTATTATACAGTCAAAGATTTCCTAGGAGTCCTTATCCTA
TTAATAGCTTTCATAATTTTGACTTTATTTTTCCCAGATATTCTCGGAGACCCCGACAAT
TACACCCCTGCAAATCCACTCAACACACCACCCCATATCAAACCAGAGTGATACTT
>gi|29171645|gb|AY220773.1| Microtus arvalis haplotype Poland A cytochrome b (cytb) gene, complete cds; mitochondrial gene for mitochondrial product
GACAAAATCCCATTCCACCCCTATTATACAGTCAAAGATTTCCTAGGAGTCCTTATCCTA
TTAATAGCTTTCATAATTTTGACTTTATTTTTCCCAGATATTCTCGGAGACCCCGACAAT
TACACCCCTGCAAATCCACTCAACACACCACCCCATATTAAACCAGAATGATACTT
>gi|29171643|gb|AY220772.1| Microtus arvalis haplotype Poland B cytochrome b (cytb) gene, complete cds; mitochondrial gene for mitochondrial product
GACAAAATCCCATTCCACCCCTATTATACAGTCAAAGATTTCCTAGGAGTCCTTATCCTA
TTAATAGCTTTCATAATTTTGACTTTATTTTTCCCAGATATTCTCGGAGACCCCGACAAT
TACACCCCTGCAAATCCACTCAACACACCACCCCATATTAAACCAGAATGATACTT
>gi|29171647|gb|AY220774.1| Microtus arvalis haplotype Poland C cytochrome b (cytb) gene, complete cds; mitochondrial gene for mitochondrial product
GACAAAATCCCATTCCACCCCTATTATACAGTCAAAGATTTCCTAGGAGTCCTTATCCTA
TTAATAGCTTTCATAATTTTGACTTTATTTTTCCCAGATATTCTCGGAGACCCCGACAAT
TACACCCCTGCAAATCCACTCAACACACCACCCCATATTAAACCAGAATGATACTT
>gi|29171649|gb|AY220775.1| Microtus arvalis haplotype Poland D cytochrome b (cytb) gene, complete cds; mitochondrial gene for mitochondrial product
GACAAAATCCCATTCCACCCCTATTATACAGTCAAAGATTTCCTAGGAGTCCTTATCCTA
TTAATAGCTTTCATAATTTTGACTTTATTTTTCCCAGATATTCTCGGAGACCCCGACAAT
TACACCCCTGCAAATCCACTCAACACACCACCCCATATTAAACCAGAATGATACTT
>gi|224993510|gb|FJ790031.1| Microtus arvalis haplotype Rheintal01 cytochrome b gene, partial cds; mitochondrial
GACAAAATCCCATTCCACCCCTATTATACAGTCAAAGATTTCCTAGGAGTCCTTATCCTA
TTAATAGCTTTCATAATTTTGACTTTATTTTTCCCAGATATTCTCGGAGACCCCGACAAT
TACACCCCTGCAAATCCACTCAACACACCACCCCATATCAAACCAGAATGATACTT
>gi|224993512|gb|FJ790032.1| Microtus arvalis haplotype Rheintal02 cytochrome b gene, partial cds; mitochondrial
GACAAAATCCCATTCCACCCCTATTATACAGTCAAAGATTTCCTAGGAATCCTTATCCTA
TTAATAGCTTTCATAATTTTGACTTTATTTTTCCCAGATATTCTCGGAGACCCCGACAAT
TACACCCCTGCAAATCCACTCAACACACCACCCCATATCAAACCAGAATGATACTT
>gi|224993514|gb|FJ790033.1| Microtus arvalis haplotype Rheintal03 cytochrome b gene, partial cds; mitochondrial
GACAAAATCCCATTCCACCCCTATTATACAGTCAAAGATTTCCTAGGAGTCCTTATCCTA
TTAATAGCTTTCATAATTTTGACTTTATTTTTCCCAGATATTCTCGGAGACCCCGACAAT
TACACCCCTGCAAATCCACTCAACACACCACCCCATATCAAACCAGAATGATACTT
>gi|29171641|gb|AY220771.1| Microtus arvalis haplotype Russia B cytochrome b (cytb) gene, complete cds; mitochondrial gene for mitochondrial product
GACAAAATCCCATTCCACCCCTATTATACAGTCAAAGATTTCCTAGGAGTCCTTATCCTA
TTAATAGCTTTCATAATTTTGACTTTATTTTTCCCAGATATTCTCGGAGACCCCGACAAT
TACACCCCTGCAAATCCACTCAACACACCACCCCATATTAAACCAGAATGATACTT
>gi|29171625|gb|AY220763.1| Microtus arvalis haplotype Russia C cytochrome b (cytb) gene, complete cds; mitochondrial gene for mitochondrial product
GACAAAATCCCATTTCACCCCTATTATACAGTCAAAGATTTCTTAGGGGTCCTTATCCTA
TTAATAGCTTTCATAATTTTGACTTTATTTTTCCCAGATATTCTCGGAGACCCCGACAAT
TACACCCCTGCAAATCCACTCAACACACCACCCCATATCAAACCAGAATGATACTT
>gi|29171627|gb|AY220764.1| Microtus arvalis haplotype Siberia A cytochrome b (cytb) gene, complete cds; mitochondrial gene for mitochondrial product
GACAAAATCCCATTTCACCCCTATTATACAGTCAAAGATTTCTTAGGAGTCCTTATCCTA
TTAATAGCTTTCATAATTTTGACTTTGTTTTTCCCAGATATTCTCGGAGACCCCGACAAT
TACACCCCTGCAAATCCACTCAACACACCACCCCATATCAAACCAGAATGATACTT
>gi|29171629|gb|AY220765.1| Microtus arvalis haplotype Siberia B cytochrome b (cytb) gene, complete cds; mitochondrial gene for mitochondrial product
GACAAAATCCCATTTCACCCCTATTATACAGTCAAAGATTTCTTAGGAGTCCTTATCCTA
TTAATAGCTTTCATAATTTTGACTTTATTTTTCCCAGATATTCTCGGAGACCCCGACAAT
TACACCCCTGCAAATCCACTCAACACACCACCCCATATCAAACCAGAATGATACTT
>gi|29171633|gb|AY220767.1| Microtus arvalis haplotype Slovakia A cytochrome b (cytb) gene, complete cds; mitochondrial gene for mitochondrial product
GACAAAATCCCATTCCACCCCTATTATACAGTCAAAGATTTCCTAGGAGTCCTTATCCTA
TTAATAGCTTTCATAATTTTGACTTTATTTTTCCCAGATATTCTCGGAGACCCCGACAAT
TACACCCCTGCAAATCCACTCAACACACCACCCCATATCAAACCAGAATGATACTT
>gi|29171635|gb|AY220768.1| Microtus arvalis haplotype Slovakia B cytochrome b (cytb) gene, complete cds; mitochondrial gene for mitochondrial product
GACAAAATCCCATTCCACCCCTATTATACAGTCAAAGATTTCCTAGGAGTCCTTATCCTA
TTAATAGCTTTCATAATTTTGACTTTATTTTTCCCAGATATTCTCGGAGACCCCGACAAT
TACACCCCTGCAAATCCACTCAACACACCACCCCATATCAAACCAGAATGATACTT
>gi|29171675|gb|AY220788.1| Microtus arvalis haplotype Spain A cytochrome b (cytb) gene, complete cds; mitochondrial gene for mitochondrial product
GACAAAATCCCATTCCACCCCTATTATACAGTCAAAGATTTCCTAGGAGTCCTTATCCTA
TTAATAGCTTTCATAATTTTGACTTTATTTTTCCCAGATATTCTCGGAGACCCCGACAAT
TACACCCCTGCAAATCCACTCAACACACCACCCCATATTAAACCAGAATGATATTT
>gi|29171677|gb|AY220789.1| Microtus arvalis haplotype Spain B cytochrome b (cytb) gene, complete cds; mitochondrial gene for mitochondrial product
GACAAAATCCCATTCCACCCCTATTATACAGTCAAAGATTTCCTAGGGGTCCTTATCCTA
TTAATAGCTTTCATAATTTTGACTTTATTTTTCCCAGATATTCTCGGAGACCCCGACAAT
TACACCCCTGCAAATCCACTCAACACACCACCCCATATCAAACCAGAATGATACTT
>gi|29171623|gb|AY220762.1| Microtus arvalis haplotype Ukraine B cytochrome b (cytb) gene, complete cds; mitochondrial gene for mitochondrial product
GACAAAATCCCATTTCACCCCTATTATACAGTCAAAGATTTCTTAGGAGTCCTTATCCTA
TTAATAGCTTTCATAATTTTGACTTTATTTTTCCCAGATATTCTCGGAGACCCCGACAAT
TACACCCCTGCAAATCCACTCAACACACCACCCCATATTAAACCAGAATGATACTT
>gi|307335458|gb|GU954315.1| Microtus arvalis isolate 04 cytochrome b (cytb) gene, partial cds; mitochondrial
GACAAAATCCCATTCCACCCCTATTATACAGTCAAAGATTTCCTAGGAGTCCTTATCCTA
TTAATAGCTTTCATAATTTTGACTTTATTTTTCCCAGATATTCTCGGAGACCCCGACAAT
TACACCCCTGCAAATCCACTCAACACACCACCCCATATTAAACCAGAATGATACTT
>gi|307335456|gb|GU954314.1| Microtus arvalis isolate 05 cytochrome b (cytb) gene, partial cds; mitochondrial
GACAAAATCCCATTCCACCCCTATTATACAGTCAAAGATTTCCTAGGAGTCCTTATCCTA
TTAATAGCTTTCATAATTTTGACTTTATTTTTCCCAGATATTCTCGGAGACCCCGACAAT
TACACCCCTGCAAATCCACTCAACACACCACCCCATATTAAACCAGAATGATACTT
>gi|188484426|gb|EU439953.1| Microtus arvalis isolate Sen05/121 cytochrome b gene, partial cds; mitochondrial
GACAAAATCCCATTCCACCCCTATTATACAGTCAAAGATTTCCTAGGAGTCCTTATCCTA
TTAATAGCTTTCATAATTTTGACTTTATTTTTCCCAGATATTCTCGGAGACCCCGACAAT
TACACCCCTGCAAATCCACTCAACACACCACCCCATATCAAACCAGAATGATACTT
>gi|189459378|gb|EU439954.1| Microtus arvalis isolate Sen05/139 cytochrome b gene, partial cds; mitochondrial
GACAAAATCCCATTCCACCCCTATTATACAGTCAAAGATTTCCTAGGAGTCCTTATCCTA
TTAATAGCTTTCATAATTTTGACTTTATTTTTCCCAGATATTCTCGGAGACCCCGACAAT
TACACCCCTGCAAATCCACTCAACACACCACCCCATATCAAACCAGAATGATACTT
>gi|188484429|gb|EU439955.1| Microtus arvalis isolate Sen05/174 cytochrome b gene, partial cds; mitochondrial
GACAAAATCCCATTCCACCCCTATTATACAGTCAAAGATTTCCTAGGAGTCCTTATCCTA
TTAATAGCTTTCATAATTTTGACTTTATTTTTCCCAGATATTCTCGGAGACCCCGACAAT
TACACCCCTGCAAATCCACTCAACACACCACCCCATATCAAACCAGAATGATACTT
>gi|188484433|gb|EU439957.1| Microtus arvalis isolate Sen05/204 cytochrome b gene, partial cds; mitochondrial
GACAAAATCCCATTCCACCCCTATTATACAGTCAAAGATTTCCTAGGAGTCCTTATCCTA
TTAATAGCTTTCATAATTTTGACTTTATTTTTCCCAGATATTCTCGGAGACCCCGACAAT
TACACCCCTGCAAATCCACTCAACACACCACCCCATATCAAACCAGAATGATACTT
>gi|188484435|gb|EU439958.1| Microtus arvalis isolate Sen05/205 cytochrome b gene, partial cds; mitochondrial
GACAAAATCCCATTCCACCCCTATTATACAGTCAAAGATTTCCTAGGAGTCCTTATCCTA
TTAATAGCTTTCATAATTTTGACTTTATTTTTCCCAGATATTCTCGGAGACCCCGACAAT
TACACCCCTGCAAATCCACTCAACACACCACCCCATATCAAACCAGAATGATACTT
>gi|188484437|gb|EU439959.1| Microtus arvalis isolate Sen05/222 cytochrome b gene, partial cds; mitochondrial
GACAAAATCCCATTCCACCCCTATTATACAGTCAAAGATTTCCTAGGAGTCCTTATCCTA
TTAATAGCTTTCATAATTTTGACTTTATTTTTCCCAGATATTCTCGGAGACCCCGACAAT
TACACCCCTGCAAATCCACTCAACACACCACCCCATATCAAACCAGAATGATACTT
>gi|211723792|emb|AM991024.1| Microtus arvalis mitochondrial cytb gene for cytochrome b, specimen voucher Ma1
GACAAAATCCCATTCCACCCCTATTATACAGTCAAAGATTTCCTAGGAGTCCTTATCCTA
TTAATAGCTTTCATAATTTTGACTTTATTTTTCCCAGATATTCTCGGAGACCCCGACAAT
TACACCCCTGCAAATCCACTCAACACACCACCCCATATCAAACCAGAATGATACTT
>gi|211723806|emb|AM991031.1| Microtus arvalis mitochondrial cytb gene for cytochrome b, specimen voucher Ma10
GACAAAATCCCATTCCACCCCTATTATACAGTCAAAGATTTCCTAGGAGTCCTTATCCTA
TTAATAGCTTTCATAATTTTGACTTTATTTTTCCCAGATATTCTCGGAGACCCCGACAAT
TACACCCCTGCAAATCCACTCAACACACCACCTCATATCAAACCAGAATGATACTT
>gi|211725884|emb|AM991070.1| Microtus arvalis mitochondrial cytb gene for cytochrome b, specimen voucher Ma102
GACAAAATCCCATTCCACCCTTATTATACAGTCAAAGATTTCCTAGGAGTCCTTATCCTA
TTAATAGCTTTCATAATTTTGACTTTATTTTTCCCAGATATTCTCGGAGACCCCGACAAT
TACACCCCTGCAAATCCACTCAACACACCACCCCATATCAAACCAGAATGATACTT
>gi|211725886|emb|AM991071.1| Microtus arvalis mitochondrial cytb gene for cytochrome b, specimen voucher Ma103
GACAAAATCCCATTCCACCCTTATTATACAGTCAAAGATTTCCTAGGAGTCCTTATCCTA
TTAATAGCTTTCATAATTTTGACTTTATTTTTCCCAGATATTCTCGGAGACCCCGACAAT
TACACCCCTGCAAATCCACTCAACACACCACCCCATATCAAACCAGAATGATACTT
>gi|211725888|emb|AM991072.1| Microtus arvalis mitochondrial cytb gene for cytochrome b, specimen voucher Ma106
GACAAAATCCCATTCCACCCTTATTATACAGTCAAAGATTTCCTAGGAGTCCTTATCCTA
TTAATAGCTTTCATAATTTTGACTTTATTTTTCCCAGATATTCTCGGAGACCCCGACAAT
TACACCCCTGCAAATCCACTCAACACACCACCCCATATCAAACCAGAATGATACTT
>gi|211725890|emb|AM991073.1| Microtus arvalis mitochondrial cytb gene for cytochrome b, specimen voucher Ma109
GACAAAATCCCATTCCACCCTTATTATACAGTCAAAGATTTCCTAGGAGTCCTTATCCTA
TTAATAGCTTTCATAATTTTGACTTTATTTTTCCCAGATATTCTCGGAGACCCCGACAAT
TACACCCCTGCAAATCCACTCAACACACCACCCCATATCAAACCAGAATGATACTT
>gi|211725892|emb|AM991074.1| Microtus arvalis mitochondrial cytb gene for cytochrome b, specimen voucher Ma110
GACAAAATCCCATTCCACCCCTATTATACAGTCAAAGATTTCCTAGGAGTCCTTATCCTA
TTAATAGCTTTCATAATTTTGACTTTATTTTTCCCAGATATTCTCGGAGACCCCGACAAT
TACACCCCTGCAAATCCACTCAACACACCACCCCATATCAAACCAGAGTGATATTT
>gi|211725894|emb|AM991075.1| Microtus arvalis mitochondrial cytb gene for cytochrome b, specimen voucher Ma113
GACAAAATCCCATTCCACCCCTATTATACAGTCAAAGATTTCCTAGGAGTCCTTATCCTA
TTAATAGCTTTCATAATTTTGACTTTATTTTTCCCAGATATTCTCGGAGACCCCGACAAT
TACACCCCTGCAAATCCACTCAACACACCACCCCATATTAAACCAGAGTGATATTT
>gi|211725898|emb|AM991077.1| Microtus arvalis mitochondrial cytb gene for cytochrome b, specimen voucher Ma120
GACAAAATCCCATTCCACCCCTATTATACAGTCAAAGATTTCCTAGGAGTCCTTATCCTA
TTAATAGCTTTCATAATTTTGACTTTATTTTTCCCAGATATTCTCGGAGACCCCGACAAT
TACACCCCTGCAAATCCACTCAACACACCACCCCATATCAAACCAGAGTGATATTT
>gi|211725900|emb|AM991078.1| Microtus arvalis mitochondrial cytb gene for cytochrome b, specimen voucher Ma123
GACAAAATCCCATTCCACCCCTATTATACAGTCAAAGATTTCCTAGGAGTCCTTATCCTA
TTAATAGTTTTCATAATTTTGACTTTATTTTTCCCAGATATTCTCGGAGACCCCGACAAT
TACACCCCTGCAAATCCACTCAACACACCACCCCATATCAAACCAGAGTGATATTT
>gi|211725902|emb|AM991079.1| Microtus arvalis mitochondrial cytb gene for cytochrome b, specimen voucher Ma125
GACAAAATCCCATTCCACCCCTATTATACAGTCAAAGATTTCCTAGGAGTCCTTATCCTA
TTAATAGTTTTCATAATTTTGACTTTATTTTTCCCAGATATTCTCGGAGACCCCGACAAT
TACACCCCTGCAAATCCACTCAACACACCACCCCATATCAAACCAGAGTGATATTT
>gi|211725904|emb|AM991080.1| Microtus arvalis mitochondrial cytb gene for cytochrome b, specimen voucher Ma129
GACAAAATCCCATTCCACCCCTATTATACAGTCAAAGATTTCCTAGGAGTCCTTATCCTA
TTAATAGCTTTCATAATTTTGACTTTATTTTTCCCAGATATTCTCGGAGACCCCGACAAT
TACACCCCTGCAAATCCACTCAACACACCACCCCATATCAAACCAGAGTGATATTT
>gi|211723808|emb|AM991032.1| Microtus arvalis mitochondrial cytb gene for cytochrome b, specimen voucher Ma13
GACAAAATCCCATTCCACCCCTATTATACAGTCAAAGATTTCCTGGGAGTCCTTATCCTA
TTAATGGCTTTCATAATTTTGACTTTATTTTTCCCAGATATTCTCGGAGACCCCGACAAT
TACACCCCTGCAAATCCACTCAACACACCACCCCATATCAAACCAGAATGATACTT
>gi|211725906|emb|AM991081.1| Microtus arvalis mitochondrial cytb gene for cytochrome b, specimen voucher Ma131
GACAAAATCCCATTCCACCCCTATTATACAGTCAAAGATTTCCTAGGAGTCCTTATCCTA
TTAATAGCTTTCATAATTTTGACTTTATTTTTCCCAGATATTCTCGGAGACCCCGACAAT
TACACCCCTGCAAATCCACTCAACACACCACCCCATATCAAACCAGAGTGATACTT
>gi|211725908|emb|AM991082.1| Microtus arvalis mitochondrial cytb gene for cytochrome b, specimen voucher Ma133
GACAAAATCCCATTCCACCCCTATTATACAGTCAAAGATTTCCTAGGAGTCCTTATCCTA
TTAATAGCTTTCATAATTTTGACTTTATTTTTCCCAGATATTCTCGGAGACCCCGACAAT
TACACCCCTGCAAATCCACTCAACACACCACCCCATATCAAACCAGAGTGATATTT
>gi|211725910|emb|AM991083.1| Microtus arvalis mitochondrial cytb gene for cytochrome b, specimen voucher Ma134
GACAAAATCCCATTCCACCCCTATTATACAGTCAAAGATTTCCTAGGAGTCCTTATCCTA
TTAATAGCTTTCATAATTTTGACTTTATTTTTCCCAGATATTCTCGGAGACCCCGACAAT
TACACCCCTGCAAATCCACTCAACACACCACCCCATATCAAACCAGAGTGATATTT
>gi|211725912|emb|AM991084.1| Microtus arvalis mitochondrial cytb gene for cytochrome b, specimen voucher Ma135
GACAAAATCCCATTCCACCCCTATTATACAGTCAAAGATTTCCTAGGAGTCCTTATCCTA
TTAATAGCTTTCATAATTTTGACTTTATTTTTCCCAGATATTCTCGGAGACCCCGACAAT
TACACCCCTGCAAATCCACTCAACACACCACCCCATATCAAACCAGAGTGATACTT
>gi|211725914|emb|AM991085.1| Microtus arvalis mitochondrial cytb gene for cytochrome b, specimen voucher Ma138
GACAAAATCCCATTCCACCCCTATTATACAGTCAAAGATTTCCTAGGAGTCCTTATCCTA
TTAATAGCTTTCATAATTTTGACTTTATTTTTCCCAGATATTCTCGGAGACCCCGACAAT
TACACCCCTGCAAATCCACTCAACACACCACCCCATATCAAACCAGAGTGATATTT
>gi|211725916|emb|AM991086.1| Microtus arvalis mitochondrial cytb gene for cytochrome b, specimen voucher Ma141
GACAAAATCCCATTCCACCCCTATTATACAGTCAAAGATTTCCTAGGAGTCCTTATCCTA
TTAATAGCTTTCATAATTTTGACTTTATTTTTCCCAGATATTCTCGGAGACCCCGACAAT
TACACCCCTGCAAATCCACTCAACACACCACCCCATATTAAACCAGAGTGATATTT
>gi|211725918|emb|AM991087.1| Microtus arvalis mitochondrial cytb gene for cytochrome b, specimen voucher Ma144
GACAAAATCCCATTCCACCCCTATTATACAGTCAAAGATTTCCTAGGAGTCCTTATCCTA
TTAATAGCTTTCATAATTTTGACTTTATTTTTCCCAGATATTCTCGGAGACCCCGACAAT
TACACCCCTGCAAATCCACTCAACACACCACCCCATATCAAACCAGAGTGATACTT
>gi|211725920|emb|AM991088.1| Microtus arvalis mitochondrial cytb gene for cytochrome b, specimen voucher Ma145
GACAAAATCCCATTCCACCCCTATTATACAGTCAAAGATTTCCTAGGAGTCCTTATCCTA
TTAATAGCTTTCATAATTTTGACTTTATTTTTCCCAGATATTCTCGGAGACCCCGACAAT
TACACCCCTGCAAATCCACTCAACACACCACCCCATATCAAACCAGAGTGATATTT
>gi|211725922|emb|AM991089.1| Microtus arvalis mitochondrial cytb gene for cytochrome b, specimen voucher Ma148
GACAAAATCCCATTCCACCCCTATTATACAGTCAAAGATTTCCTAGGAGTCCTTATCCTA
TTAATAGCTTTCATAATTTTGACTTTATTTTTCCCAGATATTCTCGGAGACCCCGACAAT
TACACCCCTGCAAATCCACTCAACACACCACCCCATATCAAACCAGAGTGATATTT
>gi|211725924|emb|AM991090.1| Microtus arvalis mitochondrial cytb gene for cytochrome b, specimen voucher Ma149
GACAAAATCCCATTCCACCCCTATTATACAGTCAAAGATTTCCTAGGAGTCCTTATCCTA
TTAATAGCTTTCATAATTTTGACTTTATTTTTCCCAGATATTCTCGGAGACCCCGACAAT
TACACCCCTGCAAATCCACTCAACACACCACCCCATATCAAACCAGAGTGATACTT
>gi|211723810|emb|AM991033.1| Microtus arvalis mitochondrial cytb gene for cytochrome b, specimen voucher Ma15
GACAAAATCCCATTCCACCCCTATTATACAGTCAAAGATTTCCTGGGAGTCCTTATCCTA
TTAATAGCTTTCATAATTTTGACTTTATTTTTCCCAGATATTCTCGGAGACCCCGACAAT
TACACCCCTGCAAATCCACTCAACACACCACCCCATATTAAACCAGAGTGATACTT
>gi|211725926|emb|AM991091.1| Microtus arvalis mitochondrial cytb gene for cytochrome b, specimen voucher Ma150
GACAAAATCCCATTCCACCCCTATTATACAGTCAAAGATTTCCTAGGAGTCCTTATCCTA
TTAATAGCTTTCATAATTTTGACTTTATTTTTCCCAGATATTCTCGGAGACCCCGACAAT
TACACCCCTGCAAATCCACTCAACACACCACCCCATATCAAACCAGAGTGATATTT
>gi|211725930|emb|AM991093.1| Microtus arvalis mitochondrial cytb gene for cytochrome b, specimen voucher Ma158
GACAAAATCCCATTCCACCCCTATTATACAGTCAAAGATTTCCTAGGAGTCCTTATCCTA
TTAATAGCTTTCATAATTTTGACTTTATTTTTCCCAGATATTCTCGGAGACCCCGACAAT
TACACCCCTGCAAATCCACTCAACACACCACCCCATATCAAACCAGAGTGATATTT
>gi|211725932|emb|AM991094.1| Microtus arvalis mitochondrial cytb gene for cytochrome b, specimen voucher Ma159
GACAAAATCCCATTCCACCCCTATTATACAGTCAAAGATTTCCTAGGAGTCCTTATCCTA
TTAATAGCTTTCATAATTTTGACTTTATTTTTCCCAGATATTCTCGGAGACCCCGACAAT
TACACCCCTGCAAATCCACTCAACACACCACCCCATATCAAACCAGAGTGATATTT
>gi|211723812|emb|AM991034.1| Microtus arvalis mitochondrial cytb gene for cytochrome b, specimen voucher Ma17
GACAAAATCCCATTCCACCCCTATTATACAGTCAAAGATTTCCTAGGAGTCCTTATCCTA
TTAATAGCTTTCATAATTTTGACTTTATTTTTCCCAGATATTCTCGGAGACCCCGACAAT
TACACCCCTGCAAATCCACTCAACACACCACCCCATATCAAACCAGAATGATACTT
>gi|211724814|emb|AM991035.1| Microtus arvalis mitochondrial cytb gene for cytochrome b, specimen voucher Ma18
GACAAAATCCCATTCCACCCCTATTATACAGTCAAAGATTTCCTGGGAGTCCTTATCCTA
TTAATGGCTTTCATAATTTTGACTTTATTTTTCCCAGATATTCTCGGAGACCCCGACAAT
TACACCCCTGCAAATCCACTCAACACACCACCCCATATCAAACCAGAATGATACTT
>gi|211724816|emb|AM991036.1| Microtus arvalis mitochondrial cytb gene for cytochrome b, specimen voucher Ma19
GACAAAATCCCATTCCACCCCTATTATACAGTCAAAGATTTCCTAGGAGTCCTTATCCTA
TTAATAGCTTTCATAATTTTGACTTTATTTTTCCCAGATATTCTCGGAGACCCCGACAAT
TACACCCCTGCAAATCCACTCAACACACCACCCCATATCAAACCAGAATGATACTT
>gi|211725934|emb|AM991095.1| Microtus arvalis mitochondrial cytb gene for cytochrome b, specimen voucher Ma195
GACAAAATCCCATTCCACCCCTATTATACAGTCAAAGATTTCCTGGGAGTCCTTATCCTA
TTAATAGCTTTCATAATTTTGACTTTATTTTTCCCAGATATTCTCGGAGACCCCGACAAT
TACACCCCTGCAAATCCACTCAACACACCACCCCATATTAAACCAGAGTGATACTT
>gi|211725936|emb|AM991096.1| Microtus arvalis mitochondrial cytb gene for cytochrome b, specimen voucher Ma196
GACAAAATCCCATTCCACCCCTATTATACAGTCAAAGATTTCCTGGGAGTCCTTATCCTA
TTAATAGCTTTCATAATTTTGACTTTATTTTTTCCAGATATTCTCGGAGACCCCGACAAT
TACACCCCTGCAAATCCACTCAACACACCACCCCATATTAAACCAGAGTGATACTT
>gi|211723794|emb|AM991025.1| Microtus arvalis mitochondrial cytb gene for cytochrome b, specimen voucher Ma2
GACAAAATCCCATTCCACCCCTATTATACAGTCAAAGATTTCCTAGGAGTCCTTATCCTA
TTAATAGCTTTCATAATTTTGACTTTATTTTTCCCAGATATTCTCGGAGACCCCGACAAT
TACACCCCTGCAAATCCACTCAACACACCACCCCATATCAAACCAGAATGATACTT
>gi|211724818|emb|AM991037.1| Microtus arvalis mitochondrial cytb gene for cytochrome b, specimen voucher Ma22
GACAAAATCCCATTCCACCCCTATTATACAGTCAAAGATTTCCTGGGAGTCCTTATCCTA
TTAATGGCTTTCATAATTTTGACTTTATTTTTCCCAGATATTCTCGGAGACCCCGACAAT
TACACCCCTGCAAATCCACTCAACACACCACCCCATATCAAACCAGAATGATACTT
>gi|211724820|emb|AM991038.1| Microtus arvalis mitochondrial cytb gene for cytochrome b, specimen voucher Ma23
GACAAAATCCCATTCCACCCCTATTATACAGTCAAAGATTTCCTGGGAGTCCTTATCCTA
TTAATGGCTTTCATAATTTTGACTTTATTTTTCCCAGATATTCTCGGAGACCCCGACAAT
TACACCCCTGCAAATCCACTCAACACACCACCCCATATCAAACCAGAATGATACTT
>gi|211724822|emb|AM991039.1| Microtus arvalis mitochondrial cytb gene for cytochrome b, specimen voucher Ma24
GACAAAATCCCATTCCACCCCTATTATACAGTCAAAGATTTCCTAGGAGTCCTTATCCTA
TTAATAGCTTTCATAATTTTGACTTTATTTTTCCCAGATATTCTCGGAGACCCCGACAAT
TACACCCCTGCAAATCCACTCAACACACCACCCCATATCAAACCAGAGTGATATTT
>gi|211724824|emb|AM991040.1| Microtus arvalis mitochondrial cytb gene for cytochrome b, specimen voucher Ma26
GACAAAATCCCATTCCACCCCTATTATACAGTCAAAGATTTCCTAGGAGTCCTTATCCTA
TTAATAGCTTTCATAATTTTGACTTTATTTTTCCCAGATATTCTCGGAGACCCCGACAAT
TACACCCCTGCAAATCCACTCAACACACCACCCCATATCAAACCAGAGTGATATTT
>gi|211724826|emb|AM991041.1| Microtus arvalis mitochondrial cytb gene for cytochrome b, specimen voucher Ma28
GACAAAATCCCATTCCACCCCTATTATACAGTCAAAGATTTCCTAGGAGTCCTTATCCTA
TTAATAGCTTTCATAATTTTGACTTTATTTTTCCCAGATATTCTCGGAGACCCCGACAAT
TACACCCCTGCAAATCCACTCAACACACCACCCCATATCAAACCAGAATGATATTT
>gi|211724828|emb|AM991042.1| Microtus arvalis mitochondrial cytb gene for cytochrome b, specimen voucher Ma29
GACAAAATCCCATTCCACCCCTATTATACAGTCAAAGATTTCCTGGGAGTCCTTATCCTA
TTAATAGCTTTCATAATTTTGACTTTATTTTTCCCAGATATTCTCGGAGACCCCGACAAT
TACACCCCTGCAAATCCACTCAACACACCACCCCATATTAAACCAGAGTGATACTT
>gi|211724830|emb|AM991043.1| Microtus arvalis mitochondrial cytb gene for cytochrome b, specimen voucher Ma31
GACAAAATCCCATTCCACCCCTATTATACAGTCAAAGATTTCCTGGGAGTCCTTATCCTA
TTAATAGCTTTCATAATTTTGACTTTATTTTTCCCAGATATTCTCGGAGACCCCGACAAT
TACACCCCTGCAAATCCACTCAACACACCACCCCATATTAAACCAGAGTGATACTT
>gi|211724832|emb|AM991044.1| Microtus arvalis mitochondrial cytb gene for cytochrome b, specimen voucher Ma33
GACAAAATCCCATTCCACCCCTATTATACAGTCAAAGATTTCCTAGGGGTCCTTATCCTA
TTAATAGCTTTCATAATTTTGACTTTATTTTTCCCAGATATTCTCGGAGACCCCGACAAT
TACACCCCTGCAAATCCACTCAACACACCACCCCATATCAAACCAGAATGATACTT
>gi|211724834|emb|AM991045.1| Microtus arvalis mitochondrial cytb gene for cytochrome b, specimen voucher Ma34
GACAAAATCCCATTCCACCCCTATTATACAGTCAAAGATTTCCTAGGAGTCCTTATCCTA
TTAATAGCTTTCATAATTTTGACTTTATTTTTCCCAGATATTCTCGGAGACCCCGACAAT
TACACCCCTGCAAATCCACTCAACACACCACCCCATATCAAACCAGAATGATACTT
>gi|211724836|emb|AM991046.1| Microtus arvalis mitochondrial cytb gene for cytochrome b, specimen voucher Ma36
GACAAAATCCCATTCCACCCCTATTATACAGTCAAAGATTTCCTAGGAGTCCTTATCCTA
TTAATAGCTTTCATAATTTTGACTTTATTTTTCCCAGATATTCTCGGAGACCCCGACAAT
TACACCCCTGCAAATCCACTCAACACACCACCCCATATCAAACCAGAATGATACTT
>gi|211724838|emb|AM991047.1| Microtus arvalis mitochondrial cytb gene for cytochrome b, specimen voucher Ma39
GACAAAATCCCATTCCACCCCTATTATACAGTCAAAGATTTCCTAGGAGTCCTTATCCTA
TTAATAGCTTTCATAATTTTGACTTTATTTTTCCCAGATATTCTCGGAGACCCCGACAAT
TACACCCCTGCAAATCCACTCAACACACCACCCCATATCAAACCAGAATGATACTT
>gi|211723796|emb|AM991026.1| Microtus arvalis mitochondrial cytb gene for cytochrome b, specimen voucher Ma4
GACAAAATCCCATTCCACCCCTATTATACAGTCAAAGATTTCTTAGGAGTCCTTATCCTA
TTAATAGCTTTCATAATTTTGACTTTATTTTTCCCAGATATTCTCGGAGACCCCGACAAT
TACACCCCTGCAAATCCACTCAACACACCACCCCATATTAAACCAGAATGATACTT
>gi|211724840|emb|AM991048.1| Microtus arvalis mitochondrial cytb gene for cytochrome b, specimen voucher Ma45
GACAAAATCCCATTCCACCCCTATTATACAGTCAAAGATTTCCTAGGAGTCCTTATCCTA
TTAATAGCTTTCATAATTTTGACTTTATTTTTCCCAGATATTCTCGGAGACCCCGACAAT
TACACCCCTGCAAATCCACTCAACACACCACCCCATATTAAACCAGAATGATACTT
>gi|211724842|emb|AM991049.1| Microtus arvalis mitochondrial cytb gene for cytochrome b, specimen voucher Ma46
GACAAAATCCCATTCCACCCCTATTATACAGTCAAAGATTTCCTAGGAGTCCTTATCCTA
TTAATAGCTTTCATAATTTTGACTTTATTTTTCCCAGATATTCTCGGAGACCCCGACAAT
TACACCCCTGCAAATCCACTCAACACACCACCCCATATCAAACCAGAGTGATATTT
>gi|211724844|emb|AM991050.1| Microtus arvalis mitochondrial cytb gene for cytochrome b, specimen voucher Ma47
GACAAAATCCCATTCCACCCCTATTATACAGTCAAAGATTTCCTAGGAGTCCTTATCCTA
TTAATAGCTTTCATAATTTTGACTTTATTTTTCCCAGATATTCTCGGAGACCCCGACAAT
TACACCCCTGCAAATCCACTCAACACACCACCCCATATCAAACCAGAGTGATACTT
>gi|211724846|emb|AM991051.1| Microtus arvalis mitochondrial cytb gene for cytochrome b, specimen voucher Ma48
GACAAAATCCCATTCCACCCCTATTATACAGTCAAAGATTTCCTAGGAGTCCTTATCCTA
TTAATAGCTTTCATAATTTTGACTTTATTTTTCCCAGATATTCTCGGAGACCCCGACAAT
TACACCCCTGCAAATCCACTCAACACACCACCCCATATCAAACCAGAGTGATATTT
>gi|211724848|emb|AM991052.1| Microtus arvalis mitochondrial cytb gene for cytochrome b, specimen voucher Ma52
GACAAAATCCCATTCCACCCCTATTATACAGTCAAAGATTTCCTAGGAGTCCTTATCCTA
TTAATAGCTTTCATAATTTTGACTTTATTTTTCCCAGATATTCTCGGAGACCCCGACAAT
TACACCCCTGCAAATCCACTCAACACACCACCCCATATCAAACCAGAGTGATATTT
>gi|211724850|emb|AM991053.1| Microtus arvalis mitochondrial cytb gene for cytochrome b, specimen voucher Ma54
GACAAAATCCCATTCCACCCCTATTATACAGTCAAAGATTTCCTAGGAGTCCTTATCCTA
TTAATAGCTTTCATAATTTTGACTTTATTTTTCCCAGATATTCTCGGAGACCCCGACAAT
TACACCCCTGCAAATCCACTCAACACACCACCCCATATCAAACCAGAGTGATATTT
>gi|211725938|emb|AM991097.1| Microtus arvalis mitochondrial cytb gene for cytochrome b, specimen voucher Ma560
GACAAAATCCCATTCCACCCCTATTATACAGTCAAAGATTTCCTAGGAGTCCTTATCCTA
TTAATAGCTTTCATAATTTTGACTTTATTTTTCCCAGATATTCTCGGAGACCCCGACAAT
TACACCCCTGCAAATCCACTCAACACACCACCCCATATCAAACCAGAGTGATATTT
>gi|211725940|emb|AM991098.1| Microtus arvalis mitochondrial cytb gene for cytochrome b, specimen voucher Ma561
GACAAAATCCCATTCCACCCCTATTATACAGTCAAAGATTTCCTAGGAGTCCTTATCCTA
TTAATAGCTTTCATAATTTTGACTTTATTTTTCCCAGATATTCTCGGAGACCCCGACAAT
TACACCCCTGCAAATCCACTCAACACACCACCCCATATCAAACCAGAGTGATATTT
>gi|211724852|emb|AM991054.1| Microtus arvalis mitochondrial cytb gene for cytochrome b, specimen voucher Ma57
GACAAAATCCCATTCCACCCCTATTATACAGTCAAAGATTTCCTAGGAGTCCTTATCCTA
TTAATAGCTTTCATAATTTTGACTTTATTTTTCCCAGATATTCTCGGAGACCCCGACAAT
TACACCCCTGCAAATCCACTCAACACACCACCCCATATCAAACCAGAGTGATATTT
>gi|211723798|emb|AM991027.1| Microtus arvalis mitochondrial cytb gene for cytochrome b, specimen voucher Ma6
GACAAAATCCCATTCCACCCCTATTATACAGTCAAAGATTTCCTAGGAGTCCTTATCCTA
TTAATAGCTTTCATAATTTTGACTTTATTTTTCCCAGATATTCTCGGAGACCCCGACAAT
TACACCCCTGCAAATCCACTCAACACACCACCCCATATTAAACCAGAATGATACTT
>gi|211724854|emb|AM991055.1| Microtus arvalis mitochondrial cytb gene for cytochrome b, specimen voucher Ma61
GACAAAATCCCATTCCACCCCTATTATACAGTCAAAGATTTCCTAGGAGTCCTTATCCTA
TTAATAGCTTTCATAATTTTGACTTTATTTTTCCCAGATATTCTCGGAGACCCCGACAAT
TACACCCCTGCAAATCCACTCAACACACCACCCCATATCAAACCAGAGTGATATTT
>gi|211724856|emb|AM991056.1| Microtus arvalis mitochondrial cytb gene for cytochrome b, specimen voucher Ma62
GACAAAATCCCATTCCACCCCTATTATACAGTCAAAGATTTCCTAGGAGTCCTTATCCTA
TTAATAGCTTTCATAATTTTGACTTTATTTTTCCCAGATATTCTCGGAGACCCCGACAAT
TACACCCCTGCAAATCCACTCAACACACCACCCCATATCAAACCAGAGTGATATTT
>gi|211724858|emb|AM991057.1| Microtus arvalis mitochondrial cytb gene for cytochrome b, specimen voucher Ma64
GACAAAATCCCATTCCACCCCTATTATACAGTCAAAGATTTCCTAGGAGTCCTTATCCTA
TTAATAGCTTTCATAATTTTGACTTTATTTTTCCCAGATATTCTCGGAGACCCCGACAAT
TACACCCCTGCAAATCCACTCAACACACCACCCCATATCAAACCAGAGTGATATTT
>gi|211725860|emb|AM991058.1| Microtus arvalis mitochondrial cytb gene for cytochrome b, specimen voucher Ma66
GACAAAATCCCATTCCACCCCTATTATACAGTCAAAGATTTCCTAGGAGTCCTTATCCTA
TTAATAGCTTTCATAATTTTGACTTTATTTTTCCCAGATATTCTCGGAGACCCCGACAAT
TACACCCCTGCAAATCCACTCAACACACCACCCCATATCAAACCAGAGTGATATTT
>gi|211723800|emb|AM991028.1| Microtus arvalis mitochondrial cytb gene for cytochrome b, specimen voucher Ma7
GACAAAATCCCATTCCACCCCTATTATACAGTCAAAGATTTCCTAGGAGTCCTTATCCTA
TTAATAGCTTTCATAATTTTGACTTTATTTTTCCCAGATATTCTCGGAGACCCCGACAAT
TACACCCCTGCAAATCCACTCAACACACCACCCCATATCAAACCAGAGTGATATTT
>gi|211725862|emb|AM991059.1| Microtus arvalis mitochondrial cytb gene for cytochrome b, specimen voucher Ma76
GACAAAATCCCATTCCACCCCTATTATACAGTCAAAGATTTCCTAGGAGTCCTTATCCTA
TTAATAGCTTTCATAATTTTGACTTTATTTTTCCCAGATATTCTCGGAGACCCCGACAAT
TACACCCCTGCAAATCCACTCAACACACCACCCCATATCAAACCAGAGTGATATTT
>gi|211725864|emb|AM991060.1| Microtus arvalis mitochondrial cytb gene for cytochrome b, specimen voucher Ma79
GACAAAATCCCATTCCACCCCTATTATACAGTCAAAGATTTCCTAGGAGTCCTTATCCTA
TTAATAGCTTTCATAATTTTGACTTTATTTTTCCCAGATATTCTCGGAGACCCCGACAAT
TACACCCCTGCAAATCCACTCAACACACCACCCCATATCAAACCAGAGTGATATTT
>gi|211723802|emb|AM991029.1| Microtus arvalis mitochondrial cytb gene for cytochrome b, specimen voucher Ma8
GACAAAATCCCATTCCACCCCTATTATACAGTCAAAGATTTCCTAGGAGTCCTTATCCTA
TTAATAGCTTTCATAATTTTGACTTTATTTTTCCCAGATATTCTCGGAGACCCCGACAAT
TACACCCCTGCAAATCCACTCAACACACCACCCCATATCAAACCAGAATGATACTT
>gi|211725866|emb|AM991061.1| Microtus arvalis mitochondrial cytb gene for cytochrome b, specimen voucher Ma80
GACAAAATCCCATTCCACCCCTATTATACAGTCAAAGATTTCCTAGGAGTCCTTATCCTA
TTAATAGCTTTCATAATTTTGACTTTATTTTTCCCAGATATTCTCGGAGACCCCGACAAT
TACACCCCTGCAAATCCACTCAACACACCACCCCATATTAAACCAGAGTGATATTT
>gi|211725868|emb|AM991062.1| Microtus arvalis mitochondrial cytb gene for cytochrome b, specimen voucher Ma82
GACAAAATCCCATTCCACCCCTATTATACAGTCAAAGATTTCCTAGGAGTCCTTATCCTA
TTAATAGCTTTCATAATTTTGACTTTATTTTTCCCAGATATTCTCGGAGACCCCGACAAT
TACACCCCTGCAAATCCACTCAACACACCACCCCATATTAAACCAGAATGATACTT
>gi|211725870|emb|AM991063.1| Microtus arvalis mitochondrial cytb gene for cytochrome b, specimen voucher Ma83
GACAAAATCCCATTCCACCCCTATTATACAGTCAAAGATTTCCTAGGAGTCCTTATCCTA
TTAATAGCTTTCATAATTTTGACTTTATTTTTCCCAGATATTCTCGGAGACCCCGACAAT
TACACCCCTGCAAATCCACTCAACACACCACCCCATATTAAACCAGAATGATACTT
>gi|211725872|emb|AM991064.1| Microtus arvalis mitochondrial cytb gene for cytochrome b, specimen voucher Ma85
GACAAAATCCCATTCCACCCTTATTATACAGTCAAAGATTTCCTAGGAGTCCTTATCCTA
TTAATAGCTTTCATAATTTTGACTTTATTTTTCCCAGATATTCTCGGAGACCCCGACAAT
TACACCCCTGCAAATCCACTCAACACACCACCCCATATCAAACCAGAATGATACTT
>gi|211725874|emb|AM991065.1| Microtus arvalis mitochondrial cytb gene for cytochrome b, specimen voucher Ma88
GACAAAATCCCATTCCACCCTTATTATACAGTCAAAGATTTCCTAGGAGTCCTTATCCTA
TTAATAGCTTTCATAATTTTGACTTTATTTTTCCCAGATATTCTCGGAGACCCCGACAAT
TACACCCCTGCAAATCCACTCAACACACCACCCCATATCAAACCAGAATGATACTT
>gi|211723804|emb|AM991030.1| Microtus arvalis mitochondrial cytb gene for cytochrome b, specimen voucher Ma9
GACAAAATCCCATTCCACCCCTATTATACAGTCAAAGATTTCCTAGGAGTCCTTATCCTA
TTAATAGCTTTCATAATTTTGACTTTATTTTTCCCAGATATTCTCGGAGACCCCGACAAT
TACACCCCTGCAAATCCACTCAACACACCACCTCATATCAAACCAGAATGATACTT
>gi|211725876|emb|AM991066.1| Microtus arvalis mitochondrial cytb gene for cytochrome b, specimen voucher Ma92
GACAAAATCCCATTCCACCCTTATTATACAGTCAAAGATTTCCTAGGAGTCCTTATCCTA
TTAATAGCTTTCATAATTTTGACTTTATTTTTCCCAGATATTCTCGGAGACCCCGACAAT
TACACCCCTGCAAATCCACTCAACACACCACCCCATATCAAACCAGAATGATACTT
>gi|211725878|emb|AM991067.1| Microtus arvalis mitochondrial cytb gene for cytochrome b, specimen voucher Ma94
GACAAAATCCCATTCCACCCTTATTATACAGTCAAAGATTTCCTAGGAGTCCTTATCCTA
TTAATAGCTTTCATAATTTTGACTTTATTTTTCCCAGATATTCTCGGAGACCCCGACAAT
TACACCCCTGCAAATCCACTCAACACACCACCCCATATCAAACCAGAATGATACTT
>gi|211725880|emb|AM991068.1| Microtus arvalis mitochondrial cytb gene for cytochrome b, specimen voucher Ma95
GACAAAATCCCATTCCACCCTTATTATACAGTCAAAGATTTCCTAGGAGTCCTTATCCTA
TTAATAGCTTTCATAATTTTGACTTTATTTTTCCCAGATATTCTCGGAGACCCCGACAAT
TACACCCCTGCAAATCCACTCAACACACCACCCCATATCAAACCAGAATGATACTT
>gi|211725882|emb|AM991069.1| Microtus arvalis mitochondrial cytb gene for cytochrome b, specimen voucher Ma98
GACAAAATCCCATTTCACCCTTATTATACAGTCAAAGATTTCCTAGGAGTCCTCATCCTA
TTAATAGCTTTCATAATTTTGACTTTATTTTTCCCAGATATTCTCGGAGACCCCGACAAT
TACACCCCTGCAAATCCACTCAACACACCACCCCATATCAAACCAGAATGATACTT
>gi|110798306|gb|DQ768134.1| Microtus arvalis strain Brandenburg Mu1093/95 cytochrome b (cytb) gene, partial cds; mitochondrial
GACAAAATCCCATTCCACCCCTATTATACAGTCAAAGATTTCCTAGGAGTCCTTATCCTA
TTAATAGCTTTCATAATTTTGACTTTATTTTTCCCAGATATTCTCGGAGACCCCGACAAT
TACACCCCTGCAAATCCACTCAACACACCACCCCATATCAAACCAGAATGATACTT
>gi|110798310|gb|DQ768138.1| Microtus arvalis strain Brandenburg Mu1272/95 cytochrome b (cytb) gene, partial cds; mitochondrial
GACAAAATCCCATTCCACCCCTATTATACAGTCAAAGATTTCCTAGGAGTCCTTATCCTA
TTAATAGCTTTCATAATTTTGACTTTATTTTTCCCAGATATTCTCGGAGACCCCGACAAT
TACACCCCTGCAAATCCACTCAACACACCACCCCATATCAAACCAGAATGATACTT
>gi|110798304|gb|DQ768133.1| Microtus arvalis strain Brandenburg Mu1335/95 cytochrome b (cytb) gene, partial cds; mitochondrial
GACAAAATCCCATTCCACCCCTATTATACAGTCAAAGATTTCCTAGGAGTCCTTATCCTA
TTAATAGCTTTCATAATTTTGACTTTATTTTTCCCAGATATTCTCGGAGACCCCGACAAT
TACACCCCTGCAAATCCACTCAACACACCACCCCATATCAAACCAGAATGATACTT
>gi|110798318|gb|DQ768142.1| Microtus arvalis strain Brandenburg Mu137/05 cytochrome b (cytb) gene, partial cds; mitochondrial
GACAAAATCCCATTCCACCCCTATTATACAGTCAAAGATTTCCTAGGAGTCCTTATCCTA
TTAATAGCTTTCATAATTTTGACTTTATTTTTCCCAGATATTCTCGGAGACCCCGACAAT
TACACCCCTGCAAATCCACTCAACACACCACCCCATATCAAACCAGAATGATACTT
>gi|110798302|gb|DQ768131.1| Microtus arvalis strain Brandenburg Mu1384/95 cytochrome b (cytb) gene, partial cds; mitochondrial
GACAAAATCCCATTCCACCCCTATTATACAGTCAAAGATTTCCTAGGAGTCCTTATCCTA
TTAATAGCTTTCATAATTTTGACTTTATTTTTCCCAGATATTCTCGGAGACCCCGACAAT
TACACCCCTGCAAATCCACTCAACACACCACCCCATATTAAACCAGAATGATACTT
>gi|110798308|gb|DQ768136.1| Microtus arvalis strain Brandenburg Mu936/95 cytochrome b (cytb) gene, partial cds; mitochondrial
GACAAAATCCCATTCCACCCCTATTATACAGTCAAAGATTTCCTAGGAGTCCTTATCCTA
TTAATAGCTTTCATAATTTTGACTTTATTTTTCCCAGATATTCTCGGAGACCCCGACAAT
TACACCCCTGCAAATCCACTCAACACACCACCCCATATCAAACCAGAATGATACTT
>gi|109690110|gb|DQ663660.1| Microtus cabrerae cytochrome b gene, partial cds; mitochondrial
GACAAAATCCCGTTCCACCCCTACTATACAGTCAAAGACTTTCTAGGTGTCCTTATCCTA
TTAATAGCTTTCATAATTTTAACTTTATTTTTCCCAGATGCACTCGGAGACCCAGATAAT
TACACCCCTGCAAATCCACTCAATACCCCACCACACATTAAGCCAGAATGGTACTT
>gi|46240988|gb|AY513788.1| Microtus cabrerae haplotype 1 cytochrome b (cytb) gene, complete cds; mitochondrial
GACAAAATCCCGTTCCACCCCTACTATACAGTCAAAGACTTTCTAGGTGTCCTTATCCTA
TTAATAGCTTTCATAATTTTAACTTTATTTTTCCCAGATGCACTCGGAGACCCAGATAAT
TACACCCCTGCAAATCCACTCAATACCCCACCACACATTAAGCCAGAATGGTACTT
>gi|46240990|gb|AY513789.1| Microtus cabrerae haplotype 2 cytochrome b (cytb) gene, complete cds; mitochondrial
GACAAAATCCCGTTCCACCCCTACTATACAGTCAAAGACTTTCTAGGGGTCCTTATCCTA
TTAATAGCTTTCATAATTTTAACTTTATTTTTCCCAGATGCACTCGGAGACCCAGATAAT
TACACCCCTGCAAATCCACTCAATACCCCACCACACATTAAGCCAGAATGGTACTT
>gi|307335472|gb|GU954322.1| Microtus cabrerae isolate 02 cytochrome b (cytb) gene, partial cds; mitochondrial
GACAAAATCCCGTTCCACCCCTACTATACAGTCAAAGACTTTCTAGGTGTCCTTATCCTA
TTAATAGCTTTCATAATTTTAACTTTATTTTTCCCAGATGCACTCGGAGACCCAGATAAT
TACACCCCTGCAAATCCACTCAATACCCCACCACACATTAAGCCAGAATGGTACTT
>gi|46241004|gb|AY513796.1| Microtus duodecimcostatus haplotype 1 cytochrome b (cytb) gene, complete cds; mitochondrial
GATAAAATCCCATTCCACCCCTACTACACAATTAAAGACCTCCTAGGAGTCCTTGTCCTA
TTAACGGTTTTCATAATTTTAACTTTATTTTTCCCAGATATTCTCGGAGACCCTGATAAT
TATACCCCTGCAAATCCACTCACCACTCCACCACACATTAAACCAGAGTGGTATTT
>gi|46241006|gb|AY513797.1| Microtus duodecimcostatus haplotype 2 cytochrome b (cytb) gene, complete cds; mitochondrial
GATAAAATCCCATTCCACCCCTACTACACAATTAAAGACCTCCTAGGAGTCCTTGTCCTA
TTAATGGTTTTCATAATTTTAACTTTATTTTTCCCAGATATTCTCGGAGACCCTGATAAT
TATACCCCTGCAAATCCACTCACCACTCCACCACACATTAAACCAGAGTGGTATTT
>gi|66862271|emb|AJ717744.1| Microtus duodecimcostatus mitochondrial cytb gene for cytochrome b
GACAAAATCCCATTCCACCCCTACTACACAATTAAAGACCTCCTCGGAGTCCTTGTTCTA
TTAATAGCTTTCATAATTTTAACTTTATTTTTCCCAGATATTCTCGGAGACCCTGATAAT
TACACCCCTGCAAATCCACTCAACACTCCACCACACATCAAACCAGAATGATATTT
>gi|116634293|emb|AM392375.1| Microtus duodecimcostatus mitochondrial partial cytb gene for cytochrome b, specimen voucher T-4456
GACAAAATCCCATTCCACCCCTACTACACAATTAAAGACCTCCTCGGAGTCCTTGTTCTA
TTAATAGCTTTCATAATTTTAACTTTATTTTTCCCAGATATTCTCGGAGACCCTGATAAT
TACACCCCTGCAAATCCACTCAACACTCCACCACACATCAAACCAGAATGATATTT
>gi|46241010|gb|AY513799.1| Microtus gerbei haplotype 1 cytochrome b (cytb) gene, complete cds; mitochondrial
GACAAAATCCCATTCCACCCCTATTATACAGTCAAAGACTTCCTAGGAGTCCTTGTCCTA
TTAATAGCTTTCATAATTTTAACTTTATTTTTCCCAGATATTCTCGGAGACCCCGACAAT
TATACCCCTGCAAATCCACTCAACACTCCACCACACATTAAGCCAGAATGGTATTT
>gi|46241012|gb|AY513800.1| Microtus gerbei haplotype 2 cytochrome b (cytb) gene, complete cds; mitochondrial
GACAAAATCCCATTCCACCCCTATTATACAGTCAAAGACTTCCTAGGAGTCCTTGTCCTA
TTAATAGCTTTCATAATTTTAACTTTATTTTTCCCAGATATTCTCGGAGACCCCGACAAT
TATACCCCTGCAAATCCACTCAACACTCCACCACACATTAAGCCAGAATGGTATTT
>gi|46241014|gb|AY513801.1| Microtus gerbei haplotype 3 cytochrome b (cytb) gene, complete cds; mitochondrial
GACAAAATCCCATTCCACCCCTATTATACAGTCAAAGACTTCCTAGGAGTCCTTGTCCTA
TTAATAGCTTTCATAATTTTAACTTTATTTTTCCCAGATATTCTCGGAGACCCCGACAAT
TATACCCCTGCAAATCCACTCAACACTCCACCACACATTAAGCCAGAATGGTATTT
>gi|46241016|gb|AY513802.1| Microtus gerbei haplotype 4 cytochrome b (cytb) gene, complete cds; mitochondrial
GACAAAATCCCATTCCACCCCTATTATACAGTCAAAGACTTCCTAGGAGTCCTTGTCCTA
TTAATAGCTTTCATAATTTTAACTTTATTTTTCCCAGATATTCTCGGAGACCCCGACAAT
TATACCCCTGCAAATCCACTCAACACTCCACCACACATTAAGCCTGAATGGTATTT
>gi|46241036|gb|AY513812.1| Microtus lusitanicus haplotype 1 cytochrome b (cytb) gene, complete cds; mitochondrial
GACAAAATCCCGTTCCACCCCTACTACACAATTAAAGACCTCCTAGGAGTCCTTGTTCTA
TTAATAGCTTTCATAATTTTAACTTTATTTTTCCCAGATATTCTCGGAGACCCCGATAAT
TACACCCCTGCAAATCCACTCAACACTCCACCACACATTAAACCAGAATGATATTT
>gi|46241038|gb|AY513813.1| Microtus lusitanicus haplotype 2 cytochrome b (cytb) gene, complete cds; mitochondrial
GACAAAATCCCGTTCCACCCCTACTACACAATTAAAGACCTCCTAGGAGTCCTTGTTCTA
TTAATAGCTTTCATGATTTTAACTTTATTTTTCCCAGATATTCTCGGAGACCCCGATAAT
TACACCCCTGCAAATCCACTCAACACTCCACCACACATTAAACCAGAATGGTATTT
>gi|66862275|emb|AJ717746.1| Microtus lusitanicus mitochondrial cytb gene for cytochrome b
GACAAAATCCCGTTCCACCCCTACTACACAATTAAAGACCTCCTAGGAGTCCTTGTTCTA
TTAATAGCTTTCATAATTTTAACTTTATTTTTCCCAGATATTCTCGGAGACCCCGATAAT
TACACCCCTGCAAATCCACTCAACACTCCACCACACATCAAACCAGAATGATATTT
>gi|114186823|gb|DQ663663.2| Microtus multiplex cytochrome b gene, partial cds; mitochondrial
GACAAAATCCCATTCCACCCCTATTATACAATCAAAGACTTCCTAGGAGTCCTTATCCTA
TTAATAGCTTTCATAATTTTAACTTTATTTTTCCCAGATATTCTCGGAGACCCCGACAAT
TACACCCCTGCAAATCCACTCAACACTCCACCACACATTAAGCCAGAATGGTACTT
>gi|46241042|gb|AY513815.1| Microtus multiplex haplotype 1 cytochrome b (cytb) gene, complete cds; mitochondrial
GACAAAATCCCATTCCACCCCTATTATACAATCAAAGACTTTCTAGGAGTCCTTATCCTA
TTAATAGCTTTCATAATTTTAACTTTATTTTTCCCAGATATTCTCGGAGACCCCGACAAT
TACACCCCTGCAAATCCACTCAACACTCCACCACACATTAAGCCAGAATGGTACTT
>gi|46241044|gb|AY513816.1| Microtus multiplex haplotype 2 cytochrome b (cytb) gene, complete cds; mitochondrial
GACAAAATCCCATTCCACCCCTATTATACAATCAAAGACTTTCTAGGAGTCCTTATCCTA
TTAATAGCTTTCATAATTTTAACTTTATTTTTCCCAGATATTCTCGGAGACCCTGACAAT
TACACCCCTGCAAATCCACTCAACACTCCACCACACATTAAACCAGAATGATACTT
>gi|46241046|gb|AY513817.1| Microtus multiplex haplotype 3 cytochrome b (cytb) gene, complete cds; mitochondrial
GACAAAATCCCATTCCACCCCTATTATACAATCAAAGACTTTCTAGGAGTCCTTATCCTA
TTAACAGCTTTCATAATTTTAACTTTATTTTTCCCAGATATTCTCGGAGACCCCGACAAT
TACACCCCTGCAAATCCACTCAACACTCCACCACACATTAAGCCAGAATGGTACTT
>gi|46241048|gb|AY513818.1| Microtus multiplex haplotype 4 cytochrome b (cytb) gene, complete cds; mitochondrial
GACAAAATCCCATTCCACCCCTATTATACAATCAAAGACTTTCTAGGAGTCCTTATCCTA
TTAATAGCTTTCATAATTTTAACTTTATTTTTCCCAGATATTCTCGGAGACCCCGACAAT
TACACCCCTGCAAATCCACTCAACACTCCACCACACATTAAGCCAGAATGGTACTT
>gi|66862277|emb|AJ717747.1| Microtus multiplex mitochondrial cytb gene for cytochrome b
GACAAAATCCCATTCCACCCCTATTATACAATCAAAGACTTTCTAGGAGTCCTTATCCTA
TTAATAGCTTTCATAATTTTAACTTTATTTTTCCCAGATATTCTCGGAGACCCCGACAAT
TACACCCCTGCAAATCCACTCAACACTCCACCACACATTAAGCCAGAATGGTACTT
>gi|46241060|gb|AY513824.1| Microtus savii haplotype 1 cytochrome b (cytb) gene, complete cds; mitochondrial
GACAAAATCCCGTTCCACCCCTATTACACAGTCAAAGACCTTCTAGGAGTCCTTATCCTA
TTAATAGCTTTCATAATTTTAACTTTATTTTTCCCAGATATTCTCGGAGACCCTGATAAT
TATACCCCTGCAAATCCACTCAGCACTCCGCCACACATTAAACCAGAATGATATTT
>gi|46241062|gb|AY513825.1| Microtus savii haplotype 2 cytochrome b (cytb) gene, complete cds; mitochondrial
GACAAAATCCCATTCCACCCCTATTACACAGTCAAAGATCTTCTAGGAGTCCTTATCCTA
TTAATAGCTTTCATAATTTTAACTTTATTTTTCCCAGATATTCTCGGAGACCCTGATAAT
TATACCCCTGCAAATCCACTCAACACTCCGCCACACATTAAACCAGAATGATATTT
>gi|46241064|gb|AY513826.1| Microtus savii haplotype 3 cytochrome b (cytb) gene, complete cds; mitochondrial
GACAAAATCCCATTTCACCCCTATTACACAATCAAAGATCTTCTAGGAGTCCTTATCCTA
TTAATAGCTTTCATAATTTTAACTTTATTTTTCCCAGATATTCTCGGAGACCCTGATAAT
TATACCCCTGCAAATCCACTCAACACTCCGCCACACATTAAACCAGAATGATACTT
>gi|46241066|gb|AY513827.1| Microtus savii haplotype 4 cytochrome b (cytb) gene, complete cds; mitochondrial
GACAAAATCCCATTCCACCCCTATTACACAGTCAAAGATTTTCTAGGAGTCCTTATCCTA
TTAATAGCTTTCATAATTTTAACTTTATTTTTCCCAGATATTCTCGGAGACCCTGATAAT
TATACCCCTGCAAATCCACTCAACACTCCACCACACATTAAACCAGAATGGTATTT
>gi|46241068|gb|AY513828.1| Microtus savii haplotype 5 cytochrome b (cytb) gene, complete cds; mitochondrial
GACAAAATCCCATTCCACCCCTATTACACAGTCAAAGATTTTCTAGGAGTCCTTATCCTA
TTAATAGCTTTCATAATTTTAACTTTATTTTTCCCAGATATTCTCGGAGACCCTGATAAT
TATACCCCTGCAAATCCACTCAACACTCCACCACACATTAAACCAGAATGGTATTT
>gi|162280584|gb|EU158792.1| Microtus savii haplotype h1 cytochrome b gene, partial cds; mitochondrial
GACAAAATCCCGTTCCACCCCTATTACACAGTCAAAGACCTTCTAGGAGTCCTTATCCTA
TTAATAGCTTTCATAATTTTAACTTTATTTTTCCCAGATATTCTCGGAGACCCTGATAAT
TATACCCCTGCAAATCCACTCAACACTCCGCCACACATTAAACCAGAATGGTATTT
>gi|162280600|gb|EU158800.1| Microtus savii haplotype h10 cytochrome b gene, partial cds; mitochondrial
GACAAAATCCCATTCCACCCCTATTACACAGTCAAAGATCTTCTAGGAGTCCTTATCCTA
TTAATAGCTTTCATAATTTTAACTTTATTTTTCCCAGATATTCTCGGAGACCCTGATAAT
TATACCCCTGCAAATCCACTCAACACTCCGCCACACATTAAACCAGAATGATATTT
>gi|162280560|gb|EU158780.1| Microtus savii haplotype h11 cytochrome b gene, partial cds; mitochondrial
GACAAAATCCCATTCCACCCCTATTACACAGTCAAAGATTTTCTAGGAGTCCTTATCCTA
TTAATAGCTTTCATAATTTTAACTTTATTTTTCCCAGATATTCTCGGAGACCCTGATAAT
TATACCCCTGCAAATCCACTCAACACTCCACCACACATTAAACCAGAATGGTATTT
>gi|162280562|gb|EU158781.1| Microtus savii haplotype h12 cytochrome b gene, partial cds; mitochondrial
GACAAAATCCCATTCCACCCCTATTACACAGTCAAAGATTTTCTAGGAGTCCTTATCCTA
TTAATAGCTTTCATAATTTTAACTTTATTTTTCCCAGATATTCTCGGAGACCCTGATAAT
TATACCCCTGCAAATCCACTCAACACTCCACCACACATTAAACCAGAATGGTATTT
>gi|162280564|gb|EU158782.1| Microtus savii haplotype h13 cytochrome b gene, partial cds; mitochondrial
GACAAAATCCCATTCCACCCCTATTACACAGTCAAAGATTTTCTAGGAGTCCTTATCCTA
TTAATAGCTTTCATAATTTTAACTTTATTTTTCCCAGATATTCTCGGAGACCCTGATAAT
TATACCCCTGCAAATCCACTCAACACTCCACCACACATTAAACCAGAATGGTATTT
>gi|162280580|gb|EU158790.1| Microtus savii haplotype h14 cytochrome b gene, partial cds; mitochondrial
GACAAAATCCCATTCCACCCCTATTACACAGTCAAAGATTTTCTAGGAGTCCTTATCCTA
TTAATAGCTTTCATAATTTTAACTTTATTTTTCCCAGATATTCTCGGAGACCCTGATAAT
TATACCCCTGCAAATCCACTCAACACTCCACCACACATTAAACCAGAATGGTATTT
>gi|162280582|gb|EU158791.1| Microtus savii haplotype h15 cytochrome b gene, partial cds; mitochondrial
GACAAAATCCCATTCCACCCCTATTACACAGTCAAAGATTTTCTAGGAGTCCTTATCCTA
TTAATAGCTTTCATAATTTTAACTTTATTTTTCCCAGATATTCTCGGAGACCCTGATAAT
TATACCCCTGCAAATCCACTCAACACTCCACCACACATTAAACCAGAATGGTATTT
>gi|162280576|gb|EU158788.1| Microtus savii haplotype h16 cytochrome b gene, partial cds; mitochondrial
GACAAAATCCCATTCCACCCCTATTACACAGTCAAAGATTTTCTAGGAGTCCTTATCCTA
TTAATAGCTTTCATAATTTTAACTTTATTTTTCCCAGATATTCTCGGAGACCCTGATAAT
TATACCCCTGCAAATCCACTCAACACTCCACCACACATTAAACCAGAATGGTATTT
>gi|162280552|gb|EU158776.1| Microtus savii haplotype H17 cytochrome b (cytb) gene, complete cds; mitochondrial
GACAAAATCCCATTCCACCCCTATTACACAGTTAAAGATTTTCTAGGAGTCCTTATCCTA
TTAATAGCTTTCATAATTTTAACTTTATTTTTCCCAGATATTCTCGGAGACCCTGATAAT
TATACCCCTGCAAATCCACTCAACACTCCACCACACATTAAACCAGAATGGTATTT
>gi|162280570|gb|EU158785.1| Microtus savii haplotype h17 cytochrome b gene, partial cds; mitochondrial
GACAAAATCCCATTCCACCCCTATTACACAGTTAAAGATTTTCTAGGAGTCCTTATCCTA
TTAATAGCTTTCATAATTTTAACTTTATTTTTCCCAGATATTCTCGGAGACCCTGATAAT
TATACCCCTGCAAATCCACTCAACACTCCACCACACATTAAACCAGAATGGTATTT
>gi|162280572|gb|EU158786.1| Microtus savii haplotype h18 cytochrome b gene, partial cds; mitochondrial
GACAAAATCCCATTCCACCCCTATTACACAGTCAAAGATTTTCTAGGAGTCCTTATCCTA
TTAATAGCTTTCATAATTTTAACTTTATTTTTCCCAGATATTCTCGGAGACCCTGATAAT
TATACCCCTGCAAATCCACTCAACACTCCACCACACATTAAACCAGAATGGTATTT
>gi|162280578|gb|EU158789.1| Microtus savii haplotype h19 cytochrome b gene, partial cds; mitochondrial
GACAAAATCCCATTCCACCCCTATTACACAGTCAAAGATTTTCTAGGAGTCCTTATCCTA
TTAATAGCTTTCATAATTTTAACTTTATTTTTCCCAGATATTCTCGGAGACCCTGATAAT
TATACCCCTGCAAATCCACTCAACACTCCACCACACATTAAACCAGAATGGTATTT
>gi|162280556|gb|EU158778.1| Microtus savii haplotype H2 cytochrome b (cytb) gene, complete cds; mitochondrial
GACAAAATCCCATTCCACCCCTATTACACAGTCAAAGACCTTCTAGGAGTCCTTATCCTA
TTAATAGCTTTCATAATTTTAACTTTATTTTTCCCAGATATTCTCGGAGACCCCGATAAT
TATACCCCTGCAAATCCACTCAACACTCCGCCACACATTAAACCAGAATGATATTT
>gi|162280592|gb|EU158796.1| Microtus savii haplotype h2 cytochrome b gene, partial cds; mitochondrial
GACAAAATCCCATTCCACCCCTATTACACAGTCAAAGACCTTCTAGGAGTCCTTATCCTA
TTAATAGCTTTCATAATTTTAACTTTATTTTTCCCAGATATTCTCGGAGACCCCGATAAT
TATACCCCTGCAAATCCACTCAACACTCCGCCACACATTAAACCAGAATGATATTT
>gi|162280574|gb|EU158787.1| Microtus savii haplotype h20 cytochrome b gene, partial cds; mitochondrial
GACAAAATCCCATTCCACCCCTATTACACAGTCAAAGATTTTCTAGGAGTCCTTATCCTA
TTAATAGCTTTCATAATTTTAACTTTATTTTTCCCAGATATTCTCGGAGACCCTGATAAT
TATACCCCTGCAAATCCACTCAACACTCCACCACACATCAAACCAGAATGGTATTT
>gi|162280566|gb|EU158783.1| Microtus savii haplotype h21 cytochrome b gene, partial cds; mitochondrial
GACAAAATCCCATTCCACCCCTATTACACAGTCAAAGATTTTCTAGGAGTCCTTATCCTA
TTAATAGCTTTCATAATTTTAACTTTATTTTTCCCAGATATTCTCGGAGACCCTGATAAT
TATACCCCTGCAAATCCACTCAACACTCCACCACACATTAAACCAGAATGGTATTT
>gi|162280568|gb|EU158784.1| Microtus savii haplotype h22 cytochrome b gene, partial cds; mitochondrial
GACAAAATCCCATTCCACCCCTATTACACAGTCAAAGATTTTCTAGGAGTCCTTATCCTA
TTAATAGCTTTCATAATTTTAACTTTATTTTTCCCAGATATTCTCGGAGACCCTGATAAT
TATACCCCTGCAAATCCACTCAACACTCCACCACACATTAAACCAGAATGGTATTT
>gi|162280608|gb|EU158804.1| Microtus savii haplotype h23 cytochrome b gene, partial cds; mitochondrial
GACAAAATCCCATTCCACCCCTACTACACAATCAAAGATTTTCTAGGGATCCTTATCCTA
TTTATAGCTTTCATAATTTTAACTTTATTTTTCCCAGATATTCTCGGAGACCCCGATAAT
TACACCCCTGCAAATCCACTCAACACTCCACCACACATTAAACCAGAATGATACTT
>gi|162280606|gb|EU158803.1| Microtus savii haplotype h24 cytochrome b gene, partial cds; mitochondrial
GACAAAATCCCATTCCACCCCTACTACACAATCAAAGATTTTCTAGGGATCCTTATCCTA
TTTATAGCTTTCATAATTTTAACTTTATTTTTCCCAGATATTCTCGGAGACCCCGATAAT
TACACCCCTGCAAATCCACTCAACACTCCACCACACATTAAACCAGAATGATACTT
>gi|162280604|gb|EU158802.1| Microtus savii haplotype h25 cytochrome b gene, partial cds; mitochondrial
GACAAAATCCCATTCCACCCCTACTACACAATCAAAGATTTTCTAGGGATCCTTATCCTA
TTAATAGCTTTCATAATTTTAACTTTATTTTTCCCAGATATTCTCGGAGACCCCGATAAT
TACACCCCTGCAAATCCACTCAACACTCCACCACACATTAAACCAGAATGATACTT
>gi|162280588|gb|EU158794.1| Microtus savii haplotype h3 cytochrome b gene, partial cds; mitochondrial
GACAAAATCCCGTTCCACCCCTATTACACAGTCAAAGACCTTCTAGGAGTCCTTATCCTA
TTAATAGCTTTCATAATTTTAACTTTATTTTTCCCAGATATTCTCGGAGACCCTGATAAT
TATACCCCTGCAAATCCACTCAACACTCCGCCACACATTAAACCAGAATGATATTT
>gi|162280590|gb|EU158795.1| Microtus savii haplotype h4 cytochrome b gene, partial cds; mitochondrial
GACAAAATCCCGTTCCACCCCTATTACACAGTCAAAGACCTTCTAGGAGTCCTTATCCTA
TTAATAGCTTTCATAATTTTAACTTTATTTTTCCCAGATATTCTCGGAGACCCTGATAAT
TATACCCCTGGAAATCCACTCAACACTCCGCCACACATTAAACCAGAATGGTATTT
>gi|162280554|gb|EU158777.1| Microtus savii haplotype H5 cytochrome b (cytb) gene, complete cds; mitochondrial
GACAAAATCCCGTTCCACCCCTATTACACAGTCAAAGACCTTCTAGGAGTCCTTATCCTA
TTAATAGCTTTCATAATTTTAACTTTATTTTTCCCAGATATTCTCGGAGACCCTGATAAT
TATACCCCTGCAAATCCACTCAACACTCCGCCACACATTAAACCAGAATGATATTT
>gi|162280586|gb|EU158793.1| Microtus savii haplotype h5 cytochrome b gene, partial cds; mitochondrial
GACAAAATCCCGTTCCACCCCTATTACACAGTCAAAGACCTTCTAGGAGTCCTTATCCTA
TTAATAGCTTTCATAATTTTAACTTTATTTTTCCCAGATATTCTCGGAGACCCTGATAAT
TATACCCCTGCAAATCCACTCAACACTCCGCCACACATTAAACCAGAATGATATTT
>gi|162280594|gb|EU158797.1| Microtus savii haplotype h6 cytochrome b gene, partial cds; mitochondrial
GACAAAATCCCATTCCACCCCTATTACACAGTCAAAGATCTTCTAGGAGTCCTTATCCTA
TTAATAGCTTTCATAATTTTAACTTTATTTTTCCCAGATATTCTCGGAGACCCTGATAAT
TATACCCCTGCAAATCCACTCAACACTCCGCCACACATTAAACCAGAATGATATTT
>gi|162280596|gb|EU158798.1| Microtus savii haplotype h7 cytochrome b gene, partial cds; mitochondrial
GACAAAATCCCGTTCCACCCCTATTACACAGTCAAAGATCTTCTAGGAGTCCTTATCCTA
TTAATAGCTTTCATAATTTTAACTTTATTTTTCCCAGATATTCTCGGAGACCCTGATAAT
TATACCCCTGCAAATCCACTCAACACTCCGCCACACATTAAACCAGAATGATATTT
>gi|162280602|gb|EU158801.1| Microtus savii haplotype h8 cytochrome b gene, partial cds; mitochondrial
GACAAAATCCCATTCCACCCCTATTACACAGTCAAAGATCTTCTAGGAGTCCTTATCCTA
TTAATAGCTTTCATAATTTTAACTTTATTTTTCCCAGATATTCTCGGAGACCCTGATAAT
TATACCCCTGCAAATCCACTCAACACTCCGCCACACATTAAACCAGAATGATACTT
>gi|162280598|gb|EU158799.1| Microtus savii haplotype h9 cytochrome b gene, partial cds; mitochondrial
GACAAAATCCCGTTCCACCCCTATTACACAGTCAAAGATCTTCTAGGAGTCCTTATCCTA
TTAATAGCTTTCATAATTTTAACTTTATTTTTCCCAGATATTCTCGGAGACCCTGATAAT
TATACCCCTGCAAATCCACTCAACACTCCGCCACACATTAAACCAGAATGATATTT
>gi|109690120|gb|DQ663665.1| Microtus subterraneus cytochrome b gene, partial cds; mitochondrial
GACAAAATCCCATTCCACCCATATTATACAGTCAAAGATTTTTTAGGAGTCCTTATCTTA
TTAATAGCTTTCATAATTTTAACTCTATTTTTCCCAGATATTCTCGGAGACCCCGATAAT
TACACCCCTGCAAATCCACTCAACACCCCACCACACATTAAACCAGAATGGTACTT
>gi|46241076|gb|AY513832.1| Microtus subterraneus haplotype 1 cytochrome b (cytb) gene, complete cds; mitochondrial
GACAAAATCCCATTCCACCCATATTATACAGTCAAGGATTTTTTAGGAGTCCTTATCTTA
TTAATAGCTTTCATAATTTTAACTCTATTTTTCCCAGATATTCTCGGAGACCCCGATAAT
TACACCCCTGCAAATCCACTCAACACCCCACCACACATTAAACCAGAATGGTACTT
>gi|46241078|gb|AY513833.1| Microtus subterraneus haplotype 2 cytochrome b (cytb) gene, complete cds; mitochondrial
GACAAAATCCCATTCCACCCATATTATACAGTCAAAGATTTTTTAGGAGTCCTTATCTTA
TTAATAGCTTTCATAATTTTAACTCTATTTTTCCCAGATATTCTCGGAGACCCCGATAAT
TACACCCCTGCAAATCCACTCAACACACCACCACACATTAAACCAGAATGGTACTT
>gi|46241080|gb|AY513834.1| Microtus subterraneus haplotype 3 cytochrome b (cytb) gene, complete cds; mitochondrial
GACAAAATCCCATTCCACCCATATTATACAGTCAAAGATTTTTTAGGAGTCCTTATCTTA
TTAATAGCTTTCATAATTTTAACTCTATTTTTCCCAGATATTCTCGGAGACCCCGATAAT
TACACCCCTGCAAATCCACTCAACACTCCACCACACATTAAACCAGAATGGTATTT
>gi|46241082|gb|AY513835.1| Microtus subterraneus haplotype 4 cytochrome b (cytb) gene, complete cds; mitochondrial
GACAAAATCCCATTCCACCCATATTATACAGTCAAAGATTTTTTAGGAGTCCTTATCTTA
TTAATAGCTTTCATAATTTTAACTCTATTTTTCCCAGATATTCTCGGAGACCCCGATAAT
TACACCCCTGCAAATCCACTCAACACTCCACCACACATTAAACCAGAATGGTATTT
>gi|46241084|gb|AY513836.1| Microtus subterraneus haplotype 5 cytochrome b (cytb) gene, complete cds; mitochondrial
GACAAAATCCCATTCCACCCATATTATACTGTCAAAGATTTTTTAGGAGTCCTTATCTTA
TTAATAGCTTTCATAATTTTAACTCTATTTTTCCCAGATATTCTCGGAGACCCCGACAAT
TACACCCCTGCAAATCCACTCAATACTCCACCACACATTAAACCAGAATGGTATTT
>gi|66862273|emb|AJ717745.1| Microtus subterraneus mitochondrial cytb gene for cytochrome b
GACAAAATCCCATTCCACCCATATTATACAGTCAAAGATTTTTTAGGAGTCCTTATCTTA
TTAATAGCTTTCATAATTTTAACTCTATTTTTCCCAGATATTCTCGGAGACCCCGATAAT
TACACCCCTGCAAATCCACTCAACACCCCACCACACATTAAACCAGAATGGTACTT
>gi|74193554|dbj|AK131583.1| Mus musculus adult male kidney cDNA, RIKEN full-length enriched library, clone:0610008A24 product:cytochrome b, mitochondrial, full insert sequence
GATAAAATTCCATTTCACCCCTACTATACAATCAAAGATATCCTAGGTATCCTAATCATA
TTCTTAATTCTCATAACCCTAGTATTATTTTTCCCAGACATACTAGGAGACCCAGACAAC
TACATACCAGCTAATCCACTAAACACCCCACCCCATATTAAACCCGAATGATATTT
>gi|74193566|dbj|AK131591.1| Mus musculus adult male kidney cDNA, RIKEN full-length enriched library, clone:0610041B20 product:cytochrome b, mitochondrial, full insert sequence
GATAAAATTCCATTCCCCCCCTACTATACAATCAAAGATATCCTAGGTATCCTAATCATA
TTCTTAATTCTCATACCCCTAGTATTATTTTTCCCAGACATACTAGGAGACCCAGACAAC
TACATACCAGCTAATCCACTAACCCCCCCACCCCATATTAAACCCGAATGATATTT
>gi|74203340|dbj|AK131866.1| Mus musculus adult male small intestine cDNA, RIKEN full-length enriched library, clone:2010016D17 product:Cytochrome b homolog [Mus musculus], full insert sequence
GATAAAATTCCATTTCCCCCCTACTATACAATCAAAGATATCCTAGGTATCCTAATCAAA
TTTTTAATTTTCAAAACCCTAGTATTATTTTTCCCAGACATATTAGGAGGCCCAGACAAT
TACATACCAGTTAATCCCCTAAACCCCCCCCCCCATATTAAACCCGAATGATATTT
>gi|169123718|gb|EU349766.1| Mus musculus cytochrome b (cytb) gene, partial cds; mitochondrial
GATAAAATTCCATTTCACCCCTACTATACAATCAAAGATATCCTAGGTATCCTAATCATA
TTCTTAATTCTCATAACCCTAGTATTATTTTTCCCAGACATACTAGGAGACCCAGACAAC
TACATACCAGCTAATCCACTAAACACCCCACCCCATATTAAACCCGAATGATATTT
>gi|310006734|gb|HQ270439.1| Mus musculus domesticus clone 10233 cytochrome b (cytb) gene, partial cds; mitochondrial
GATAAAATTCCATTTCACCCCTACTATACAATCAAAGATATCCTAGGCATCCTAATCATA
TTCTTAATTCTCATAACCCTAGTATTATTTTTCCCAGACATACTAGGAGACCCAGACAAC
TACATACCAGCTAATCCACTAAACACCCCACCCCATATTAAACCCGAATGATATTT
>gi|310006736|gb|HQ270440.1| Mus musculus domesticus clone 10247 cytochrome b (cytb) gene, partial cds; mitochondrial
GATAAAATTCCATTTCACCCCTACTATACAATCAAAGATATCCTAGGTATCCTAATCATA
TTCTTAATTCTCATAACCCTAGTATTATTTTTCCCAGACATACTAGGAGACCCAGACAAC
TACATACCAGCTAATCCACTAAACACCCCACCCCATATTAAACCCGAATGATATTT
>gi|310006738|gb|HQ270441.1| Mus musculus domesticus clone 10382 cytochrome b (cytb) gene, partial cds; mitochondrial
GACAAAATTCCATTTCACCCCTACTATACAATCAAAGATATCCTAGGTATCCTAATCATA
TTCTTAATTCTCATAACCCTAGTATTATTTTTCCCAGACATACTAGGAGACCCAGACAAC
TACATACCAGCTAATCCACTAAACACCCCACCCCATATTAAACCCGAATGATATTT
>gi|310006740|gb|HQ270442.1| Mus musculus domesticus clone 10954 cytochrome b (cytb) gene, partial cds; mitochondrial
GATAAAATTCCATTTCACCCCTACTATACAATCAAAGATATCCTAGGTATCCTAATCATA
TTCTTAATTCTCATAACCCTAGTATTATTTTTCCCAGACATACTAGGAGACCCAGACAAC
TACATACCAGCTAATCCACTAAACACCCCACCCCATATTAAACCCGAATGATATTT
>gi|310006742|gb|HQ270443.1| Mus musculus domesticus clone 17333 cytochrome b (cytb) gene, partial cds; mitochondrial
GATAAAATTCCATTTCACCCCTACTATACAATCAAAGATATCCTAGGTATCCTAATCATA
TTCTTAATTCTCATAACCCTAGTATTATTTTTCCCAGACATACTAGGAGACCCAGACAAC
TACATACCAGCTAATCCACTAAACACCCCACCCCATATTAAACCCGAATGATATTT
>gi|310006744|gb|HQ270444.1| Mus musculus domesticus clone 17334 cytochrome b (cytb) gene, partial cds; mitochondrial
GATAAAATTCCATTTCACCCCTACTACACAATCAAAGATATCCTAGGTATCCTAATTATA
TTCTTAATTCTCATAACCCTAGTATTATTTTTCCCAGACATACTAGGAGACCCAGACAAC
TACATACCAGCTAATCCACTAAACACCCCACCCCATATTAAACCCGAATGATATTT
>gi|310006746|gb|HQ270445.1| Mus musculus domesticus clone 17366 cytochrome b (cytb) gene, partial cds; mitochondrial
GATAAAATTCCATTTCACCCCTACTATACAATCAAAGATATCCTAGGTATCCTAATCATA
TTCTTAATTCTCATAACCCTAGTATTATTTTTCCCAGACATACTAGGAGACCCAGACAAC
TACATACCAGCTAATCCACTAAACACCCCACCCCATATTAAACCCGAATGATATTT
>gi|310006748|gb|HQ270446.1| Mus musculus domesticus clone 17372 cytochrome b (cytb) gene, partial cds; mitochondrial
GATAAAATTCCATTTCACCCCTACTATACAATCAAAGATATCCTAGGTATCCTAATCATA
TTCTTAATTCTCATAACCCTAGTATTATTTTTCCCAGACATACTAGGAGACCCAGACAAC
TACATACCAGCTAATCCACTAAACACCCCACCCCATATTAAACCCGAATGATATTT
>gi|310006750|gb|HQ270447.1| Mus musculus domesticus clone 17379 cytochrome b (cytb) gene, partial cds; mitochondrial
GATAAAATTCCATTTCACCCCTACTACACAATCAAAGATATCCTAGGTATCCTAATTATA
TTCTTAATTCTCATAACCCTAGTATTATTTTTCCCAGACATACTAGGAGACCCAGACAAC
TACATACCAGCTAATCCACTAAACACCCCACCCCATATTAAACCCGAATGATATTT
>gi|310006752|gb|HQ270448.1| Mus musculus domesticus clone 17383 cytochrome b (cytb) gene, partial cds; mitochondrial
GATAAAATTCCATTTCACCCCTACTATACAATCAAAGATATCCTAGGTATCCTAATCATA
TTCTTAATTCTCATAACCCTAGTATTATTTTTCCCAGACATACTAGGAGACCCAGACAAC
TACATACCAGCTAATCCACTAAACACCCCACCCCATATTAAACCCGAATGATATTT
>gi|310006724|gb|HQ270434.1| Mus musculus domesticus clone 17386 cytochrome b (cytb) gene, partial cds; mitochondrial
GATAAAATCCCATTTCATCCCTACTATACAATCAAAGATATCCTAGGTATCCTAATTATA
TTCTTAATTCTCATAACCCTAGTGTTATTCTTCCCGGACATACTAGGAGACCCAGACAAC
TACATACCAGCTAACCCACTAAACACCCCACCCCATATTAAACCCGAATGATATTT
>gi|310006754|gb|HQ270449.1| Mus musculus domesticus clone 18757 cytochrome b (cytb) gene, partial cds; mitochondrial
GATAAAATTCCATTTCACCCCTACTATACAATCAAAGATATCCTAGGTATCCTAATCATA
TTCTTAATTCTCATAACCCTAGTATTATTTTTCCCAGACATACTAGGAGACCCAGACAAC
TACATACCAGCTAATCCACTAAACACCCCACCCCATATTAAACCCGAATGATATTT
>gi|310006756|gb|HQ270450.1| Mus musculus domesticus clone 18807 cytochrome b (cytb) gene, partial cds; mitochondrial
GATAAAATTCCATTTCACCCCTACTATACAATCAAAGATATCCTAGGTATCCTAATCATA
TTCTTAATTCTCATAACCCTAGTATTATTTTTCCCAGACATACTAGGAGACCCAGACAAC
TACATACCAGCTAATCCACTAAACACCCCACCCCATATTAAACCCGAATGATATTT
>gi|310006758|gb|HQ270451.1| Mus musculus domesticus clone 18899 cytochrome b (cytb) gene, partial cds; mitochondrial
GATAAAATTCCATTTCACCCCTACTATACAATCAAAGATATCCTAGGTATCCTAATCATA
TTCTTAATTCTCATAACCCTAGTATTATTTTTCCCAGACATACTAGGAGACCCAGACAAC
TACATACCAGCTAATCCACTAAACACCCCACCCCATATTAAACCCGAATGATATTT
>gi|310006760|gb|HQ270452.1| Mus musculus domesticus clone 19089 cytochrome b (cytb) gene, partial cds; mitochondrial
GACAAAATTCCATTTCACCCCTACTATACAATCAAAGATATCCTAGGTATCCTAATCATA
TTCTTAATTCTCATAACCCTAGTATTATTTTTCCCAGACATACTAGGAGACCCAGACAAC
TACATACCAGCTAATCCACTAAACACCCCACCCCATATTAAACCCGAATGATATTT
>gi|310006762|gb|HQ270453.1| Mus musculus domesticus clone 19780 cytochrome b (cytb) gene, partial cds; mitochondrial
GATAAAATTCCATTTCACCCCTACTATACAATCAAAGATATCCTAGGTATCCTAATCATA
TTCTTAATTCTCATAACCCTAGTATTATTTTTCCCAGACATACTAGGAGACCCAGACAAC
TACATACCAGCTAATCCACTAAACACCCCACCCCATATTAAACCCGAATGATATTT
>gi|310006764|gb|HQ270454.1| Mus musculus domesticus clone 19781 cytochrome b (cytb) gene, partial cds; mitochondrial
GATAAAATTCCATTTCACCCCTACTATACAATCAAAGATATCCTAGGTATCCTAATCATA
TTCTTAATTCTCATAACCCTAGTATTATTTTTCCCAGACATACTAGGAGACCCAGACAAC
TACATACCAGCTAATCCACTAAACACCCCACCCCATATTAAACCCGAATGATATTT
>gi|310006766|gb|HQ270455.1| Mus musculus domesticus clone 20316 cytochrome b (cytb) gene, partial cds; mitochondrial
GATAAAATTCCATTTCACCCCTACTATACAATCAAAGATATCCTAGGTATCCTAATCATA
TTCTTAATTCTCATAACCCTAGTATTATTTTTCCCAGACATACTAGGAGACCCAGACAAC
TACATACCAGCTAACCCACTAAACACCCCACCCCATATTAAACCCGAATGATATTT
>gi|310006726|gb|HQ270435.1| Mus musculus domesticus clone 9858 cytochrome b (cytb) gene, partial cds; mitochondrial
GATAAAATTCCATTTCACCCCTACTATACAATCAAAGATATCCTAGGTATCCTAATCATA
TTCTTAATTCTCATAACCCTAGTATTATTTTTCCCAGACATACTAGGAGACCCAGACAAC
TACATACCAGCTAATCCACTAAACACCCCACCCCATATTAAACCCGAATGATATTT
>gi|310006728|gb|HQ270436.1| Mus musculus domesticus clone 9859 cytochrome b (cytb) gene, partial cds; mitochondrial
GATAAAATTCCATTTCACCCCTACTATACAATCAAAGATATCCTAGGTATCCTAATCATA
TTCTTAATTCTCATAACCCTAGTATTATTTTTCCCAGACATACTAGGAGACCCAGACAAC
TACACACCAGCTAATCCACTAAACACCCCACCCCATATTAAACCCGAATGATATTT
>gi|310006730|gb|HQ270437.1| Mus musculus domesticus clone 9873 cytochrome b (cytb) gene, partial cds; mitochondrial
GATAAAATTCCATTTCACCCCTACTATACAATCAAAGATATCCTAGGTATCCTAATCATA
TTCTTAATTCTCATAACCCTAGTATTATTTTTCCCAGACATACTAGGAGACCCAGACAAC
TACACACCAGCTAATCCACTAAACACCCCACCCCATATTAAACCCGAATGATATTT
>gi|310006732|gb|HQ270438.1| Mus musculus domesticus clone 9875 cytochrome b (cytb) gene, partial cds; mitochondrial
GATAAAATTCCATTTCACCCCTACTATACAATCAAAGATATCCTAGGTATCCTAATCATA
TTCTTAATTCTCATAACCCTAGTATTATTTTTCCCAGACATACTAGGAGACCCAGACAAC
TACACACCAGCTAATCCACTAAACACCCCACCCCATATTAAACCCGAATGATATTT
>gi|18446753|gb|AY057807.1| Mus musculus domesticus cytochrome b (Cytb) gene, complete cds; mitochondrial gene for mitochondrial product
GACAAAATTCCATTTCACCCCTACTATACAATCAAAGATATCCTAGGTATCCTAATCATA
TTCTTAATTCTCATAACCCTAGTATTATTTTTCCCAGACATACTAGGAGACCCAGACAAC
TACATACCAGCTAATCCACTAAACACCCCACCCCATATTAAACCCGAATGATATTT
>gi|33326252|gb|AF520636.1| Mus musculus domesticus isolate GZ5 tRNA-Glu gene, partial sequence; cytochrome b gene, complete cds; and tRNA-Thr gene, partial sequence; mitochondrial genes for mitochondrial products
GATAAAATTCCATTTCACCCCTACTATACAATCAAAGATATCCTAGGTATCCTAATCATA
TTCTTAATTCTCATAACCCTAGTATTATTTTTCCCAGACATACTAGGAGACCCAGACAAC
TACATACCAGCTAATCCACTAAACACCCCACCCCATATTAAACCCGAATGATATTT
>gi|55415790|dbj|AB125774.1| Mus musculus domesticus mitochondrial cytb gene for cytochrome b, partial cds, strain:BALB/c
GATAAAATTCCATTTCACCCCTACTATACAATCAAAGATATCCTAGGTATCCTAATCATA
TTCTTAATTCTCATAACCCTAGTATTATTTTTCCCAGACATACTAGGAGACCCAGACAAC
TACATACCAGCTAATCCACTAAACACCCCACCCCATATTAAACCCGAATGATATTT
>gi|33326220|gb|AF520620.1| Mus musculus isolate BJ1 tRNA-Glu gene, partial sequence; cytochrome b gene, complete cds; and tRNA-Thr gene, partial sequence; mitochondrial genes for mitochondrial products
GATAAAATTCCATTTCACCCCTACTATACAATCAAAGATATCCTAGGTATCCTAATTATA
TTCTTAATTCTCATAACCCTAGTATTATTCTTCCCGGATATACTAGGAGACCCAGACAAC
TACATACCAGCTAATCCACTAAACACCCCACCCCATATTAAACCCGAATGGTATTT
>gi|33326222|gb|AF520621.1| Mus musculus isolate BJ11 tRNA-Glu gene, partial sequence; cytochrome b gene, complete cds; and tRNA-Thr gene, partial sequence; mitochondrial genes for mitochondrial products
GATAAAATTCCATTTCACCCCTACTATACAATCAAAGATATCCTAGGTATCCTAATCATA
TTCTTAATTCTCATAACCCTAGTATTATTCTTCCCGGATACACTAGGAGACCCAGACAAC
TACATACCAGCTAATCCACTAAACACCCCACCCCATATTAAACCCGAATGATATTT
>gi|33326224|gb|AF520622.1| Mus musculus isolate BJ2 tRNA-Glu gene, partial sequence; cytochrome b gene, complete cds; and tRNA-Thr gene, partial sequence; mitochondrial genes for mitochondrial products
GATAAAATTCCATTTCACCCCTACTATACAATCAAAGATATCCTAGGTATCCTAATTATA
TTCTTAATTCTCATAACCCTAGTATTATTCTTCCCGGATACACTAGGAGACCCAGACAAC
TACATACCAGCTAATCCACTAAACACCCCACCCCATATTAAACCCGAATGATATTT
>gi|33326226|gb|AF520623.1| Mus musculus isolate BJ4 tRNA-Glu gene, partial sequence; cytochrome b gene, complete cds; and tRNA-Thr gene, partial sequence; mitochondrial genes for mitochondrial products
GATAAAATTCCATTTCACCCCTACTATACAATCAAAGATATCCTAGGTATCCTAATTATA
TTCTTAATTCTCATAACCCTAGTATTATTCTTCCCGGATATACTAGGAGACCCAGACAAC
TACATACCAGCTAATCCACTAAACACCCCACCCCATATTAAACCCGAATGGTATTT
>gi|33326228|gb|AF520624.1| Mus musculus isolate HH1 tRNA-Glu gene, partial sequence; cytochrome b gene, complete cds; and tRNA-Thr gene, partial sequence; mitochondrial genes for mitochondrial products
GATAAAATTCCATTTCACCCCTACTATACAATCAAAGATATCCTAGGTATCCTAATTATA
TTCTTAATTCTCATAACCCTAGTATTATTCTTCCCGGATATACTAGGAGACCCAGACAAC
TACATACCAGCTAATCCACTAAACACCCCACCCCATATTAAACCCGAATGATATTT
>gi|33326230|gb|AF520625.1| Mus musculus isolate HH12 tRNA-Glu gene, partial sequence; cytochrome b gene, complete cds; and tRNA-Thr gene, partial sequence; mitochondrial genes for mitochondrial products
GATAAAATTCCATTTCACCCCTACTATACAATCAAAGATATCCTAGGTATCCTAATTATA
TTCTTAATTCTCATAACCCTAGTATTATTCTTCCCAGATATACTAGGAGACCCAGACAAC
TACATACCAGCTAATCCACTAAACACCCCACCCCATATTAAACCCGAATGGTATTT
>gi|298162470|gb|HM222709.1| Mus musculus isolate RF-4 cytochrome b (cytb) gene, complete cds; mitochondrial
GATAAAATTCCATTTCACCCCTACTATACAATCAAAGATATCCTAGGTATCCTAATCATA
TTCTTAATTCTCATAACCCTAGTATTATTTTTCCCAGACATACTAGGAGACCCAGACAAC
TACATACCAGCTAATCCACTAAACACCCCACCCCATATTAAACCCGAATGATATTT
>gi|33326232|gb|AF520626.1| Mus musculus isolate XN6 tRNA-Glu gene, partial sequence; cytochrome b gene, complete cds; and tRNA-Thr gene, partial sequence; mitochondrial genes for mitochondrial products
GATAAAATTCCATTTCACCCCTACTATACAATCAAAGATATCCTAGGTATCCTAATTATA
TTCTTAATTCTCATAACCCTAGTATTATTCTTCCCGGATATACTAGGAGACCCAGACAAC
TACATACCAGCTAATCCACTAAACACCCCACCCCATATTAAACCCGAATGATATTT
>gi|6139018|dbj|AB033699.1| Mus musculus mitochondrial cytb gene for cytochrome b, partial cds
GATAAAATTCCATTTCACCCCTACTATACAATCAAAGATATCCTAGGTATCCTAATTATA
TTCTTAATTCTCATAACCCTAGTATTAATCTTCCCGGATATACTAGGAGACCCAGACAAC
TACATACCAGCAAATCCACTAAACACCCCACCACATATTAAACCCGAATGGTATTT
>gi|18446747|gb|AY057804.1| Mus musculus musculus cytochrome b (Cytb) gene, complete cds; mitochondrial gene for mitochondrial product
GATAAAATTCCATTTCACCCCTACTATACAATCAAAGATATCCTAGGTATCCTAATTATA
TTCTTAATTCTCATAACCCTAGTATTATTCTTCCCGGATATACTAGGAGACCCAGACAAC
TACATACCAGCTAATCCACTAAACACCCCACCCCATATTAAACCCGAATGGTATTT
>gi|33326234|gb|AF520627.1| Mus musculus musculus isolate LA4 tRNA-Glu gene, partial sequence; cytochrome b gene, complete cds; and tRNA-Thr gene, partial sequence; mitochondrial genes for mitochondrial products
GATAAAATTCCATTTCACCCCTACTATACAATCAAAGATATCCTAGGTATCCTAATTATA
TTCTTAATTCTCATAACCCTAGTATTATTCTTCCCGGATATACTAGGAGACCCAGACAAC
TACATACCAGCTAATCCACTAAACACCCCACCCCATATTAAACCCGAATGATATTT
>gi|33326236|gb|AF520628.1| Mus musculus musculus isolate LA9 tRNA-Glu gene, partial sequence; cytochrome b gene, complete cds; and tRNA-Thr gene, partial sequence; mitochondrial genes for mitochondrial products
GATAAAATTCCATTTCACCCCTACTATACAATCAAAGATATCCTAGGTATCCTAATTATA
TTCTTAATTCTCATAACCCTAGTATTATTCTTCCCGGATATACTAGGAGACCCAGACAAC
TACATACCAGCTAATCCACTAAACACCCCACCCCATATTAAACCCGAATGATATTT
>gi|33326238|gb|AF520629.1| Mus musculus musculus isolate SH7 tRNA-Glu gene, partial sequence; cytochrome b gene, complete cds; and tRNA-Thr gene, partial sequence; mitochondrial genes for mitochondrial products
GATAAAATTCCATTTCACCCCTACTATACAATCAAAGATATCCTAGGTATCCTAATTATA
TTCTTAATTCTCATAACCCTAGTATTATTCTTCCCGGATATACTAGGAGACCCAGACAAC
TACATACCAGCTAATCCACTAAACACCCCGCCCCATATTAAACCCGAATGGTATTT
>gi|73912276|dbj|AB205273.1| Mus musculus musculus mitochondrial cytb gene for cytochrome b, partial cds, isolate:HS1473
GATAAAATTCCATTTCACCCCTACTATACAATCAAAGATATCCTAGGTATCCTAATTATA
TTCTTAATTCTCATAACCCTAGTATTATTCTTCCCGGATATACTAGGAGACCCAGACAAC
TACATACCAGCTAATCCACTAAACACCCCACCCCATATTAAACCCGAATGGTATTT
>gi|73912278|dbj|AB205274.1| Mus musculus musculus mitochondrial cytb gene for cytochrome b, partial cds, isolate:HS2320
GATAAAATTCCATTTCACCCCTACTATACAATCAAAGATATCCTAGGTATCCTAATTATA
TTCTTAATTCTCATAACCCTAGTATTATTCTTCCCGGATATACTAGGAGACCCAGACAAC
TACATACCAGCTAATCCACTAAACACCCCACCCCATATTAAACCCGAATGGTATTT
>gi|73912280|dbj|AB205275.1| Mus musculus musculus mitochondrial cytb gene for cytochrome b, partial cds, isolate:HS682
GATAAAATTCCATTTCACCCCTACTATACAATCAAAGATATCCTAGGTATCCTAATTATA
TTCTTAATTCTCATAACCCTAGTATTATTCTTCCCGGATATACTAGGAGACCCAGACAAC
TACATACCAGCTAATCCACTAAACACCCCACCCCATATTAAACCCGAATGGTATTT
>gi|18446759|gb|AY057810.1| Mus spretus cytochrome b (Cytb) gene, complete cds; mitochondrial gene for mitochondrial product
GATAAAATTCCATTCCACCCCTACTACACAATCAAAGATATCCTAGGTATCCTAATTATA
TTTCTACTTCTCATAACCCTAGTATTGTTCTTCCCAGACATACTAGGAGACCCAGACAAT
TACATACCAGCCAACCCACTAAACACCCCACCACATATTAAACCCGAATGATATTT
>gi|29367195|gb|AY224678.1| Mus spretus cytochrome b (cytb) gene, partial cds; mitochondrial gene for mitochondrial product
GATAAAATTCCATTCCACCCCTACTACACAATCAAAGATATCCTAGGTATCCTAATTATA
TTTCTACTTCTCATAACCCTAGTATTGTTCTTCCCAGACATACTAGGAGACCCAGACAAT
TACATACCAGCCAACCCACTAAACACCCCACCACATATTAAACCCGAATGATATTT
>gi|5732724|gb|AF159398.1| Mus spretus cytochrome b gene, partial cds; mitochondrial gene for mitochondrial product
GATAAAATTCCATTCCACCCCTACTACACAATCAAAGATATCCTAGGTATCCTAATTATA
TTTCTACTTCTCATAACCCTAGTATTGTTCTTCCCAGACATACTAGGAGACCCAGACAAT
TACATACCAGCCAACCCACTAAACACCCCACCACATATTAAACCCGAATGATATTT
>gi|6139020|dbj|AB033700.1| Mus spretus mitochondrial cytb gene for cytochrome b, partial cds
GATAAAATTCCATTCCACCCCTACTACACAATCAAAGATATCCTAGGTATCCTAATTATA
TTCTTACTTCTCATAACCCTAGTATTGTTCTTCCCAGACATACTAGGAGACCCAGACAAT
TACATACCAGCCAACCCACTAAACACCCCACCACATATTAAACCCGAATGATATTT
>gi|169793718|gb|EU544663.1| Myocastor coypus voucher CIT2112 cytochrome b (cytb) gene, complete cds; mitochondrial
GACAAAATTCCATTTCACCCATATTATACAATCAAGGATATCCTAGGACTATTATTCATA
CTAATGCTTCTCATACTATTAGTACTATTCTCCCCTGACCTCCTAGGAGACCCAGACAAC
TATACTCCTGCTAACCCATTAAATACACCTCCCCACATCAAACCAGAGTGATATTT
>gi|238683604|gb|FJ528598.1| Myodes glareolus cytochrome b gene, partial cds; mitochondrial
GACAAAATCCCATTCCACCCCTATTATACAATCAAAGATTTTTTAGGAGTCCTTATCTTA
TTAATAGGTCTCATAATTTTGGTACTGTTTTTCCCAGATGTTCTCGGAGACCCAGATAAT
TACACTCCTGCAAATCCACTCAACACTCCAGCACACATTAAACCAGAATGATATTT
>gi|148614288|gb|EF408074.1| Myodes glareolus isolate 02101713/URZ317 cytochrome b (cytb) gene, partial cds; mitochondrial
GACAAAATCCCCTTCCACCCCTATTATACAATTAAAGATTTTTTAGGGGTCCTTATCTTA
TTAATAGGTCTCATAATTTTGGTACTGTTTTTCCCAGATGTTCTCGGAGACCCAGATAAT
TACACTCCTGCAAATCCACTCAACACTCCAGCACACATTAAACCAGAATGATATTT
>gi|148614284|gb|EF408072.1| Myodes glareolus isolate 1138/URZ44 cytochrome b (cytb) gene, partial cds; mitochondrial
GACAAAATCCCATTCCACCCCTATTATACAATCAAAGATTTTTTAGGAGTCCTTATCTTA
TTAATAGGTCTCATAATTTTGGTACTGTTTTTCCCAGATGTTCTCGGAGACCCAGATAAT
TACACTCCTGCAAATCCACTCAACACTCCAGCACACATTAAACCAGAATGATATTT
>gi|269931956|gb|FJ881489.1| Myodes glareolus isolate 1152 cytochrome b (cytb) gene, partial cds; mitochondrial
GACAAAATCCCATTCCACCCCTATTATACAATCAAAGATTTTTTAGGGGTCCTTATCTTA
TTAATAGGTCTCATAATTTTGGTACTATTTTTCCCAGATGTTCTCGGAGACCCAGATAAT
TACACTCCTGCAAATCCACTCAACACTCCAGCACACATTAAACCAGAATGATATTT
>gi|269931958|gb|FJ881490.1| Myodes glareolus isolate 1154 cytochrome b (cytb) gene, partial cds; mitochondrial
GACAAAATCCCATTCCACCCCTATTATACAATCAAAGATTTTTTAGGGGTCCTTATCTTA
TTAATAGGTCTCATAATTTTGGTACTGTTTTTCCCAGATGTTCTCGGAGACCCAGATAAT
TACACTCCTGCAAATCCACTCAACACTCCAGCACACATTAAACCAGAATGATATTT
>gi|269931960|gb|FJ881491.1| Myodes glareolus isolate 1175 cytochrome b (cytb) gene, partial cds; mitochondrial
GACAAAATCCCATTCCACCCCTATTATACAATCAAAGATTTTTTAGGGGTCCTTATCTTA
TTAATAGGTCTCATAATTTTGGTACTATTTTTCCCAGATGTTCTCGGAGACCCAGATAAT
TACACTCCTGCAAATCCACTCAACACTCCAGCACACATTAAACCAGAATGATATTT
>gi|269931962|gb|FJ881492.1| Myodes glareolus isolate 1176 cytochrome b (cytb) gene, partial cds; mitochondrial
GACAAAATCCCATTCCACCCCTATTATACAATCAAAGATTTTTTAGGGGTCCTTATCTTA
TTAATAGGTCTCATAATTTTGGTACTATTTTTCCCAGATGTTCTCGGAGACCCAGATAAT
TACACTCCTGCAAATCCACTCAACACTCCAGCACACATTAAACCAGAATGATATTT
>gi|269931788|gb|FJ881405.1| Myodes glareolus isolate 13004 cytochrome b (cytb) gene, complete cds; mitochondrial
GACAAGATCCCATTCCACCCCTATTATACAATCAAAGATTTTTTAGGGGTCCTTATCTTA
TTAATAGGTCTCATAATTTTGGTACTATTTTTCCCAGATGTTCTCGGAGACCCAGATAAT
TACACTCCTGCAAATCCACTCAACACTCCAGCACACATTAAACCAGAATGATATTT
>gi|269931790|gb|FJ881406.1| Myodes glareolus isolate 13134 cytochrome b (cytb) gene, complete cds; mitochondrial
GACAAAATCCCATTCCACCCCTATTATACAATCAAAGATTTTTTAGGGGTCCTTATCTTA
TTAATAGGTCTCATAATTTTGGTACTATTTTTCCCAGATGTTCTCGGAGACCCAGATAAT
TACACTCCTGCAAATCCACTCAACACTCCAGCACACATTAAACCAGAATGATATTT
>gi|269931792|gb|FJ881407.1| Myodes glareolus isolate 13140 cytochrome b (cytb) gene, complete cds; mitochondrial
GACAAAATCCCATTCCACCCCTATTATACAATCAAAGATTTTTTAGGGGTCCTTATCTTA
TTAATAGGTCTCATAATTTTGGTACTATTTTTCCCAGATGTTCTCGGAGACCCAGATAAT
TACACTCCTGCAAATCCACTCAACACTCCAGCACACATTAAACCAGAATGATATTT
>gi|148614286|gb|EF408073.1| Myodes glareolus isolate 14/URZ47 cytochrome b (cytb) gene, partial cds; mitochondrial
GACAAAATCCCCTTCCACCCCTATTATACAATTAAAGATTTTTTAGGGGTCCTTATCTTA
TTAATAGGTCTCATAATTTTGGTACTGTTTTTCCCAGATGTTCTCGGAGACCCAGATAAT
TACACTCCTGCAAATCCACTCAACACTCCAGCACACATTAAACCAGAATGATATTT
>gi|188484439|gb|EU439963.1| Myodes glareolus isolate 151/05 cytochrome b gene, partial cds; mitochondrial
GACAAAATCCCATTCCACCCCTATTATACAATCAAAGATTTTTTAGGGGCCCTTATCTTA
TTAATAGGTCTCATAATTTTGGTACTGTTTTTCCCAGATGTTCTCGGAGACCCAGATAAT
TACACTCCTGCAAATCCACTCAACACTCCAGCACACATTAAACCAGAATGATATTT
>gi|188484441|gb|EU439964.1| Myodes glareolus isolate 152/05 cytochrome b gene, partial cds; mitochondrial
GACAAAATCCCATTCCACCCCTATTATACAATCAAAGATTTTTTAGGGGTCCTTATCTTA
TTAATAGGTCTCATAATTTTGGTACTATTTTTCCCAGATGTTCTCGGAGACCCAGATAAT
TACACTCCTGCAAATCCACTCAACACTCCAGCACACATTAAACCAGAATGATATTT
>gi|188484443|gb|EU439965.1| Myodes glareolus isolate 153/05 cytochrome b gene, partial cds; mitochondrial
GACAAAATCCCATTCCACCCCTATTATACAATCAAAGATTTTTTAGGGGTCCTTATCTTA
TTAATAGGTCTCATAATTTTGGTACTATTTTTCCCAGATGTTCTCGGAGACCCAGATAAT
TACACTCCTGCAAATCCACTCAACACTCCAGCACACATTAAACCAGAATGATATTT
>gi|188484445|gb|EU439966.1| Myodes glareolus isolate 157/05 cytochrome b gene, partial cds; mitochondrial
GACAAAATCCCATTCCACCCCTATTATACAATCAAAGATTTTTTAGGGGTCCTTATCTTA
TTAATAGGTCTCATAATTTTGGTACTATTTTTCCCAGATGTTCTCGGAGACCCAGATAAT
TACACTCCTGCAAATCCACTCAACACTCCAGCACACATTAAACCAGAATGATATTT
>gi|188484447|gb|EU439967.1| Myodes glareolus isolate 159/05 cytochrome b gene, partial cds; mitochondrial
GACAAAATCCCATTCCACCCCTATTATACAATCAAAGATTTTTTAGGGGTCCTTATCTTA
TTAATAGGTCTCATAATTTTGGTACTATTTTTCCCAGATGTTCTCGGAGACCCAGATAAT
TACACTCCTGCAAATCCACTCAACACTCCAGCACACATTAAACCAGAATGATATTT
>gi|269931874|gb|FJ881448.1| Myodes glareolus isolate 16821 cytochrome b (cytb) gene, complete cds; mitochondrial
GACAAAATCCCATTCCACCCCTATTATACAATCAAAGATTTTTTAGGGGTCCTTATCTTA
TTAATAGGTCTCATAATTTTGGTACTATTTTTCCCAGATGTTCTCGGAGACCCAGATAAT
TACACTCCTGCAAATCCACTCAACACTCCAGCACACATTAAACCAGAATGATATTT
>gi|269931876|gb|FJ881449.1| Myodes glareolus isolate 16965 cytochrome b (cytb) gene, complete cds; mitochondrial
GACAAAATCCCATTCCACCCCTATTATACAATCAAAGATTTTTTAGGGGTCCTTATCTTA
TTAATAGGTCTCATAATTTTGGTACTATTTTTCCCAGATGTTCTCGGAGACCCAGATAAT
TACACTCCTGCAAATCCACTCAACACTCCAGCACACATTAAACCAGAATGATATTT
>gi|71148649|gb|DQ090752.1| Myodes glareolus isolate 17/04 cytochrome b gene, partial cds; mitochondrial
GACAAAATCCCATTCCACCCCTATTATACAATCAAAGATTTTTTAGGAGTCCTTATCTTA
TTAATAGGTCTCATAATTTTGGTACTGTTTTTCCCAGATGTTCTCGGAGACCCAGATAAT
TACACTCCTGCGAATCCACTCAACACTCCAGCACACATTAAACCAGAATGATATTT
>gi|71148667|gb|DQ090761.1| Myodes glareolus isolate 18/04 cytochrome b gene, partial cds; mitochondrial
GACAAAATCCCATTCCACCCCTATTATACAATCAAAGATTTTTTAGGGGTCCTTATCTTA
TTAATAGGTCTCATAATTTTGGTACTGTTTTTCCCAGATGTTCTCGGAGACCCAGATAAT
TACACTCCTGCAAATCCACTCAACACTCCAGCACACATTAAACCAGAATGATATTT
>gi|269931878|gb|FJ881450.1| Myodes glareolus isolate 18526 cytochrome b (cytb) gene, complete cds; mitochondrial
GACAAAATCCCATTCCACCCCTATTATACAATCAAAGATTTTTTAGGGGTCCTTATCTTA
TTAATAGGTCTCATAATTTTGGTACTATTTTTCCCAGATGTTCTCGGAGACCCAGATAAT
TACACTCCTGCAAATCCACTCAACACTCCAGCACACATTAAACCAGAATGATATTT
>gi|269931880|gb|FJ881451.1| Myodes glareolus isolate 18554 cytochrome b (cytb) gene, complete cds; mitochondrial
GACAAAATCCCATTCCACCCCTATTATACAATCAAAGATTTTTTAGGGGTCCTTATCTTA
TTAATAGGTCTCATAATTTTGGTACTATTTTTCCCAGATGTTCTCGGAGACCCAGATAAT
TACACTCCTGCAAATCCACTCAACACTCCAGCACACATTAAACCAGAATGATATTT
>gi|269931852|gb|FJ881437.1| Myodes glareolus isolate 19851 cytochrome b (cytb) gene, complete cds; mitochondrial
GACAAAATCCCATTCCACCCCTATTATACAATCAAAGATTTTTTAGGGGTCCTTATCTTA
TTAATAGGTCTCATAATTTTGGTACTATTTTTCCCAGATGTTCTCGGAGACCCAGATAAT
TACACTCCTGCAAATCCACTCAACACTCCAGCACACATTAAACCAGAATGATATTT
>gi|269931854|gb|FJ881438.1| Myodes glareolus isolate 19977 cytochrome b (cytb) gene, complete cds; mitochondrial
GACAAAATCCCATTCCACCCCTATTATACAATCAAAGATTTTTTAGGGGTCCTTATCTTA
TTAATAGGTCTCATAATTTTGGTACTATTTTTCCCAGATGTTCTCGGAGACCCAGATAAT
TACACTCCTGCAAATCCACTCAACACTCCAGCACACATTAAACCAGAATGATATTT
>gi|71148659|gb|DQ090757.1| Myodes glareolus isolate 2/04 cytochrome b gene, partial cds; mitochondrial
GACAAAATCCCATTCCACCCCTATTATACAATCAAAGATTTTTTAGGAGTCCTTATCTTA
TTAATAGGTCTCATAATTTTGGTACTGTTTTTCCCAGATGTTCTCGGAGACCCAGATAAT
TACACTCCTGCAAATCCACTCAACACTCCAGCACACATTAAACCAGAATGATATTT
>gi|71148661|gb|DQ090758.1| Myodes glareolus isolate 20/04 cytochrome b gene, partial cds; mitochondrial
GACAAAATCCCATTCCACCCCTATTATACAATCAAAGATTTTTTAGGAGTCCTTATCTTA
TTAATAGGTCTCATAATTTTGGTACTGTTTTTCCCAGATGTTCTCGGAGACCCAGATAAT
TACACTCCTGCAAATCCACTCAACACTCCAGCACACATTAAACCAGAATGATATTT
>gi|269931856|gb|FJ881439.1| Myodes glareolus isolate 20308 cytochrome b (cytb) gene, complete cds; mitochondrial
GACAAAATCCCATTCCACCCCTATTATACAATCAAAGATTTTTTAGGGGTCCTTATCTTA
TTAATAGGTCTCATAATTTTGGTACTATTTTTCCCAGATGTTCTCGGAGACCCAGATAAT
TACACTCCTGCAAATCCACTCAACACTCCAGCACACATTAAACCAGAATGATATTT
>gi|269931884|gb|FJ881453.1| Myodes glareolus isolate 21212 cytochrome b (cytb) gene, complete cds; mitochondrial
GACAAAATCCCATTCCACCCCTATTATACAATCAAAGATTTTTTAGGGGTCCTTATCTTA
TTAATAGGTCTCATAATTTTGGTACTATTTTTCCCAGATGTTCTCGGAGACCCAGATAAT
TACACTCCTGCAAATCCACTCAACACTCCAGCACACATTAAACCAGAATGATATTT
>gi|269931882|gb|FJ881452.1| Myodes glareolus isolate 21220 cytochrome b (cytb) gene, complete cds; mitochondrial
GACAAAATCCCATTCCACCCCTATTATACAATCAAAGATTTTTTAGGGGTCCTTATCTTA
TTAATAGGTCTCATAATTTTGGTACTATTTTTCCCAGATGTTCTCGGAGACCCAGATAAT
TACACTCCTGCAAATCCACTCAACACTCCAGCACACATTAAACCAGAATGATATTT
>gi|269931886|gb|FJ881454.1| Myodes glareolus isolate 21243 cytochrome b (cytb) gene, complete cds; mitochondrial
GACAAAATCCCATTCCACCCCTATTATACAATCAAAGATTTTTTAGGGGTCCTTATCTTA
TTAATAGGTCTCATAATTTTGGTACTATTTTTCCCAGATGTTCTCGGAGACCCAGATAAT
TACACTCCTGCAAATCCACTCAACACTCCAGCACACATTAAACCAGAATGATATTT
>gi|269931890|gb|FJ881456.1| Myodes glareolus isolate 21519 cytochrome b (cytb) gene, complete cds; mitochondrial
GACAAAATCCCATTCCACCCCTATTATACAATCAAAGATTTTTTAGGGGTCCTTATCTTA
TTAATAGGTCTCATAATTTTGGTACTGTTTTTCCCAGATGTTCTCGGAGACCCAGATAAT
TACACTCCTGCAAATCCACTCAACACTCCAGCACACATTAAACCAGAATGATATTT
>gi|269931888|gb|FJ881455.1| Myodes glareolus isolate 21560 cytochrome b (cytb) gene, complete cds; mitochondrial
GACAAAATCCCATTCCACCCCTATTATACAATCAAAGATTTTTTAGGGGTCCTTATCTTA
TTAATAGGTCTCATAATTTTGGTACTATTTTTCCCAGATGTTCTCGGAGACCCAGATAAT
TACACTCCTGCAAATCCACTCAACACTCCAGCACACATTAAACCAGAATGATATTT
>gi|269931794|gb|FJ881408.1| Myodes glareolus isolate 24294 cytochrome b (cytb) gene, complete cds; mitochondrial
GACAAAATCCCATTCCACCCCTACTATACAATCAAAGATTTTTTAGGGGTCCTTATCTTA
TTAATAGGTCTCATAATTTTGGTACTGTTTTTCCCAGATGTTCTCGGAGACCCAGATAAT
TACACTCCTGCAAATCCACTCAACACTCCAGCACACATTAAACCAGAATGATATTT
>gi|269931796|gb|FJ881409.1| Myodes glareolus isolate 24319 cytochrome b (cytb) gene, complete cds; mitochondrial
GACAAAATCCCATTCCACCCCTATTATACAATCAAAGATTTTTTAGGGGTCCTTATCTTA
TTAATAGGTCTCATAATTTTGGTACTATTTTTCCCAGATGTTCTCGGAGACCCAGATAAT
TATACTCCTGCAAATCCACTCAACACTCCAGCACACATTAAACCAGAATGATATTT
>gi|269931798|gb|FJ881410.1| Myodes glareolus isolate 24354 cytochrome b (cytb) gene, complete cds; mitochondrial
GACAAAATCCCATTCCACCCCTATTATACAATCAAAGATTTTTTAGGGGTCCTTATCTTA
TTAATAGGTCTCATAATTTTGGTACTATTTTTCCCAGATGTTCTCGGAGACCCAGATAAT
TACACTCCTGCAAATCCACTCAACACTCCAGCACACATTAAACCAGAATGATATTT
>gi|269931800|gb|FJ881411.1| Myodes glareolus isolate 24357 cytochrome b (cytb) gene, complete cds; mitochondrial
GACAAAATCCCATTCCACCCCTATTATACAATCAAAGATTTTTTAGGGGTCCTTATCTTA
TTAATAGGTCTCATAATTTTGGTACTATTTTTCCCAGATGTTCTCGGAGACCCAGATAAT
TACACTCCTGCAAATCCACTCAACACTCCAGCACACATTAAACCAGAATGATATTT
>gi|269931858|gb|FJ881440.1| Myodes glareolus isolate 26578 cytochrome b (cytb) gene, complete cds; mitochondrial
GACAAAATCCCATTCCACCCCTATTATACAATCAAAGATTTTTTAGGGGTCCTTATCTTA
TTAATAGGTCTCATAATTTTGGTACTGTTTTTCCCAGATGTTCTCGGAGACCCAGATAAT
TACACTCCTGCAAATCCACTCAACACTCCAGCACACATTAAACCAGAATGGTATTT
>gi|269931860|gb|FJ881441.1| Myodes glareolus isolate 26700 cytochrome b (cytb) gene, complete cds; mitochondrial
GACAAAATCCCATTCCACCCCTATTATACAATCAAAGATTTTTTAGGAGTCCTTATCTTA
TTAATAGGTCTCATAATTTTGGTACTGTTTTTCCCAGATGTTCTCGGAGACCCAGATAAT
TACACTCCTGCAAATCCACTCAACACTCCAGCACACATTAAACCAGAATGATATTT
>gi|269931862|gb|FJ881442.1| Myodes glareolus isolate 26703 cytochrome b (cytb) gene, complete cds; mitochondrial
GACAAAATCCCATTCCACCCCTATTATACAATCAAAGATTTTTTAGGGGTCCTTATCTTA
TTAATAGGTCTCATAATTTTGGTACTGTTTTTCCCAGATGTTCTCGGAGACCCAGATAAT
TACACTCCTGCAAATCCACTCAACACTCCAGCACACATTAAACCAGAATGGTATTT
>gi|269931864|gb|FJ881443.1| Myodes glareolus isolate 26805 cytochrome b (cytb) gene, complete cds; mitochondrial
GACAAAATCCCATTCCACCCCTATTATACAATCAAAGATTTTTTAGGGGTCCTTATCTTA
TTAATAGGTCTCATAATTTTGGTACTATTTTTCCCAGATGTTCTCGGAGACCCAGATAAT
TACACTCCTGCAAATCCACTCAACACTCCAGCACACATTAAACCAGAATGATATTT
>gi|269931756|gb|FJ881389.1| Myodes glareolus isolate 27819 cytochrome b (cytb) gene, complete cds; mitochondrial
GACAAAATCCCATTCCACCCCTATTATACAATCAAAGATTTTTTAGGGGTCCTTATCTTA
TTAATAGGTCTCATAATTTTGGTACTATTTTTCCCAGATGTTCTCGGAGACCCAGATAAT
TACACTCCTGCAAATCCACTCAACACTCCAGCACACATTAAACCAGAATGATATTT
>gi|269931758|gb|FJ881390.1| Myodes glareolus isolate 27823 cytochrome b (cytb) gene, complete cds; mitochondrial
GACAAAATCCCATTCCACCCCTATTATACAATCAAAGATTTTTTAGGGGTCCTTATCTTA
TTAATAGGTCTCATAATTTTGGTACTATTTTTCCCAGATGTTCTCGGAGACCCAGATAAT
TACACTCCTGCAAATCCACTCAACACTCCAGCACACATTAAACCAGAATGATATTT
>gi|269931760|gb|FJ881391.1| Myodes glareolus isolate 27838 cytochrome b (cytb) gene, complete cds; mitochondrial
GACAAAATCCCATTCCACCCCTATTATACAATCAAAGATTTTTTAGGGGTCCTTATCTTA
TTAATAGGTCTCATAATTTTGGTACTATTTTTCCCAGATGTTCTCGGAGACCCAGATAAT
TACACTCCTGCAAATCCACTCAACACTCCAGCACACATTAAACCAGAATGATATTT
>gi|269931762|gb|FJ881392.1| Myodes glareolus isolate 27839 cytochrome b (cytb) gene, complete cds; mitochondrial
GACAAAATCCCATTCCACCCCTATTATACAATCAAAGATTTTTTAGGGGTCCTTATCTTA
TTAATAGGTCTCATAATTTTGGTACTATTTTTCCCAGATGTTCTCGGAGACCCAGATAAT
TACACTCCTGCAAATCCACTCAACACTCCAGCACACATTAAACCAGAATGATATTT
>gi|269931764|gb|FJ881393.1| Myodes glareolus isolate 27877 cytochrome b (cytb) gene, complete cds; mitochondrial
GACAAAATCCCATTCCACCCCTATTATACAATCAAAGATTTTTTAGGGGTCCTTATCTTA
TTAATAGGTCTCATAATTTTGGTACTATTTTTCCCAGATGTTCTCGGAGACCCAGATAAT
TACACTCCTGCAAATCCACTCAACACTCCAGCACACATTAAACCAGAATGATACTT
>gi|269931802|gb|FJ881412.1| Myodes glareolus isolate 28937 cytochrome b (cytb) gene, complete cds; mitochondrial
GACAAAATCCCATTCCACCCCTATTATACAATCAAAGATTTTTTAGGGGTCCTTATCTTA
TTAATAGGTCTCATAATTTTGGTACTGTTTTTCCCAGATGTTCTCGGAGACCCAGATAAT
TACACTCCTGCAAATCCACTCAACACTCCAGCACACATTAAACCAGAATGGTATTT
>gi|269931804|gb|FJ881413.1| Myodes glareolus isolate 28987 cytochrome b (cytb) gene, complete cds; mitochondrial
GACAAAATCCCATTCCACCCCTATTATACAATCAAAGATTTTTTAGGGGTCCTTATCTTA
TTAATAGGTCTCATAATTTTGGTACTATTTTTCCCAGATGTTCTCGGAGACCCAGATAAT
TACACTCCTGCAAATCCACTCAACACTCCAGCACACATTAAACCAGAATGATATTT
>gi|269931806|gb|FJ881414.1| Myodes glareolus isolate 29048 cytochrome b (cytb) gene, complete cds; mitochondrial
GACAAAATCCCATTCCACCCCTATTATACAATCAAAGATTTTTTAGGGGTCCTTATCTTA
TTAATAGGTCTCATAATTTTGGTACTGTTTTTCCCAGATGTTCTCGGAGACCCAGATAAT
TACACTCCTGCAAATCCACTCAACACTCCAGCACACATTAAACCAGAATGGTATTT
>gi|269931766|gb|FJ881394.1| Myodes glareolus isolate 30014 cytochrome b (cytb) gene, complete cds; mitochondrial
GACAAAATCCCATTCCACCCCTATTATACAATCAAAGATTTTTTAGGGGTCCTTATCTTA
TTAATAGGTCTCATAATTTTGGTACTATTTTTCCCAGATGTTCTCGGAGACCCAGATAAT
TACACTCCTGCAAATCCACTCAACACTCCAGCACACATTAAACCAGAATGATATTT
>gi|269931768|gb|FJ881395.1| Myodes glareolus isolate 30038 cytochrome b (cytb) gene, complete cds; mitochondrial
GACAAAATCCCATTCCACCCCTATTATACAATCAAAGATTTTTTAGGGGTCCTTATCTTA
TTAATAGGTCTCATAATTTTGGTACTATTTTTCCCAGATGTTCTCGGAGACCCAGATAAT
TATACTCCTGCAAATCCACTCAACACTCCAGCACACATTAAACCAGAATGATACTT
>gi|269931770|gb|FJ881396.1| Myodes glareolus isolate 30070 cytochrome b (cytb) gene, complete cds; mitochondrial
GACAAAATCCCATTCCACCCCTATTATACAATCAAAGATTTTTTAGGGGTCCTTATCTTA
TTAATAGGTCTCATAATTTTGGTACTGTTTTTCCCAGATGTTCTCGGAGACCCAGATAAT
TACACTCCTGCAAATCCACTCAACACTCCAGCACACATTAAACCAGAATGATATTT
>gi|269931772|gb|FJ881397.1| Myodes glareolus isolate 30097 cytochrome b (cytb) gene, complete cds; mitochondrial
GACAAAATCCCATTCCACCCCTATTATACAATCAAAGATTTTTTAGGGGTCCTTATCTTA
TTAATAGGTCTCATAATTTTGGTACTATTTTTCCCAGATGTTCTCGGAGACCCAGATAAT
TACACTCCTGCAAATCCACTCAACACTCCAGCACACATTAAACCAGAATGATATTT
>gi|269931892|gb|FJ881457.1| Myodes glareolus isolate 30105 cytochrome b (cytb) gene, complete cds; mitochondrial
GACAAAATCCCATTCCACCCCTATTATACAATCAAAGATTTTTTAGGGGTCCTTATCTTA
TTAATAGGTCTCATAATTTTGGTACTGTTTTTCCCAGATGTTCTCGGAGACCCAGATAAT
TACACTCCTGCAAATCCACTCAACACTCCAGCACACATTAAACCAGAATGATATTT
>gi|269931894|gb|FJ881458.1| Myodes glareolus isolate 30110 cytochrome b (cytb) gene, complete cds; mitochondrial
GACAAAATCCCATTCCACCCCTATTATACAATCAAAGATTTTTTAGGGGTCCTTATCTTA
TTAATAGGTCTCATAATTTTGGTACTGTTTTTCCCAGATGTTCTCGGAGATCCAGATAAT
TACACTCCTGCAAATCCACTCAACACTCCAGCACACATTAAACCAGAATGATATTT
>gi|269931896|gb|FJ881459.1| Myodes glareolus isolate 30162 cytochrome b (cytb) gene, complete cds; mitochondrial
GACAAAATCCCATTCCACCCCTATTATACAATCAAAGATTTTTTAGGGGTCCTTATCTTA
TTAATAGGTCTCATAATTTTGGTACTGTTTTTCCCAGATGTTCTCGGAGACCCAGATAAT
TACACTCCTGCAAATCCACTCAACACTCCAGCACACATTAAACCAGAATGATATTT
>gi|269931898|gb|FJ881460.1| Myodes glareolus isolate 30298 cytochrome b (cytb) gene, complete cds; mitochondrial
GACAAAATCCCATTCCACCCCTATTATACAATCAAAGATTTTTTAGGGGTCCTTATCTTA
TTAATAGGTCTCATAATTTTGGTACTGTTTTTCCCAGATGTTCTCGGAGACCCAGATAAT
TACACTCCTGCAAATCCACTCAACACTCCAGCACACATTAAACCAGAATGATATTT
>gi|269931900|gb|FJ881461.1| Myodes glareolus isolate 30764 cytochrome b (cytb) gene, complete cds; mitochondrial
GACAAAATCCCATTCCACCCCTATTATACAATCAAAGATTTTTTAGGGGTCCTTATCTTA
TTAATAGGTCTCATAATTTTGGTACTATTTTTCCCAGATGTTCTCGGAGACCCAGATAAT
TACACTCCTGCAAATCCACTCAACACTCCAGCACACATTAAACCAGAATGATATTT
>gi|269931808|gb|FJ881415.1| Myodes glareolus isolate 31301 cytochrome b (cytb) gene, complete cds; mitochondrial
GACAAAATCCCATTCCACCCCTATTATACAATCAAAGATTTTTTAGGGGTCCTTATCTTA
TTAATAGGTCTCATAATTTTGGTACTATTTTTCCCAGATGTTCTCGGAGACCCAGATAAT
TACACTCCTGCAAATCCACTCAACACTCCAGCACACATTAAACCAGAATGATATTT
>gi|269931810|gb|FJ881416.1| Myodes glareolus isolate 31302 cytochrome b (cytb) gene, complete cds; mitochondrial
GACAAAATCCCATTCCACCCCTATTATACAATCAAAGATTTTTTAGGGGTCCTTATCTTA
TTAATAGGTCTCATAATTTTGGTACTATTTTTCCCAGATGTTCTCGGAGACCCAGATAAT
TACACTCCTGCAAATCCACTCAACACTCCAGCACACATTAAACCAGAATGATATTT
>gi|269931812|gb|FJ881417.1| Myodes glareolus isolate 31375 cytochrome b (cytb) gene, complete cds; mitochondrial
GACAAAATCCCATTCCACCCCTATTATACAATCAAAGATTTTTTAGGGGTCCTTATCTTA
TTAATAGGTCTCATAATTTTGGTACTATTTTTCCCAGATGTTCTCGGAGACCCAGATAAT
TACACTCCTGCAAATCCACTCAACACTCCAGCACACATTAAACCAGAATGATATTT
>gi|269931814|gb|FJ881418.1| Myodes glareolus isolate 31470 cytochrome b (cytb) gene, complete cds; mitochondrial
GACAAAATCCCATTCCACCCCTATTATACAATCAAAGATTTTTTAGGGGTCCTTATCTTA
TTAATAGGTCTCATAATTTTGGTACTATTTTTCCCAGATGTTCTCGGAGACCCAGATAAT
TATACTCCTGCAAATCCACTCAACACTCCAGCACACATTAAACCAGAATGATATTT
>gi|269931816|gb|FJ881419.1| Myodes glareolus isolate 31471 cytochrome b (cytb) gene, complete cds; mitochondrial
GACAAAATCCCATTCCACCCCTATTATACAATCAAAGATTTTTTAGGGGTCCTTATCTTA
TTAATAGGTCTCATAATTTTGGTACTATTTTTCCCAGATGTTCTCGGAGACCCAGATAAT
TATACTCCTGCAAATCCACTCAACACTCCAGCACACATTAAACCAGAATGATATTT
>gi|269931902|gb|FJ881462.1| Myodes glareolus isolate 31808 cytochrome b (cytb) gene, complete cds; mitochondrial
GACAAAATCCCATTCCACCCCTATTATACAATCAAAGATTTTTTAGGGGTCCTTATCTTA
TTAATAGGTCTCATAATTTTGGTACTGTTTTTCCCAGATGTTCTCGGAGACCCAGATAAT
TACACTCCTGCAAATCCACTCAACACTCCAGCACATATTAAACCAGAATGATATTT
>gi|269931904|gb|FJ881463.1| Myodes glareolus isolate 31811 cytochrome b (cytb) gene, complete cds; mitochondrial
GACAAAATCCCATTCCACCCCTATTATACAATCAAAGATTTTTTAGGGGTCCTTATCTTA
TTAATAGGTCTCATAATTTTGGTACTGTTTTTCCCAGATGTTCTCGGAGACCCAGATAAT
TACACTCCTGCAAATCCACTCAACACTCCAGCACACATTAAACCAGAATGATATTT
>gi|269931906|gb|FJ881464.1| Myodes glareolus isolate 31835 cytochrome b (cytb) gene, complete cds; mitochondrial
GACAAAATCCCATTCCACCCCTATTATACAATCAAAGATTTTTTAGGGGTCCTTATCTTA
TTAATAGGTCTCATAATTTTGGTACTGTTTTTCCCAGATGTTCTCGGAGACCCAGATAAT
TACACTCCTGCAAATCCACTCAACACTCCAGCACACATTAAACCAGAATGATATTT
>gi|71148647|gb|DQ090751.1| Myodes glareolus isolate 32/04 cytochrome b gene, partial cds; mitochondrial
GACAAAATCCCATTCCACCCCTATTATACAATCAAAGATTTTTTAGGGGTCCTTATCTTA
TTAATAGGTCTCATAATTTTGGTACTGTTTTTCCCAGATGTTCTCGGAGACCCAGATAAT
TACACTCCTGCAAATCCACTCAACACTCCAGCACACATTAAACCAGAATGATATTT
>gi|269931908|gb|FJ881465.1| Myodes glareolus isolate 32730 cytochrome b (cytb) gene, complete cds; mitochondrial
GACAAAATCCCATTCCACCCCTATTATACAATCAAAGATTTTTTAGGGGTCCTTATCTTA
TTAATAGGTCTCATAATTTTGGTACTGTTTTTCCCAGATGTTCTCGGAGACCCAGATAAT
TACACTCCTGCAAATCCACTCAACACTCCAGCACACATTAAACCAGAATGATATTT
>gi|269931910|gb|FJ881466.1| Myodes glareolus isolate 32769 cytochrome b (cytb) gene, complete cds; mitochondrial
GACAAAATCCCATTCCACCCCTATTATACAATCAAAGATTTTTTAGGGGTCCTTATCTTA
TTAATAGGTCTCATAATTTTGGTACTGTTTTTCCCAGATGTTCTCGGAGACCCAGATAAT
TACACTCCTGCAAATCCACTCAACACTCCAGCACACATTAAACCAGAATGATATTT
>gi|71148665|gb|DQ090760.1| Myodes glareolus isolate 33/04 cytochrome b gene, partial cds; mitochondrial
GACAAAATCCCATTCCACCCCTATTATACAATCAAAGATTTTTTAGGGGTCCTTATCTTA
TTAATAGGTCTCATAATTTTGGTACTATTTTTCCCAGATGTTCTCGGAGACCCAGATAAT
TACACTCCTGCAAATCCACTCAACACTCCAGCACACATTAAACCAGAATGATATTT
>gi|269931912|gb|FJ881467.1| Myodes glareolus isolate 33049 cytochrome b (cytb) gene, complete cds; mitochondrial
GACAAAATCCCATTCCACCCCTATTATACAATCAAAGATTTTTTAGGGGTCCTTATCTTA
TTAATAGGTCTCATAATTTTGGTACTGTTTTTCCCAGATGTTCTCGGAGACCCAGATAAT
TACACTCCTGCAAATCCACTCAACACTCCAGCACACATTAAACCAGAATGATATTT
>gi|269931928|gb|FJ881475.1| Myodes glareolus isolate 33201 cytochrome b (cytb) gene, complete cds; mitochondrial
GACAAAATCCCATTCCACCCCTATTATACAATCAAAGATTTTTTAGGGGTCCTTATCTTA
TTAATAGGTCTCATAATTTTGGTACTGTTTTTCCCAGATGTTCTCGGAGACCCAGATAAT
TACACTCCTGCAAATCCACTCAACACTCCAGCACACATTAAACCAGAATGATATTT
>gi|269931930|gb|FJ881476.1| Myodes glareolus isolate 33204 cytochrome b (cytb) gene, complete cds; mitochondrial
GACAAAATCCCATTCCACCCCTATTATACAATCAAAGATTTTTTAGGGGTCCTTATCTTA
TTAATAGGTCTCATAATTTTGGTACTATTTTTCCCAGATGTTCTCGGAGACCCAGATAAT
TACACTCCTGCAAATCCACTCAACACTCCAGCACACATTAAACCAGAATGATATTT
>gi|269931932|gb|FJ881477.1| Myodes glareolus isolate 33323 cytochrome b (cytb) gene, complete cds; mitochondrial
GACAAAATCCCATTCCACCCCTATTATACAATCAAAGATTTTTTAGGGGCCCTCATCTTA
TTAATAGGTCTCATAATTTTGGTACTATTTTTCCCAGATGTTCTCGGAGACCCAGATAAT
TACACTCCTGCAAATCCACTCAACACTCCAGCACACATTAAACCAGAATGATATTT
>gi|269931934|gb|FJ881478.1| Myodes glareolus isolate 33390 cytochrome b (cytb) gene, complete cds; mitochondrial
GACAAAATCCCATTCCACCCCTATTATACAATCAAAGATTTTTTAGGGGTCCTTATCTTA
TTAATAGGTCTCATAATTTTGGTACTGTTTTTCCCAGATGTTCTCGGAGACCCAGATAAT
TACACTCCTGCAAATCCACTCAACACTCCAGCACACATTAAACCAGAATGATATTT
>gi|269931914|gb|FJ881468.1| Myodes glareolus isolate 33938 cytochrome b (cytb) gene, complete cds; mitochondrial
GACAAAATCCCATTCCACCCCTATTATACAATCAAAGATTTTTTAGGGGTCCTTATCTTA
TTAATAGGTCTCATAATTTTGGTACTATTTTTCCCAGATGTTCTCGGAGACCCAGATAAT
TACACTCCTGCAAATCCACTCAACACTCCAGCACACATTAAACCAGAATGATATTT
>gi|269931916|gb|FJ881469.1| Myodes glareolus isolate 33973 cytochrome b (cytb) gene, complete cds; mitochondrial
GACAAAATCCCATTCCACCCCTATTATACAATCAAAGATTTTTTAGGGGTCCTTATCTTA
TTAATAGGTCTCATAATTTTGGTACTATTTTTCCCAGATGTTCTCGGAGACCCAGATAAT
TACACTCCTGCAAATCCACTCAACACTCCAGCACACATTAAACCAGAATGATATTT
>gi|71148655|gb|DQ090755.1| Myodes glareolus isolate 34/04 cytochrome b gene, partial cds; mitochondrial
GACAAAATCCCATTCCACCCCTATTATACAATCAAAGATTTTTTAGGAGTCCTTATCTTA
TTAATAGGTCTCATAATTTTGGTACTGTTTTTCCCAGATGTTCTCGGAGACCCAGATAAT
TACACTCCTGCAAATCCACTCAACACTCCAGCACACATTAAACCAGAATGATATTT
>gi|269931918|gb|FJ881470.1| Myodes glareolus isolate 34059 cytochrome b (cytb) gene, complete cds; mitochondrial
GACAAAATCCCATTCCACCCCTATTATACAATCAAAGATTTTTTAGGGGTCCTTATCTTA
TTAATAGGTCTCATAATTTTGGTACTATTTTTCCCAGATGTTCTCGGAGACCCAGATAAT
TACACTCCTGCAAATCCACTCAACACTCCAGCACACATTAAACCAGAATGATATTT
>gi|269931866|gb|FJ881444.1| Myodes glareolus isolate 35554 cytochrome b (cytb) gene, complete cds; mitochondrial
GACAAAATCCCATTCCACCCCTATTATACAATCAAAGATTTTTTAGGGGTCCTTATCTTA
TTAATAGGTCTCATAATTTTGGTACTGTTTTTCCCAGATGTTCTCGGAGACCCAGATAAT
TACACTCCTGCAAATCCACTCAACACTCCAGCACACATTAAACCAGAATGATATTT
>gi|269931868|gb|FJ881445.1| Myodes glareolus isolate 35720 cytochrome b (cytb) gene, complete cds; mitochondrial
GACAAAATCCCATTCCACCCCTATTATACAATCAAAGATTTTTTAGGGGTCCTTATCTTA
TTAATAGGTCTCATAATTTTGGTACTGTTTTTCCCAGATGTTCTCGGAGACCCAGATAAT
TACACTCCTGCAAATCCACTCAACACTCCAGCACACATTAAACCAGAATGATATTT
>gi|269931870|gb|FJ881446.1| Myodes glareolus isolate 35754 cytochrome b (cytb) gene, complete cds; mitochondrial
GACAAAATCCCATTCCACCCCTATTATACAATCAAAGATTTTTTAGGGGTCCTTATCTTA
TTAATAGGTCTCATAATTTTGGTACTGTTTTTCCCAGATGTTCTCGGAGACCCAGATAAT
TACACTCCTGCAAATCCACTCAACACTCCAGCACACATTAAACCAGAATGATATTT
>gi|269931872|gb|FJ881447.1| Myodes glareolus isolate 35991 cytochrome b (cytb) gene, complete cds; mitochondrial
GACAAAATCCCATTCCACCCCTATTATACAATCAAAGATTTTTTAGGGGTCCTTATCTTA
TTAATAGGTCTCATAATTTTGGTACTGTTTTTCCCAGATGTTCTCGGAGACCCAGATAAT
TACACTCCTGCAAATCCACTCAACACTCCAGCACACATTAAACCAGAATGATATTT
>gi|269931936|gb|FJ881479.1| Myodes glareolus isolate 38443 cytochrome b (cytb) gene, complete cds; mitochondrial
GACAAAATCCCATTCCACCCCTATTATACAATCAAAGATTTTTTAGGGGTCCTTATCTTA
TTAATAGGTCTCATAATTTTGGTACTATTTTTCCCAGATGTTCTCGGAGACCCAGATAAT
TACACTCCTGCAAATCCACTCAACACTCCAGCACACATTAAACCAGAATGATATTT
>gi|269931938|gb|FJ881480.1| Myodes glareolus isolate 38697 cytochrome b (cytb) gene, complete cds; mitochondrial
GACAAAATCCCATTCCACCCCTATTATACAATCAAAGATTTTTTAGGGGTCCTTATCTTA
TTAATAGGTCTCATAATTTTGGTACTATTTTTCCCAGATGTTCTCGGAGACCCAGATAAT
TACACTCCTGCAAATCCACTCAACACTCCAGCACACATTAAACCAGAATGATATTT
>gi|71148651|gb|DQ090753.1| Myodes glareolus isolate 39/04 cytochrome b gene, partial cds; mitochondrial
GACAAAATCCCATTCCACCCCTATTATACAATCAAAGATTTTTTAGGAGTCCTTATCTTA
TTAATAGGTCTCATAATTTTGGTACTGTTTTTCCCAGATGTTCTCGGAGACCCAGATAAT
TACACTCCTGCAAATCCACTCAACACTCCAGCACACATTAAACCAGAATGATATTT
>gi|145309080|gb|EF378948.1| Myodes glareolus isolate 400 cytochrome b gene, partial cds; mitochondrial
GACAAAATCCCATTCCACCCCTATTATACAATCAAAGATTTTTTAGGAGTCCTTATCTTA
TTAATAGGTCTCATAATTTTGGTACTGTTTTTCCCAGATGTTCTCGGAGACCCAGATAAT
TACACTCCTGCAAATCCACTCAACACTCCAGCACACATTAAACCAGAATGATATTT
>gi|269931782|gb|FJ881402.1| Myodes glareolus isolate 40754 cytochrome b (cytb) gene, complete cds; mitochondrial
GACAAAATCCCATTCCACCCCTATTATACAATCAAAGATTTTTTAGGGGTTCTTATCTTA
TTAATAGGTCTCATAATTTTGGTACTGTTTTTCCCAGATGTTCTCGGAGACCCAGATAAT
TACACTCCTGCAAATCCACTCAACACTCCAGCACACATTAAACCAGAATGGTATTT
>gi|269931784|gb|FJ881403.1| Myodes glareolus isolate 4077 cytochrome b (cytb) gene, complete cds; mitochondrial
GACAAAATCCCATTCCACCCCTATTATACAATCAAAGATTTTTTAGGGGTCCTTATCTTA
TTAATAGGTCTCATAATTTTGGTACTATTTTTCCCAGATGTTCTCGGAGACCCAGATAAT
TACACTCCTGCAAATCCACTCAACACTCCAGCACACATTAAACCAGAATGATATTT
>gi|269931774|gb|FJ881398.1| Myodes glareolus isolate 40885 cytochrome b (cytb) gene, complete cds; mitochondrial
GACAAAATCCCATTCCACCCCTATTATACAATCAAAGATTTTTTAGGGGTCCTTATCTTA
TTAATAGGTCTCATAATTTTGGTACTATTTTTCCCAGATGTTCTCGGAGACCCAGATAAT
TACACTCCTGCAAATCCACTCAACACTCCAGCACACATTAAACCAGAATGATATTT
>gi|269931776|gb|FJ881399.1| Myodes glareolus isolate 40923 cytochrome b (cytb) gene, complete cds; mitochondrial
GACAAAATCCCATTCCACCCCTATTATACAATCAAAGATTTTTTAGGGGTCCTTATCTTA
TTAATAGGTCTCATAATTTTGGTACTGTTTTTCCCAGATGTTCTCGGAGACCCAGATAAT
TACACTCCTGCAAATCCACTCAACACTCCAGCACACATTAAACCAGAATGGTATTT
>gi|269931778|gb|FJ881400.1| Myodes glareolus isolate 40927 cytochrome b (cytb) gene, complete cds; mitochondrial
GATAAAATCCCATTCCACCCCTATTATACAATCAAAGATTTTTTAGGGGTCCTTATCTTA
TTAATAGGTCTCATAATTTTGGTACTGTTTTTCCCAGATGTTCTCGGAGACCCAGATAAT
TACACTCCTGCAAATCCACTCAACACTCCAGCACACATTAAACCAGAATGGTATTT
>gi|269931780|gb|FJ881401.1| Myodes glareolus isolate 40947 cytochrome b (cytb) gene, complete cds; mitochondrial
GACAAAATCCCATTCCACCCCTATTATACAATCAAAGATTTTTTAGGGGTCCTTATCTTA
TTAATAGGTCTCATAATTTTGGTACTATTTTTCCCAGATGTTCTCGGAGACCCAGATAAT
TACACTCCTGCAAATCCACTCAACACTCCAGCACACATTAAACCAGAATGATATTT
>gi|71148663|gb|DQ090759.1| Myodes glareolus isolate 41/04 cytochrome b gene, partial cds; mitochondrial
GACAAAATCCCATTCCACCCCTATTATACAATCAAAGATTTTTTAGGAGTCCTTATCTTA
TTAATAGGTCTCATAATTTTGGTACTGTTTTTCCCAGATGTTCTCGGAGACCCAGATAAT
TACACTCCTGCAAATCCACTCAACACTCCAGCACACATTAAACCAGAATGATATTT
>gi|269931786|gb|FJ881404.1| Myodes glareolus isolate 4158 cytochrome b (cytb) gene, complete cds; mitochondrial
GACAAAATCCCATTCCACCCCTATTATACAATCAAAGATTTTTTAGGGGTCCTTATCTTA
TTAATAGGTCTCATAATTTTGGTACTATTTTTCCCAGATGTTCTCGGAGACCCAGATAAT
TACACTCCTGCAAATCCACTCAACACTCCAGCACACATTAAACCAGAATGATATTT
>gi|269931818|gb|FJ881420.1| Myodes glareolus isolate 44845 cytochrome b (cytb) gene, complete cds; mitochondrial
GACAAAATCCCATTCCACCCCTATTATACAATCAAAGATTTTTTAGGAGTCCTTATCTTA
TTAATAGGTCTCATAATTTTGGTACTGTTTTTCCCAGATGTTCTCGGAGACCCAGATAAT
TACACTCCTGCAAATCCACTCAACACTCCAGCACACATTAAACCAGAATGATATTT
>gi|269931820|gb|FJ881421.1| Myodes glareolus isolate 44904 cytochrome b (cytb) gene, complete cds; mitochondrial
GACAAAATCCCATTCCACCCCTATTATACAATCAAAGATTTTTTAGGAGTCCTTATCTTA
TTAATAGGTCTCATAATTTTGGTACTGTTTTTCCCAGATGTTCTCGGAGACCCAGATAAT
TACACTCCTGCAAATCCACTCAACACTCCAGCACACATTAAACCAGAATGATATTT
>gi|269931826|gb|FJ881424.1| Myodes glareolus isolate 45029 cytochrome b (cytb) gene, complete cds; mitochondrial
GACAAAATCCCATTCCACCCCTATTATACAATCAAAGATTTTTTAGGAGTCCTTATCTTA
TTAATAGGTCTCATAATTTTGGTACTGTTTTTCCCAGATGTTCTCGGAGACCCAGATAAT
TACACTCCTGCAAATCCACTCAACACTCCAGCACACATTAAACCAGAATGATATTT
>gi|269931822|gb|FJ881422.1| Myodes glareolus isolate 45081 cytochrome b (cytb) gene, complete cds; mitochondrial
GACAAAATCCCATTCCACCCCTATTATACAATCAAAGATTTTTTAGGGGTCCTTATCTTA
TTAATAGGTCTCATAATTTTGGTACTATTTTTCCCAGATGTTCTCGGAGACCCAGATAAT
TACACTCCTGCAAATCCACTCAACACTCCAGCACACATTAAACCAGAATGATATTT
>gi|269931824|gb|FJ881423.1| Myodes glareolus isolate 45282 cytochrome b (cytb) gene, complete cds; mitochondrial
GACAAAATCCCATTCCACCCCTATTATACAATCAAAGATTTTTTAGGGGTCCTTATCTTA
TTAATAGGTCTCATAATTTTGGTACTATTTTTCCCAGATGTTCTCGGAGACCCAGATAAT
TACACTCCTGCAAATCCACTCAACACTCCAGCACACATTAAACCAGAATGATATTT
>gi|269931828|gb|FJ881425.1| Myodes glareolus isolate 4720 cytochrome b (cytb) gene, complete cds; mitochondrial
GACAAAATCCCATTCCACCCTTATTATACAATCAAAGATTTTTTAGGGGTCCTTATCTTA
TTAATAGGTCTCATAATTTTGGTACTATTTTTCCCAGATGTTCTCGGAGACCCAGATAAT
TACACTCCTGCAAATCCACTCAACACTCCAGCACACATTAAACCAGAATGATATTT
>gi|269931830|gb|FJ881426.1| Myodes glareolus isolate 4739 cytochrome b (cytb) gene, complete cds; mitochondrial
GACAAAATCCCATTCCACCCCTATTATACAATCAAAGATTTTTTAGGGGTCCTTATCTTA
TTAATAGGTCTCATAATTTTGGTACTGTTTTTCCCAGATGTTCTCGGAGACCCAGATAAT
TACACTCCTGCAAATCCACTCAACACTCCAGCACACATTAAACCAGAATGATATTT
>gi|269931832|gb|FJ881427.1| Myodes glareolus isolate 4744 cytochrome b (cytb) gene, complete cds; mitochondrial
GACAAAATCCCATTCCACCCCTATTATACAATCAAAGATTTTTTAGGGGTCCTTATCTTA
TTAATAGGTCTCATAATTTTGGTACTATTTTTCCCAGATGTTCTCGGAGACCCAGATAAT
TACACTCCTGCAAATCCACTCAACACTCCAGCACACATTAAACCAGAATGATATTT
>gi|269931834|gb|FJ881428.1| Myodes glareolus isolate 4747 cytochrome b (cytb) gene, complete cds; mitochondrial
GACAAAATCCCATTCCACCCCTATTATACAATCAAAGATTTTTTAGGGGTCCTTATCTTA
TTAATAGGTCTCATAATTTTGGTACTATTTTTCCCAGATGTTCTCGGAGACCCAGATAAT
TACACTCCCGCAAATCCACTCAACACTCCAGCACACATTAAACCAGAATGATATTT
>gi|269931836|gb|FJ881429.1| Myodes glareolus isolate 4839 cytochrome b (cytb) gene, complete cds; mitochondrial
GACAAAATCCCATTCCACCCCTATTATACAATCAAAGATTTTTTAGGGGTCCTTATCTTA
TTAATAGGTCTCATAATTTTGGTACTGTTTTTCCCAGATGTTCTCGGAGACCCAGATAAT
TACACTCCTGCAAATCCACTCAACACTCCAGCACACATTAAACCAGAATGATATTT
>gi|269931838|gb|FJ881430.1| Myodes glareolus isolate 4954 cytochrome b (cytb) gene, complete cds; mitochondrial
GACAAAATCCCATTCCACCCCTATTATACAATCAAAGATTTTTTAGGGGTCCTTATCTTA
TTAATAGGTCTCATAATTTTGGTACTATTTTTCCCAGATGTTCTCGGAGACCCAGATAAT
TACACTCCTGCAAATCCACTCAACACTCCAGCACACATTAAACCAGAATGATATTT
>gi|269931920|gb|FJ881471.1| Myodes glareolus isolate 55496 cytochrome b (cytb) gene, complete cds; mitochondrial
GACAAAATCCCATTCCACCCCTATTATACAATCAAAGATTTTTTAGGGGTCCTTATCTTA
TTAATAGGTCTCATAATTTTGGTACTGTTTTTCCCAGATGTTCTCGGAGACCCAGATAAT
TACACTCCTGCAAATCCACTCAACACTCCAGCACACATTAAACCAGAATGATATTT
>gi|269931922|gb|FJ881472.1| Myodes glareolus isolate 55498 cytochrome b (cytb) gene, complete cds; mitochondrial
GACAAAATCCCATTCCACCCCTATTATACAATCAAAGATTTTTTAGGGGTCCTTATCTTA
TTAATAGGTCTCATAATTTTGGTACTGTTTTTCCCAGATGTTCTCGGAGACCCAGATAAT
TACACTCCTGCAAATCCACTCAACACTCCAGCACACATTAAACCAGAATGATATTT
>gi|269931924|gb|FJ881473.1| Myodes glareolus isolate 55503 cytochrome b (cytb) gene, complete cds; mitochondrial
GACAAAATCCCATTCCACCCCTATTATACAATCAAAGATTTTTTAGGGGTCCTTATCTTA
TTAATAGGTCTCATAATTTTGGTACTGTTTTTCCCAGATGTTCTCGGAGACCCAGATAAT
TACACTCCTGCAAATCCACTCAACACTCCAGCACACATTAAACCAGAATGATATTT
>gi|269931926|gb|FJ881474.1| Myodes glareolus isolate 5602 cytochrome b (cytb) gene, complete cds; mitochondrial
GACAAAATCCCATTCCACCCCTATTATACAATCAAAGATTTTTTAGGGGTCCTTATCTTA
TTAATAGGTCTCATAATTTTGGTACTATTTTTCCCAGATGTTCTCGGAGACCCAGATAAT
TATACTCCTGCAAATCCACTCAACACTCCAGCACACATTAAACCAGAATGATATTT
>gi|148614260|gb|EF408060.1| Myodes glareolus isolate 604/URZ53 cytochrome b (cytb) gene, partial cds; mitochondrial
GACAAAATCCCCTTCCACCCCTATTATACAATTAAAGATTTTTTAGGGGTCCTTATCTTA
TTAATAGGTCTCATAATTTTGGTACTGTTTTTCCCAGATGTTCTCGGAGACCCAGATAAT
TACACTCCTGCAAATCCACTCAACACTCCAGCACACATTAAACCAGAATGATATTT
>gi|269931940|gb|FJ881481.1| Myodes glareolus isolate 733 cytochrome b (cytb) gene, partial cds; mitochondrial
GACAAAATCCCATTCCACCCCTATTATACAATCAAAGATTTTTTAGGGGTCCTTATCTTA
TTAATAGGTCTCATAATTTTGGTACTATTTTTCCCAGATGTTCTCGGAGACCCAGATAAT
TACACTCCTGCAAATCCACTCAACACTCCAGCACACATTAAACCAGAATGATACTT
>gi|269931942|gb|FJ881482.1| Myodes glareolus isolate 735 cytochrome b (cytb) gene, partial cds; mitochondrial
GACAAAATCCCATTCCACCCCTATTATACAATCAAAGATTTTTTAGGGGTCCTTATCTTA
TTAATAGGTCTCATAATTTTGGTACTATTTTTCCCAGATGTTCTCGGAGACCCAGATAAT
TACACTCCTGCAAATCCACTCAACACTCCAGCACACATTAAACCAGAATGATATTT
>gi|269931944|gb|FJ881483.1| Myodes glareolus isolate 736 cytochrome b (cytb) gene, partial cds; mitochondrial
GACAAAATCCCATTCCACCCCTATTATACAATCAAAGATTTTTTAGGGGTCCTTATCTTA
TTAATAGGTCTCATAATTTTGGTACTATTTTTCCCAGATGTTCTCGGAGACCCAGATAAT
TACACTCCTGCAAATCCACTCAACACTCCAGCACACATTAAACCAGAATGATACTT
>gi|269931946|gb|FJ881484.1| Myodes glareolus isolate 737 cytochrome b (cytb) gene, partial cds; mitochondrial
GACAAAATCCCATTCCACCCCTATTATACAATCAAAGATTTTTTAGGGGTCCTTATCTTA
TTAATAGGTCTCATAATTTTGGTACTGTTTTTCCCAGATGTTCTCGGAGACCCAGATAAC
TACACTCCTGCAAATCCACTCAACACTCCAGCACACATTAAACCAGAATGATATTT
>gi|269931948|gb|FJ881485.1| Myodes glareolus isolate 738 cytochrome b (cytb) gene, partial cds; mitochondrial
GACAAAATCCCATTCCACCCCTATTATACAATCAAAGATTTTTTAGGGGTCCTTATCTTA
TTAATAGGTCTCATAATTTTGGTACTGTTTTTCCCAGATGTTCTCGGAGACCCAGATAAT
TACACTCCTGCAAATCCACTCAACACTCCAGCACACATTAAACCAGAATGATATTT
>gi|269931950|gb|FJ881486.1| Myodes glareolus isolate 739 cytochrome b (cytb) gene, partial cds; mitochondrial
GACAAAATCCCATTCCACCCCTATTATACAATCAAAGATTTTTTAGGGGTCCTTATCTTA
TTAATAGGTCTCATAATTTTGGTACTGTTTTTCCCAGATGTTCTCGGAGACCCAGATAAT
TACACTCCTGCAAATCCACTCAACACTCCAGCACACATTAAACCAGAATGATATTT
>gi|269931952|gb|FJ881487.1| Myodes glareolus isolate 740 cytochrome b (cytb) gene, partial cds; mitochondrial
GACAAAATCCCATTCCACCCCTATTATACAATCAAAGATTTTTTAGGAGTCCTTATCTTA
TTAATAGGTCTCATAATTTTGGTACTGTTTTTCCCAGATGTTCTCGGAGACCCAGATAAT
TACACTCCTGCAAATCCACTCAACACTCCAGCACACATTAAACCAGAATGATATTT
>gi|269931954|gb|FJ881488.1| Myodes glareolus isolate 742 cytochrome b (cytb) gene, partial cds; mitochondrial
GACAAAATCCCATTCCACCCCTATTATACAATCAAAGATTTTTTAGGGGTCCTTATCTTA
TTAATAGGTCTCATAATTTTGGTACTGTTTTTCCCAGATGTTCTCGGAGACCCAGATAAT
TACACTCCTGCAAATCCACTCAACACTCCAGCACACATTAAACCAGAATGATATTT
>gi|269931840|gb|FJ881431.1| Myodes glareolus isolate 7578 cytochrome b (cytb) gene, complete cds; mitochondrial
GACAAAATCCCATTCCACCCCTATTATACAATCAAAGATTTTTTAGGGGTCCTTATCTTA
TTAATAGGTCTCATAATTTTGGTACTATTTTTCCCAGATGTTCTCGGAGACCCAGATAAT
TACACTCCTGCAAATCCACTCAACACTCCAGCACACATTAAACCAGAATGATATTT
>gi|269931842|gb|FJ881432.1| Myodes glareolus isolate 7602 cytochrome b (cytb) gene, complete cds; mitochondrial
GACAAAATCCCATTCCACCCCTATTATACAATCAAAGATTTTTTAGGGGTCCTTATCTTA
TTAATAGGTCTCATAATTTTGGTACTATTTTTCCCAGATGTTCTCGGAGACCCAGATAAT
TACACTCCTGCAAATCCACTCAACACTCCAGCACACATTAAACCAGAATGATATTT
>gi|269931844|gb|FJ881433.1| Myodes glareolus isolate 7607 cytochrome b (cytb) gene, complete cds; mitochondrial
GACAAAATCCCATTCCACCCCTATTATACAATCAAAGATTTTTTAGGGGTCCTTATCTTA
TTAATAGGTCTCATAATTTTGGTACTATTTTTCCCAGATGTTCTCGGAGACCCAGATAAT
TACACTCCTGCAAATCCACTCAACACTCCAGCACACATTAAACCAGAATGATATTT
>gi|269931846|gb|FJ881434.1| Myodes glareolus isolate 7854 cytochrome b (cytb) gene, complete cds; mitochondrial
GACAAAATCCCATTCCACCCCTATTATACAATCAAAGATTTTTTAGGGGTCCTTATCTTA
TTAATAGGTCTCATAATTTTGGTACTATTTTTCCCAGATGTTCTCGGAGACCCAGATAAT
TACACTCCTGCAAATCCACTCAACACTCCAGCACACATTAAACCAGAATGATATTT
>gi|269931848|gb|FJ881435.1| Myodes glareolus isolate 7860 cytochrome b (cytb) gene, complete cds; mitochondrial
GACAAAATCCCATTCCACCCCTATTATACAATCAAAGATTTTTTAGGGGTCCTTATCTTA
TTAATAGGTCTCATAATTTTGGTACTATTTTTCCCAGATGTTCTCGGAGACCCAGATAAT
TACACTCCTGCAAATCCACTCAACACTCCAGCACACATTAAACCAGAATGATATTT
>gi|269931850|gb|FJ881436.1| Myodes glareolus isolate 7977 cytochrome b (cytb) gene, complete cds; mitochondrial
GACAAAATCCCATTCCACCCCTATTATACAATCAAAGATTTTTTAGGGGTCCTTATCTTA
TTAATAGGTCTCATAATTTTGGTACTATTTTTCCCAGATGTTCTCGGAGACCCAGATAAT
TACACTCCTGCAAATCCACTCAACACTCCAGCACACATTAAACCAGAATGATATTT
>gi|71148657|gb|DQ090756.1| Myodes glareolus isolate 9/04 cytochrome b gene, partial cds; mitochondrial
GACAAAATCCCATTCCACCCCTATTATACAATCAAAGATTTTTTAGGGGTCCTTATCTTA
TTAATAGGTCTCATAATTTTGGTACTATTTTTCCCAGATGTTCTCGGAGACCCAGATAAT
TACACTCCTGCAAATCCACTCAACACTCCAGCACACATTAAACCAGAATGATATTT
>gi|165882595|gb|EU232136.1| Myodes glareolus isolate A-1-64 cytochrome b gene, partial cds; mitochondrial
GACAAAATCCCATTCCACCCCTATTATACAATCAAAGATTTTTTAGGGGCCCTTATCTTA
TTAATAGGTCTCATAATTTTGGTACTGTTTTTCCCAGATGTTCTCGGAGACCCAGATAAT
TACACTCCTGCAAATCCACTCAACACTCCAGCACACATTAAACCAGAATGATATTT
>gi|165882615|gb|EU232146.1| Myodes glareolus isolate A-11-164 cytochrome b gene, partial cds; mitochondrial
GACAAAATCCCCTTTCACCCCTACTACACAATCAAAGATTTCTTAGGGGTCCTTATCTTA
TTAATAGGTCTCATAATTTTGGTATTGTTTTTCCCAGATGTTCTCGGAGACCCGGATAAT
TACACTCCTGCAAATCCACTCAACACTCCAGCACACATTAAACCAGAATGATACTT
>gi|165882617|gb|EU232147.1| Myodes glareolus isolate A-12-340 cytochrome b gene, partial cds; mitochondrial
GACAAAATCCCCTTTCACCCCTACTACACAATCAAAGATTTCTTAGGGGTCCTTATCTTA
TTAATAGGTCTCATAATTTTGGTATTGTTTTTCCCAGATGTTCTCGGAGACCCGGATAAT
TACACTCCTGCAAATCCACTCAACACTCCAGCACACATTAAACCAGAATGATACTT
>gi|165882619|gb|EU232148.1| Myodes glareolus isolate A-13-402 cytochrome b gene, partial cds; mitochondrial
GACAAAATCCCATTCCACCCCTATTATACAATCAAAGATTTTTTAGGGGTCCTTATCTTA
TTAATAGGTCTCATAATTTTGGTACTGTTTTTCCCAGATGTTCTCGGAGACCCAGATAAT
TACACTCCTGCAAATCCACTCAACACTCCAGCACACATTAAACCAGAATGATATTT
>gi|165882623|gb|EU232150.1| Myodes glareolus isolate A-15-666 cytochrome b gene, partial cds; mitochondrial
GACAAAATCCCATTCCACCCCTATTATACAATCAAAGATTTTTTAGGGGTCCTTATCTTA
TTAATAGGTCTCATAATTTTGGTACTGTTTTTCCCAGATGTTCTCGGAGACCCAGATAAT
TACACTCCTGCAAATCCACTCAACACTCCAGCACACATTAAACCAGAATGATATTT
>gi|165882625|gb|EU232151.1| Myodes glareolus isolate A-16-707 cytochrome b gene, partial cds; mitochondrial
GACAAAATCCCATTCCACCCCTATTATACAATCAAAGATTTTTTAGGGGTCCTCATCTTA
TTAATAGGTCTCATAATTTTGGTACTGTTTTTCCCAGATGTTCTCGGAGACCCAGATAAT
TACACTCCTGCAAATCCACTCAACACTCCAGCACACATTAAACCAGAATGATATTT
>gi|165882627|gb|EU232152.1| Myodes glareolus isolate A-17-708 cytochrome b gene, partial cds; mitochondrial
GACAAAATCCCATTCCACCCCTATTATACAATCAAAGATTTTTTAGGGGTCCTTATCTTA
TTAATAGGTCTCATAATTTTGGTACTGTTTTTCCCAGATGTTCTCGGAGACCCAGATAAT
TACACTCCTGCAAATCCACTCAACACTCCAGCACACATTAAACCAGAATGATATTT
>gi|165882629|gb|EU232153.1| Myodes glareolus isolate A-18-264 cytochrome b gene, partial cds; mitochondrial
GACAAAATCCCATTCCACCCCTATTATACAATCAAAGATTTTTTAGGGGTCCTTATCTTA
TTAATAGGTCTCATAATTTTGGTACTGTTTTTCCCAGATGTTCTCGGAGACCCAGATAAT
TACACTCCTGCAAATCCACTCAACACTCCAGCACACATTAAACCAGAATGGTATTT
>gi|165882631|gb|EU232154.1| Myodes glareolus isolate A-19-265 cytochrome b gene, partial cds; mitochondrial
GACAAAATCCCATTCCACCCCTATTATACAATCAAAGATTTTTTAGGGGTCCTTATCTTA
TTAATAGGTCTCATAATTTTGGTACTGTTTTTCCCAGATGTTCTCGGAGACCCAGATAAT
TACACTCCTGCAAATCCACTCAACACTCCAGCACACATTAAACCAGAATGGTATTT
>gi|165882633|gb|EU232155.1| Myodes glareolus isolate A-19-268 cytochrome b gene, partial cds; mitochondrial
GACAAAATCCCATTCCACCCCTATTATACAATCAAAGATTTTTTAGGGGTCCTTATCTTA
TTAATAGGTCTCATAATTTTGGTACTGTTTTTCCCAGATGTTCTCGGAGACCCAGATAAT
TACACTCCTGCAAATCCACTCAACACTCCAGCACACATTAAACCAGAATGGTATTT
>gi|165882597|gb|EU232137.1| Myodes glareolus isolate A-2-80 cytochrome b gene, partial cds; mitochondrial
GACAAAATCCCATTCCACCCCTATTATACAATCAAAGATTTTTTAGGGGTCCTTATCTTA
TTAATAGGTCTCATAATTTTGGTACTGTTTTTCCCAGATGTTCTCGGAGACCCAGATAAT
TACACTCCTGCAAATCCACTCAACACTCCAGCACACATTAAACCAGAATGATATTT
>gi|165882635|gb|EU232156.1| Myodes glareolus isolate A-20-835 cytochrome b gene, partial cds; mitochondrial
GACAAAATCCCCTTTCACCCCTACTACACAATCAAAGATTTCTTAGGGGCCCTTATCTTA
TTAATAGGTCTCATAATTTTGGTATTGTTTTTCCCAGATGTTCTCGGAGACCCGGATAAT
TACACTCCTGCAAATCCACTCAACACTCCAGCACACATTAAACCAGAATGATACTT
>gi|165882637|gb|EU232157.1| Myodes glareolus isolate A-20-837 cytochrome b gene, partial cds; mitochondrial
GACAAAATCCCATTCCACCCCTATTATACAATCAAAGATTTTTTAGGGGTCCTTATCTTA
TTAATAGGTCTCATAATTTTGGTACTCTTTTTCCCAGATGTTCTCGGAGACCCAGATAAT
TACACTCCTGCAAATCCACTCAACACTCCAGCACACATTAAACCAGAATGATATTT
>gi|165882639|gb|EU232158.1| Myodes glareolus isolate A-21-838 cytochrome b gene, partial cds; mitochondrial
GACAAAATCCCATTCCACCCCTATTATACAATCAAAGATTTTTTAGGGGTCCTTATCTTA
TTAATAGGTCTCATAATTTTGGTACTGTTTTTCCCAGATGTTCTCGGAGACCCAGATAAT
TACACTCCTGCAAATCCACTCAACACTCCAGCACACATTAAACCAGAATGATATTT
>gi|165882641|gb|EU232159.1| Myodes glareolus isolate A-22-839 cytochrome b gene, partial cds; mitochondrial
GACAAAATCCCATTCCACCCCTATTATACAATCAAAGATTTTTTAGGGGTCCTTATCTTA
TTAATAGGTCTCATAATTTTGGTACTGTTTTTCCCAGATGTTCTCGGAGACCCAGATAAT
TACACTCCTGCAAATCCACTCAACACTCCAGCACACATTAAACCAGAATGATATTT
>gi|165882643|gb|EU232160.1| Myodes glareolus isolate A-23-840 cytochrome b gene, partial cds; mitochondrial
GACAAAATCCCATTCCACCCCTATTATACAATCAAAGATTTTTTAGGGGTCCTTATCTTA
TTAATAGGTCTCATAATTTTGGTACTGTTTTTCCCAGATGTTCTCGGAGACCCAGATAAT
TACACTCCTGCAAATCCACTCAACACTCCAGCACACATTAAACCAGAATGATATTT
>gi|165882645|gb|EU232161.1| Myodes glareolus isolate A-24-841 cytochrome b gene, partial cds; mitochondrial
GACAAAATCCCATTCCACCCCTATTATACAATCAAAGATTTTTTAGGGGTCCTCATCTTA
TTAATAGGTCTCATAATTTTGGTACTGTTTTTCCCAGATGTTCTCGGAGACCCAGATAAT
TACACTCCTGCAAATCCACTCAACACTCCAGCACACATTAAACCAGAATGATATTT
>gi|165882647|gb|EU232162.1| Myodes glareolus isolate A-25-842 cytochrome b gene, partial cds; mitochondrial
GACAAAATCCCATTCCACCCCTATTATACAATCAAAGATTTTTTAGGGGTCCTTATCTTA
TTAATAGGTCTCATAATTTTGGTACTGTTTTTCCCAGATGTTCTCGGAGACCCAGATAAT
TACACTCCTGCAAATCCACTCAACACTCCAGCACACATTAAACCAGAATGATATTT
>gi|165882651|gb|EU232164.1| Myodes glareolus isolate A-27-845 cytochrome b gene, partial cds; mitochondrial
GACAAAATCCCATTCCACCCCTATTATACAATCAAAGATTTTTTAGGGGCCCTTATCTTA
TTAATAGGTCTCATAATTTTGGTACTGTTTTTCCCAGATGTTCTCGGAGACCCAGATAAT
TACACTCCTGCAAATCCACTCAACACTCCAGCACACATTAAACCAGAATGATATTT
>gi|165882653|gb|EU232165.1| Myodes glareolus isolate A-28-83 cytochrome b gene, partial cds; mitochondrial
GACAAAATCCCCTTTCACCCCTACTACACAATCAAAGATTTCTTAGGGGCCCTTATCTTA
TTAATAGGTCTCATAATTTTGGTATTGTTTTTCCCAGATGTTCTCGGAGACCCGGATAAT
TACACTCCTGCAAATCCACTCAACACTCCAGCACACATTAAACCAGAATGATACTT
>gi|165882655|gb|EU232166.1| Myodes glareolus isolate A-29-847 cytochrome b gene, partial cds; mitochondrial
GACAAAATCCCCTTTCACCCCTACTACACAATCAAAGATTTCTTAGGGGTCCTTATCTTA
TTAATAGGTCTCATAATTTTGGTATTGTTTTTCCCAGATGTTCTCGGAGACCCGGATAAT
TACACTCCTGCAAATCCACTCAACACTCCAGCACACATTAAACCAGAATGATACTT
>gi|165882657|gb|EU232167.1| Myodes glareolus isolate A-30-851 cytochrome b gene, partial cds; mitochondrial
GACAAAATCCCCTTTCACCCCTACTACACAATCAAAGATTTCTTAGGGGTCCTTATCTTA
TTAATAGGTCTCATAATTTTGGTATTGTTTTTCCCAGATGTTCTCGGAGACCCGGATAAT
TACACTCCTGCAAATCCACTCAACACTCCAGCACACATTAAACCAGAATGATACTT
>gi|165882659|gb|EU232168.1| Myodes glareolus isolate A-31-857 cytochrome b gene, partial cds; mitochondrial
GACAAAATCCCCTTTCACCCCTACTACACAATCAAAGATTTCTTAGGGGTCCTTATCTTA
TTAATAGGTCTCATAATTTTGGTATTGTTTTTCCCAGATGTTCTCGGAGACCCGGATAAT
TACACTCCTGCAAATCCACTCAACACTCCAGCACACATTAAACCAGAATGATACTT
>gi|165882661|gb|EU232169.1| Myodes glareolus isolate A-32-858 cytochrome b gene, partial cds; mitochondrial
GACAAAATCCCCTTTCACCCCTACTACACAATCAAAGATTTCTTAGGGGTCCTTATCTTA
TTAATAGGTCTCATAATTTTGGTATTGTTTTTCCCAGATGTTCTCGGAGACCCGGATAAT
TACACTCCTGCAAATCCACTCAACACTCCAGCACACATTAAACCAGAATGATACTT
>gi|165882663|gb|EU232170.1| Myodes glareolus isolate A-32-860 cytochrome b gene, partial cds; mitochondrial
GACAAAATCCCATTCCACCCCTATTATACAATCAAAGATTTTTTAGGGGTCCTTATCTTA
TTAATAGGTCTCATAATTTTGGTACTGTTTTTCCCAGATGTTCTCGGAGACCCAGATAAT
TACACTCCTGCAAATCCACTCAACACTCCAGCACACATTAAACCAGAATGATATTT
>gi|165882665|gb|EU232171.1| Myodes glareolus isolate A-33-863 cytochrome b gene, partial cds; mitochondrial
GACAAAATCCCCTTTCACCCCTACTACACAATCAAAGATTTCTTAGGGGTCCTTATCTTA
TTAATAGGTCTCATAATTTTGGTATTGTTTTTCCCAGATGTTCTCGGAGACCCGGATAAT
TACACTCCTGCAAATCCACTCAACACTCCAGCACACATTAAACCAGAATGATACTT
>gi|165882601|gb|EU232139.1| Myodes glareolus isolate A-4-161 cytochrome b gene, partial cds; mitochondrial
GACAAAATCCCCTTTCACCCCTACTACACAATCAAAGATTTCTTAGGGGTCCTTATCTTA
TTAATAGGTCTCATAATTTTGGTATTGTTTTTCCCAGATGTTCTCGGAGACCCGGATAAT
TACACTCCTGCAAATCCACTCAACACTCCAGCACACATTAAACCAGAATGATACTT
>gi|165882603|gb|EU232140.1| Myodes glareolus isolate A-5-175 cytochrome b gene, partial cds; mitochondrial
GACAAAATCCCATTCCACCCCTATTATACAATCAAAGATTTTTTAGGGGTCCTTATCTTA
TTAATAGGTCTCATAATTTTGGTACTGTTTTTCCCAGATGTTCTCGGAGACCCAGATAAT
TACACTCCTGCAAATCCACTCAACACTCCAGCACACATTAAACCAGAATGATATTT
>gi|165882605|gb|EU232141.1| Myodes glareolus isolate A-6-174 cytochrome b gene, partial cds; mitochondrial
GACAAAATCCCATTCCACCCCTATTATACAATCAAAGATTTTTTAGGGGTCCTTATCTTA
TTAATAGGTCTCATAATTTTGGTACTGTTTTTCCCAGATGTTCTCGGAGACCCAGATAAT
TACACTCCTGCAAATCCACTCAACACTCCAGCACACATTAAACCAGAATGATATTT
>gi|165882607|gb|EU232142.1| Myodes glareolus isolate A-7-290 cytochrome b gene, partial cds; mitochondrial
GACAAAATCCCATTCCACCCCTATTATACAATCAAAGATTTTTTAGGGGTCCTTATCTTA
TTAATAGGTCTCATAATTTTGGTACTGTTTTTCCCAGATGTTCTCGGAGACCCAGATAAT
TACACTCCTGCAAATCCACTCAACACTCCAGCACACATTAAACCAGAATGATATTT
>gi|165882611|gb|EU232144.1| Myodes glareolus isolate A-9-709 cytochrome b gene, partial cds; mitochondrial
GACAAAATCCCATTCCACCCCTATTATACAATCAAAGATTTTTTAGGGGTCCTTATCTTA
TTAATAGGTCTCATAATTTTGGTACTGTTTTTCCCAGATGTTCTCGGAGACCCAGATAAT
TACACTCCTGCAAATCCACTCAACACTCCAGCACACATTAAACCAGAATGATATTT
>gi|148614272|gb|EF408066.1| Myodes glareolus isolate AR02030211/URZ1063 cytochrome b (cytb) gene, partial cds; mitochondrial
GACAAAATCCCCTTCCACCCCTATTATACAATCAAAGATTTTTTAGGGGTCCTTATCTTA
TTAATAGGTCTCATAATTTTGGTATTGTTTTTCCCAGATGTTCTCGGAGACCCAGATAAT
TACACTCCTGCAAATCCACTCAACACTCCAGCACACATTAAACCAGAATGATATTT
>gi|158631996|gb|EU077269.1| Myodes glareolus isolate B-1-114 cytochrome b (cytb) gene, partial cds; mitochondrial
GACAAAATCCCATTCCACCCCTATTATACAATCAAAGATTTTTTAGGGGTCCTTATCTTA
TTAATAGGTCTCATAATTTTGGTACTGTTTTTCCCAGATGTTCTCGGAGACCCAGATAAT
TACACTCCTGCAAATCCACTCAACACTCCAGCACACATTAAACCAGAATGATATTT
>gi|156068786|gb|EU035707.1| Myodes glareolus isolate B-1-601 cytochrome b (cytb) gene, partial cds; mitochondrial
GACAAAATCCCATTCCACCCCTATTATACAATCAAAGATTTTTTAGGGGTCCTTATCTTA
TTAATAGGTCTCATAATTTTGGTACTGTTTTTCCCAGATGTTCTCGGAGACCCAGATAAT
TACACTCCTGCAAATCCACTCAACACTCCAGCACACATTAAACCAGAATGATATTT
>gi|156068654|gb|EU035639.1| Myodes glareolus isolate B-1-84 cytochrome b (cytb) gene, partial cds; mitochondrial
GACAAAATCCCCTTTCACCCCTACTACACAATCAAAGATTTCTTAGGGGCCCTTATCTTA
TTAATAGGTCTCATAATTTTGGTATTGTTTTTCCCAGATGTTCTCGGAGACCCGGATAAT
TACACTCCTGCAAATCCACTCAACACTCCAGCACACATTAAACCAGAATGATACTT
>gi|156068670|gb|EU035648.1| Myodes glareolus isolate B-11-67 cytochrome b (cytb) gene, partial cds; mitochondrial
GACAAAATCCCATTCCACCCCTATTATACAATCAAAGATTTTTTAGGGGTCCTTATCTTA
TTAATAGGTCTCATAATTTTGGTACTGTTTTTCCCAGATGTTCTCGGAGACCCAGATAAT
TACACTCCTGCAAATCCACTCAACACTCCAGCACACATTAAACCAGAATGATATTT
>gi|156068672|gb|EU035649.1| Myodes glareolus isolate B-12-169 cytochrome b (cytb) gene, partial cds; mitochondrial
GACAAAATCCCATTCCACCCCTATTATACAATCAAAGATTTTTTAGGGGTCCTTATCTTA
TTAATAGGTCTCATAATTTTGGTACTATTTTTCCCAGATGTTCTCGGAGACCCAGATAAT
TACACTCCTGCAAATCCACTCAACACTCCAGCACACATTAAACCAGAATGATATTT
>gi|156068674|gb|EU035650.1| Myodes glareolus isolate B-13-307 cytochrome b (cytb) gene, partial cds; mitochondrial
GACAAAATCCCATTCCACCCCTATTATACAATCAAAGATTTTTTAGGGGTCCTCATCTTA
TTAATAGGTCTCATAATTTTGGTACTGTTTTTCCCAGATGTTCTCGGAGACCCAGATAAT
TACACTCCTGCAAATCCACTCAACACTCCAGCACACATTAAACCAGAATGATATTT
>gi|156068676|gb|EU035651.1| Myodes glareolus isolate B-14-191 cytochrome b (cytb) gene, partial cds; mitochondrial
GACAAAATCCCATTCCACCCCTATTATACAATCAAAGATTTTTTAGGGGTCCTCATCTTA
TTAATAGGTCTCATAATTTTGGTACTGTTTTTCCCAGATGTTCTCGGAGACCCAGATAAT
TACACTCCTGCAAATCCACTCAACACTCCAGCACACATTAAACCAGAATGATATTT
>gi|156068678|gb|EU035652.1| Myodes glareolus isolate B-15-352 cytochrome b (cytb) gene, partial cds; mitochondrial
GACAAAATCCCATTCCACCCCTATTATACAATCAAAGATTTTTTAGGGGTCCTCATCTTA
TTAATAGGTCTCATAATTTTGGTACTGTTTTTCCCAGATGTTCTCGGAGACCCAGATAAT
TACACTCCTGCAAATCCACTCAACACTCCAGCACACATTAAACCAGAATGATATTT
>gi|156068680|gb|EU035653.1| Myodes glareolus isolate B-16-193 cytochrome b (cytb) gene, partial cds; mitochondrial
GACAAAATCCCATTCCACCCCTATTATACAATCAAAGATTTTTTAGGGGTCCTTATCTTA
TTGATAGGTCTCATAATTTTGGTACTATTTTTCCCAGATGTTCTCGGAGACCCAGATAAT
TACACTCCTGCAAATCCACTCAACACTCCAGCACACATTAAACCAGAATGATATTT
>gi|156068682|gb|EU035654.1| Myodes glareolus isolate B-17-4 cytochrome b (cytb) gene, partial cds; mitochondrial
GACAAAATCCCATTCCACCCCTATTATACAATCAAAGATTTTTTAGGGGTCCTCATCTTA
TTAATAGGTCTCATAATTTTGGTACTGTTTTTCCCAGATGTTCTCGGAGACCCAGATAAT
TACACTCCTGCAAATCCACTCAACACTCCAGCACACATTAAACCAGAATGATATTT
>gi|156068684|gb|EU035656.1| Myodes glareolus isolate B-19-198 cytochrome b (cytb) gene, partial cds; mitochondrial
GACAAAATCCCATTCCACCCCTATTATACAATCAAAGATTTTTTAGGGGTCCTCATCTTA
TTAATAGGTCTCATAATTTTGGTACTGTTTTTCCCAGATGTTCTCGGAGACCCAGATAAT
TACACTCCTGCAAATCCACTCAACACTCCAGCACACATTAAACCAGAATGATATTT
>gi|156068788|gb|EU035708.1| Myodes glareolus isolate B-2-603 cytochrome b (cytb) gene, partial cds; mitochondrial
GACAAAATCCCCTTTCACCCCTACTACACAATCAAAGATTTCTTAGGGGTCCTTATCTTA
TTAATAGGTCTCATAATTTTGGTACTGTTTTTCCCAGATGTTCTCGGAGACCCGGATAAT
TACACTCCTGCAAATCCACTCAACACTCCAGCACACATTAAACCAGAATGATATTT
>gi|156068656|gb|EU035640.1| Myodes glareolus isolate B-2-82 cytochrome b (cytb) gene, partial cds; mitochondrial
GACAAAATCCCCTTTCACCCCTACTACACAATCAAAGATTTCTTAGGGGCCCTTATCTTA
TTAATAGGTCTCATAATTTTGGTATTGTTTTTCCCAGATGTTCTCGGAGACCCGGATAAT
TACACTCCTGCAAATCCACTCAACACTCCAGCACACATTAAACCAGAATGATACTT
>gi|156068686|gb|EU035657.1| Myodes glareolus isolate B-20-303 cytochrome b (cytb) gene, partial cds; mitochondrial
GACAAAATCCCATTCCACCCCTATTATACAATCAAAGATTTTTTAGGGGTCCTTATCTTA
TTAATAGGTCTCATAATTTTGGTACTGTTTTTCCCAGATGTTCTCGGAGACCCAGATAAT
TACACTCCTGCAAATCCACTCAACACTCCAGCACACATTAAACCAGAATGATATTT
>gi|156068688|gb|EU035658.1| Myodes glareolus isolate B-21-180 cytochrome b (cytb) gene, partial cds; mitochondrial
GACAAAATCCCATTCCACCCCTATTATACAATCAAAGATTTTTTAGGGGTCCTTATCTTA
TTAATAAGTCTCATAATTTTGGTACTGTTTTTCCCAGATGTTCTCGGAGACCCAGATAAT
TACACTCCTGCAAATCCACTCAACACTCCAGCACACATTAAACCAGAATGATATTT
>gi|156068690|gb|EU035659.1| Myodes glareolus isolate B-22-70 cytochrome b (cytb) gene, partial cds; mitochondrial
GACAAAATCCCATTCCACCCCTATTATACAATCAAAGATTTTTTAGGGGTCCTTATCTTA
TTAATAGGTCTCATAATTTTGGTACTGTTTTTCCCAGATGTTCTCGGAGACCCAGATAAT
TACACTCCTGCAAATCCACTCAACACTCCAGCACACATTAAACCAGAATGATACTT
>gi|156068702|gb|EU035665.1| Myodes glareolus isolate B-28-189 cytochrome b (cytb) gene, partial cds; mitochondrial
GACAAAATCCCCTTTCACCCCTACTACACAATCAAAGATTTCTTAGGGGTCCTTATCTTA
TTAATAGGTCTCATAATTTTGGTATTGTTTTTCCCAGATGTTCTCGGAGACCCGGATAAT
TACACTCCTGCAAATCCACTCAACACTCCAGCACACATTAAACCAGAATGATACTT
>gi|156068704|gb|EU035666.1| Myodes glareolus isolate B-29-277 cytochrome b (cytb) gene, partial cds; mitochondrial
GACAAAATCCCATTCCACCCCTATTATACAATCAAAGATTTTTTAGGGGTCCTTATCTTA
TTAATAGGTCTCATAATTTTGGTACTGTTTTTCCCAGATGTTCTCGGAGACCCAGATAAT
TACACTCCTGCAAATCCACTCAACACTCCAGCACACATTAAACCAGAATGATATTT
>gi|156068790|gb|EU035709.1| Myodes glareolus isolate B-3-607 cytochrome b (cytb) gene, partial cds; mitochondrial
GACAAAATCCCATTCCACCCCTATTATACAATCAAAGATTTTTTAGGGGTCCTTATCTTA
TTAATAGGTCTCATAATTTTGGTACTGTTTTTCCCAGATGTTCTCGGAGACCCAGATAAT
TACACTCCTGCAAATCCACTCAACACTCCAGCACACATTAAACCAGAATGATATTT
>gi|156068658|gb|EU035641.1| Myodes glareolus isolate B-3-71 cytochrome b (cytb) gene, partial cds; mitochondrial
GACAAAATCCCCTTTCACCCCTACTACACAATCAAAGATTTCTTAGGGGCCCTTATCTTA
TTAATAGGTCTCATAATTTTGGTATTGTTTTTCCCAGATGTTCTCGGAGACCCGGATAAT
TACACTCCTGCAAATCCACTCAACACTCCAGCACACATTAAACCAGAATGATACTT
>gi|156068706|gb|EU035667.1| Myodes glareolus isolate B-30-296 cytochrome b (cytb) gene, partial cds; mitochondrial
GACAAAATCCCATTCCACCCCTATTATACAATCAAAGATTTTTTAGGGGTCCTTATCTTA
TTAATAGGTCTCATAATTTTGGTACTGTTTTTCCCAGATGTTCTCGGAGACCCAGATAAT
TACACTCCTGCAAATCCACTCAACACTCCAGCACACATTAAACCAGAATGATATTT
>gi|156068708|gb|EU035668.1| Myodes glareolus isolate B-31-425 cytochrome b (cytb) gene, partial cds; mitochondrial
GACAAAATCCCATTCCACCCCTATTATACAATCAAAGATTTTTTAGGGGTCCTCATCTTA
TTAATAGGTCTCATAATTTTGGTACTGTTTTTCCCAGATGTTCTCGGAGACCCAGATAAT
TACACTCCTGCAAATCCACTCAACACTCCAGCACACATTAAACCAGAATGATATTT
>gi|156068710|gb|EU035669.1| Myodes glareolus isolate B-32-206 cytochrome b (cytb) gene, partial cds; mitochondrial
GACAAAATCCCATTCCACCCCTATTATACAATCAAAGATTTTTTAGGGGTCCTCATCTTA
TTAATAGGTCTCATAATTTTGGTACTGTTTTTCCCAGATGTTCTCGGAGACCCAGATAAT
TACACTCCTGCAAATCCACTCAACACTCCAGCACACATTAAACCAGAATGATATTT
>gi|156068712|gb|EU035670.1| Myodes glareolus isolate B-33-73 cytochrome b (cytb) gene, partial cds; mitochondrial
GACAAAATCCCATTCCACCCCTATTATACAATCAAAGATTTTTTAGGGGTCCTTATCTTA
TTAATAGGTCTCATAATTTTGGTACTGTTTTTCCCAGATGTTCTCGGAGACCCAGATAAT
TACACTCCTGCAAATCCACTCAACACTCCAGCACACATTAAACCAGAATGATACTT
>gi|156068714|gb|EU035671.1| Myodes glareolus isolate B-34-116 cytochrome b (cytb) gene, partial cds; mitochondrial
GACAAAATCCCATTCCACCCCTATTATACAATCAAAGATTTTTTAGGGGTCCTTATCTTA
TTAATAGGTCTCATAATTTTGGTACTGTTTTTCCCAGATGTTCTCGGAGACCCAGATAAT
TACACTCCTGCAAATCCACTCAACACTCCAGCACACATTAAACCAGAATGATACTT
>gi|156068716|gb|EU035672.1| Myodes glareolus isolate B-35-118 cytochrome b (cytb) gene, partial cds; mitochondrial
GACAAAATCCCATTCCACCCCTATTATACAATCAAAGATTTTTTAGGGGTCCTTATCTTA
TTAATAGGTCTCATAATTTTGGTACTGTTTTTCCCAGATGTTCTCGGAGACCCAGATAAT
TACACTCCTGCAAATCCACTCAACACTCCAGCACACATTAAACCAGAATGATATTT
>gi|156068718|gb|EU035673.1| Myodes glareolus isolate B-36-124 cytochrome b (cytb) gene, partial cds; mitochondrial
GACAAAATCCCATTCCACCCCTATTATACAATCAAAGATTTTTTAGGGGTCCTTATCTTA
TTAATAGGTCTCATAATTTTGGTACTGTTTTTCCCAGATGTTCTCGGAGACCCAGATAAT
TACACTCCTGCAAATCCACTCAACACTCCAGCACACATTAAACCAGAATGATACTT
>gi|156068720|gb|EU035674.1| Myodes glareolus isolate B-37-125 cytochrome b (cytb) gene, partial cds; mitochondrial
GACAAAATCCCATTCCACCCCTATTATACAATCAAAGATTTTTTAGGGGTCCTTATCTTA
TTAATAGGTCTCATAATTTTGGTACTGTTTTTCCCAGATGTTCTCGGAGACCCAGATAAT
TACACTCCTGCAAATCCACTCAACACTCCAGCACACATTAAACCAGAATGATATTT
>gi|156068722|gb|EU035675.1| Myodes glareolus isolate B-38-131 cytochrome b (cytb) gene, partial cds; mitochondrial
GACAAAATCCCATTCCACCCCTATTATACAATCAAAGATTTTTTAGGGGTCCTTATCTTA
TTAATAGGTCTCATAATTTTGGTACTGTTTTTCCCAGATGTTCTCGGAGACCCAGATAAT
TACACTCCTGCAAATCCACTCAACACTCCAGCACACATTAAACCAGAATGATACTT
>gi|156068660|gb|EU035642.1| Myodes glareolus isolate B-4-228 cytochrome b (cytb) gene, partial cds; mitochondrial
GACAAAATCCCCTTTCACCCCTACTACACAATCAAAGATTTCTTAGGGGCCCTTATCTTA
TTAATAGGTCTCATAATTTTGGTATTGTTTTTCCCAGATGTTCTCGGAGACCCGGATAAT
TACACTCCTGCAAATCCACTCAACACTCCAGCACACATTAAACCAGAATGATACTT
>gi|156068792|gb|EU035710.1| Myodes glareolus isolate B-4-616 cytochrome b (cytb) gene, partial cds; mitochondrial
GACAAAATCCCATTCCACCCCTATTATACAATCAAAGATTTTTTAGGGGCCCTTATCTTA
TTAATAGGTCTCATAATTTTGGTACTGTTTTTCCCAGATGTTCTCGGAGACCCAGATAAT
TACACTCCTGCAAATCCACTCAACACTCCAGCACACATTAAACCAGAATGATATTT
>gi|156068732|gb|EU035680.1| Myodes glareolus isolate B-43-336 cytochrome b (cytb) gene, partial cds; mitochondrial
GACAAAATCCCCTTTCACCCCTACTACACAATCAAAGATTTCTTAGGGGTCCTTATCTTA
TTAATAGGTCTCATAATTTTGGTATTGTTTTTCCCAGATGTTCTCGGAGACCCGGATAAT
TACACTCCTGCAAATCCACTCAACACTCCAGCACACATTAAACCAGAATGATACTT
>gi|156068734|gb|EU035681.1| Myodes glareolus isolate B-44-152 cytochrome b (cytb) gene, partial cds; mitochondrial
GACAAAATCCCCTTTCACCCCTACTACACAATCAAAGATTTCTTAGGGGCCCTTATCTTA
TTAATAGGTCTCATAATTTTGGTATTGTTTTTCCCAGATGTTCTCGGAGACCCGGATAAT
TACACTCCTGCAAATCCACTCAACACTCCAGCACACATTAAACCAGAATGATACTT
>gi|156068736|gb|EU035682.1| Myodes glareolus isolate B-45-155 cytochrome b (cytb) gene, partial cds; mitochondrial
GACAAAATCCCCTTTCACCCCTACTACACAATCAAAGATTTCTTAGGGGCCCTTATCTTA
TTAATAGGTCTCATAATTTTGGTATTGTTTTTCCCAGATGTTCTCGGAGACCCGGATAAT
TACACTCCTGCAAATCCACTCAACACTCCAGCACACATTAAACCAGAATGATACTT
>gi|156068738|gb|EU035683.1| Myodes glareolus isolate B-46-200 cytochrome b (cytb) gene, partial cds; mitochondrial
GACAAAATCCCATTCCACCCCTATTATACAATCAAAGATTTTTTAGGGGCCCTTATCTTA
TTAACAGGTCTCATAATTTTGGTACTGTTTTTCCCAGATGTTCTCGGAGACCCAGATAAT
TACACTCCTGCAAATCCACTCAACACTCCAGCACACATTAAACCAGAATGATATTT
>gi|156068740|gb|EU035684.1| Myodes glareolus isolate B-47-300 cytochrome b (cytb) gene, partial cds; mitochondrial
GACAAAATCCCCTTTCACCCCTACTACACAATCAAAGATTTCTTAGGGGTCCTTATCTTA
TTAATAGGTCTCATAATTTTGGTATTGTTTTTCCCAGATGTTCTCGGAGACCCGGATAAT
TACACTCCTGCAAATCCACTCAACACTCCAGCACACATTAAACCAGAATGATACTT
>gi|156068742|gb|EU035685.1| Myodes glareolus isolate B-48-333 cytochrome b (cytb) gene, partial cds; mitochondrial
GACAAAATCCCCTTTCACCCCTACTACACAATCAAAGATTTCTTAGGGGTCCTTATCTTA
TTAATAGGTCTCATAATTTTGGTATTGTTTTTCCCAGATGTTCTCGGAGACCCGGATAAT
TACACTCCTGCAAATCCACTCAACACTCCAGCACACATTAAACCAGAATGATACTT
>gi|156068744|gb|EU035686.1| Myodes glareolus isolate B-49-411 cytochrome b (cytb) gene, partial cds; mitochondrial
GACAAAATCCCATTCCACCCCTATTATACAATCAAAGATTTTTTAGGGGTCCTCATCTTA
TTAATAGGTCTCATAATTTTGGTACTGTTTTTCCCAGATGTTCTCGGAGACCCAGATAAT
TACACTCCTGCAAATCCACTCAACACTCCAGCACACATTAAACCAGAATGATATTT
>gi|156068662|gb|EU035643.1| Myodes glareolus isolate B-5-251 cytochrome b (cytb) gene, partial cds; mitochondrial
GACAAAATCCCCTTTCACCCCTACTACACAATCAAAGATTTCTTAGGGGCCCTTATCTTA
TTAATAGGTCTCATAATTTTGGTATTGTTTTTCCCAGATGTTCTCGGAGACCCGGATAAT
TACACTCCTGCAAATCCACTCAACACTCCAGCACACATTAAACCAGAATGATACTT
>gi|156068746|gb|EU035687.1| Myodes glareolus isolate B-50-416 cytochrome b (cytb) gene, partial cds; mitochondrial
GACAAAATCCCATTCCACCCCTATTATACAATCAAAGATTTTTTAGGGGTCCTCATCTTA
TTAATAGGTCTCATAATTTTGGTACTGTTTTTCCCAGATGTTCTCGGAGACCCAGATAAT
TACACTCCTGCAAATCCACTCAACACTCCAGCACACATTAAACCAGAATGATATTT
>gi|156068748|gb|EU035688.1| Myodes glareolus isolate B-51-456 cytochrome b (cytb) gene, partial cds; mitochondrial
GACAAAATCCCATTCCACCCCTATTATACAATCAAAGATTTTTTAGGGGTCCTCATCTTA
TTAATAGGTCTCATAATTTTGGTACTGTTTTTCCCAGATGTTCTCGGAGACCCAGATAAT
TACACTCCTGCAAATCCACTCAACACTCCAGCACACATTAAACCAGAATGATATTT
>gi|156068750|gb|EU035689.1| Myodes glareolus isolate B-52-331 cytochrome b (cytb) gene, partial cds; mitochondrial
GACAAAATCCCATTCCACCCCTATTATACAATCAAAGATTTTTTAGGGGTCCTTATCTTA
TTAATAGGTCTCATAATTTTGGTACTGTTTTTCCCAGATGTTCTCGGAGACCCAGATAAT
TACACTCCTGCAAATCCACTCAACACTCCAGCACACATTAAACCAGAATGATATTT
>gi|156068752|gb|EU035690.1| Myodes glareolus isolate B-53-428 cytochrome b (cytb) gene, partial cds; mitochondrial
GACAAAATCCCATTCCACCCCTATTATACAATCAAAGATTTTTTAGGGGTCCTTATCTTA
TTAATAGGTCTCATAATTTTGGTACTATTTTTCCCAGATGTTCTCGGAGACCCAGATAAT
TACACTCCTGCAAATCCACTCAACACTCCAGCACACATTAAACCAGAATGATATTT
>gi|156068754|gb|EU035691.1| Myodes glareolus isolate B-54-62 cytochrome b (cytb) gene, partial cds; mitochondrial
GACAAAATCCCATTCCACCCCTATTATACAATCAAAGATTTTTTAGGGGTCCTTATCTTA
TTAATAGGTCTCATAATTTTGGTACTGTTTTTCCCAGATGTTCTCGGAGACCCAGATAAT
TACACTCCTGCAAATCCACTCAACACTCCAGCACACATTAAACCAGAATGATATTT
>gi|156068756|gb|EU035692.1| Myodes glareolus isolate B-55-171 cytochrome b (cytb) gene, partial cds; mitochondrial
GACAAAATCCCCTTTCACCCCTACTACACAATCAAAGATTTCTTAGGGGTCCTTATCTTA
TTAATAGGTCTCATAATTTTGGTATTGTTTTTCCCAGATGTTCTCGGAGACCCGGATAAT
TACACTCCTGCAAATCCACTCAACACTCCAGCACACATTAAACCAGAATGATACTT
>gi|156068758|gb|EU035693.1| Myodes glareolus isolate B-56-460 cytochrome b (cytb) gene, partial cds; mitochondrial
GACAAAATCCCCTTTCACCCCTACTACACAATCAAAGATTTCTTAGGGGCCCTTATCTTA
TTAATAGGTCTCATAATTTTGGTATTGTTTTTCCCAGATGTTCTCGGAGACCCGGATAAT
TACACTCCTGCAAATCCACTCAACACTCCAGCACACATTAAACCAGAATGATACTT
>gi|156068664|gb|EU035644.1| Myodes glareolus isolate B-6-255 cytochrome b (cytb) gene, partial cds; mitochondrial
GACAAAATCCCCTTTCACCCCTACTACACAATCAAAGATTTCTTAGGGGCCCTTATCTTA
TTAATAGGTCTCATAATTTTGGTATTGTTTTTCCCAGATGTTCTCGGAGACCCGGATAAT
TACACTCCTGCAAATCCACTCAACACTCCAGCACACATTAAACCAGAATGATACTT
>gi|156068766|gb|EU035697.1| Myodes glareolus isolate B-60-138 cytochrome b (cytb) gene, partial cds; mitochondrial
GACAAAATCCCCTTTCACCCCTACTACACAATCAAAGATTTCTTAGGGGTCCTTATCTTA
TTAATAGGTCTCATAATTTTGGTATTGTTTTTCCCAGATGTTCTCGGAGACCCGGATAAT
TACACTCCTGCAAATCCACTCAACACTCCAGCACACATTAAACCAGAATGATACTT
>gi|156068770|gb|EU035699.1| Myodes glareolus isolate B-62-146 cytochrome b (cytb) gene, partial cds; mitochondrial
GACAAAATCCCATTCCACCCCTATTATACAATCAAAGATTTTTTAGGGGTCCTTATCTTA
TTAATAGGTCTCATAATTTTGGTACTGTTTTTCCCAGATGTTCTCGGAGACCCAGATAAT
TACACTCCTGCAAATCCACTCAACACTCCAGCACACATTAAACCAGAATGATATTT
>gi|156068772|gb|EU035700.1| Myodes glareolus isolate B-63-130 cytochrome b (cytb) gene, partial cds; mitochondrial
GACAAAATCCCATTCCACCCCTATTATACAATCAAAGATTTTTTAGGGGTCCTTATCTTA
TTAATAGGTCTCATAATTTTGGTACTGTTTTTCCCAGATGTTCTCGGAGACCCAGATAAT
TACACTCCTGCAAATCCACTCAACACTCCAGCACACATTAAACCAGAATGATACTT
>gi|156068774|gb|EU035701.1| Myodes glareolus isolate B-64-122 cytochrome b (cytb) gene, partial cds; mitochondrial
GACAAAATCCCATTCCACCCCTATTATACAATCAAAGATTTTTTAGGGGTCCTTATCTTA
TTAATAGGTCTCATAATTTTGGTACTGTTTTTCCCAGATGTTCTCGGAGACCCAGATAAT
TACACTCCTGCAAATCCACTCAACACTCCAGCACACATTAAACCAGAATGATATTT
>gi|156068776|gb|EU035702.1| Myodes glareolus isolate B-65-120 cytochrome b (cytb) gene, partial cds; mitochondrial
GACAAAATCCCATTCCACCCCTATTATACAATCAAAGATTTTTTAGGGGTCCTTATCTTA
TTAATAGGTCTCATAATTTTGGTACTGTTTTTCCCAGATGTTCTCGGAGACCCAGATAAT
TACACTCCTGCAAATCCACTCAACACTCCAGCACACATTAAACCAGAATGATACTT
>gi|156068778|gb|EU035703.1| Myodes glareolus isolate B-66-457 cytochrome b (cytb) gene, partial cds; mitochondrial
GACAAAATCCCATTCCACCCCTATTATACAATCAAAGATTTTTTAGGGGTCCTCATCTTA
TTAATAGGTCTCATAATTTTGGTACTGTTTTTCCCAGATGTTCTCGGAGACCCAGATAAT
TACACTCCTGCAAATCCACTCAACACTCCAGCACACATTAAACCAGAATGATATTT
>gi|156068780|gb|EU035704.1| Myodes glareolus isolate B-67-458 cytochrome b (cytb) gene, partial cds; mitochondrial
GACAAAATCCCATTCCACCCCTATTATACAATCAAAGATTTTTTAGGGGTCCTCATCTTA
TTAATAGGTCTCATAATTTTGGTACTGTTTTTCCCAGATCTTCTCGGAGACCCAGATAAT
TACACTCCTGCAAATCCACTCAACACTCCAGCACACATTAAACCAGAATGATATTT
>gi|156068782|gb|EU035705.1| Myodes glareolus isolate B-68-126 cytochrome b (cytb) gene, partial cds; mitochondrial
GACAAAATCCCATTCCACCCCTATTATACAATCAAAGATTTTTTAGGGGTCCTTATCTTA
TTAATAGGTCTCATAATTTTGGTACTGTTTTTCCCAGATGTTCTCGGAGACCCAGATAAT
TACACTCCTGCAAATCCACTCAACACTCCAGCACACATTAAACCAGAATGATATTT
>gi|156068784|gb|EU035706.1| Myodes glareolus isolate B-69-153 cytochrome b (cytb) gene, partial cds; mitochondrial
GACAAAATCCCCTTTCACCCCTACTACACAATCAAAGATTTCTTAGGGGCCCTTATCTTA
TTAATAGGTCTCATAATTTTGGTATTGTTTTTCCCAGATGTTCTCGGAGACCCGGATAAT
TACACTCCTGCAAATCCACTCAACACTCCAGCACACATTAAACCAGAATGATACTT
>gi|156068666|gb|EU035645.1| Myodes glareolus isolate B-7-256 cytochrome b (cytb) gene, partial cds; mitochondrial
GACAAAATCCCCTTTCACCCCTACTACACAATCAAAGATTTCTTAGGGGCCCTTATCTTA
TTAATAGGTCTCATAATTTTGGTATTGTTTTTCCCAGATGTTCTCGGAGACCCGGATAAT
TACACTCCTGCAAATCCACTCAACACTCCAGCACACATTAAACCAGAATGATACTT
>gi|156068668|gb|EU035646.1| Myodes glareolus isolate B-8-221 cytochrome b (cytb) gene, partial cds; mitochondrial
GACAAAATCCCCTTTCACCCCTACTACACAATCAAAGATTTCTTAGGGGCCCTTATCTTA
TTAATAGGTCTCATAATTTTGGTATTGTTTTTCCCAGATGTTCTCGGAGACCCGGATAAT
TACACTCCTGCAAATCCACTCAACACTCCAGCACACATTAAACCAGAATGATACTT
>gi|289429080|gb|GQ339501.1| Myodes glareolus isolate Bergsjobo-25 cytochrome b (cytb) gene, partial cds; mitochondrial
GACAAAATCCCATTCCACCCCTATTATACAATCAAAGATTTTTTAGGGGTCCTTATCTTA
TTAATAGGTCTCATAATTTTGGTACTATTTTTCCCAGATGTTCTCGGAGACCCAGATAAT
TACACTCCTGCAAATCCACTCAACACTCCAGCACACATTAAACCAGAATGATATTT
>gi|187968912|gb|EU523549.1| Myodes glareolus isolate C-1-945 cytochrome b gene, partial cds; mitochondrial
GACAAAATCCCATTCCACCCCTATTATACAATCAAAGATTTTTTAGGGGTCCTTATCTTA
TTAATAGGTCTCATAATTTTGGTACTGTTTTTCCCAGATGTTCTCGGAGACCCAGATAAT
TACACTCCTGCAAATCCACTCAACACTCCAGCACACATTAAACCAGAATGATATTT
>gi|187968914|gb|EU523550.1| Myodes glareolus isolate C-2-927 cytochrome b gene, partial cds; mitochondrial
GACAAAATCCCATTCCACCCCTATTATACAATCAAAGATTTTTTAGGGGTCCTTATCTTA
TTAATAGGTCTCATAATTTTGGTACTGTTTTTCCCAGATGTTCTCGGAGACCCAGATAAT
TACACTCCTGCAAATCCACTCAACACTCCAGCACACATTAAACCAGAATGATATTT
>gi|187968916|gb|EU523551.1| Myodes glareolus isolate C-3-923 cytochrome b gene, partial cds; mitochondrial
GACAAAATCCCATTCCACCCCTATTATACAATCAAAGATTTTTTAGGGGTCCTTATCTTA
TTAATAGGTCTCATAATTTTGGTACTGTTTTTCCCAGATGTTCTCGGAGACCCAGATAAT
TACACTCCTGCAAATCCACTCAACACTCCAGCACACATTAAACCAGAATGATATTT
>gi|187968918|gb|EU523552.1| Myodes glareolus isolate C-4-1025 cytochrome b gene, partial cds; mitochondrial
GACAAAATCCCATTCCACCCCTATTATACAATCAAAGATTTTTTAGGGGTCCTTATCTTA
TTAATAGGTCTCATAATTTTGGTACTGTTTTTCCCAGATGTTCTCGGAGACCCAGATAAT
TACACTCCTGCAAATCCACTCAACACTCCAGCACACATTAAACCAGAATGATATTT
>gi|187968920|gb|EU523553.1| Myodes glareolus isolate C-5-1026 cytochrome b gene, partial cds; mitochondrial
GACAAAATCCCATTCCACCCCTATTATACAATCAAAGATTTTTTAGGGGTCCTTATCTTA
TTAATAGGTCTCATAATTTTGGTACTGTTTTTCCCAGATGTTCTCGGAGACCCAGATAAT
TACACTCCTGCAAATCCACTCAACACTCCAGCACACATTAAACCAGAATGATATTT
>gi|289429078|gb|GQ339500.1| Myodes glareolus isolate Faboviken-26 cytochrome b (cytb) gene, partial cds; mitochondrial
GACAAAATCCCCTTTCACCCCTACTACACAATCAAAGATTTCTTAGGAGTCCTTATCTTA
TTAATAGGTCTCATAATTTTGGTATTGTTTTTCCCAGATATTCTCGGAGACCCGGATAAT
TACACTCCTGCAAATCCACTCAACACTCCAGCACACATTAAACCAGAATGATACTT
>gi|289429072|gb|GQ339497.1| Myodes glareolus isolate Jockfall-12 cytochrome b (cytb) gene, partial cds; mitochondrial
GACAAAATCCCCTTTCACCCCTACTACACAATCAAAGATTTCTTAGGAGTCCTTATCTTA
TTAATAGGTCTCATAATTTTGGTATTGTTTTTCCCAGATGTTCTCGGAGACCCGGATAAT
TACACTCCTGCAAATCCACTCAACACTCCAGCACACATTAAACCAGAATGATACTT
>gi|289429076|gb|GQ339499.1| Myodes glareolus isolate Kalvudden-22 cytochrome b (cytb) gene, partial cds; mitochondrial
GACAAAATCCCCTTTCACCCCTACTACACAATCAAAGATTTCTTAGGAGTCCTTATCTTA
TTAATAGGTCTCATAATTTTGGTATTGTTTTTCCCAGATGTTCTCGGAGACCCGGATAAT
TACACTCCTGCAAATCCACTCAACACTCCAGCACACATTAAACCAGAATGATACTT
>gi|289429070|gb|GQ339496.1| Myodes glareolus isolate Kiviniemi-3 cytochrome b (cytb) gene, partial cds; mitochondrial
GACAAAATCCCCTTTCACCCCTACTACACAATCAAAGATTTCTTAGGAGTCCTTATCTTA
TTAATAGGTCTCATAATTTTGGTATTGTTTTTCCCAGATGTTCTCGGAGACCCGGATAAT
TACACTCCTGCAAATCCACTCAACACTCCAGCACACATTAAACCAGAATGATACTT
>gi|289429082|gb|GQ339502.1| Myodes glareolus isolate Mangelbo-1 cytochrome b (cytb) gene, partial cds; mitochondrial
GACAAAATCCCATTCCACCCCTATTATACAATCAAAGATTTTTTAGGGGTCCTTATCTTA
TTAATAGGTCTCATAATTTTGGTACTATTTTTCCCAGATGTTCTCGGAGACCCAGATAAT
TACACTCCTGCAAATCCACTCAACACTCCAGCACACATTAAACCAGAATGATATTT
>gi|289429074|gb|GQ339498.1| Myodes glareolus isolate Moskosel-17 cytochrome b (cytb) gene, partial cds; mitochondrial
GACAAAATCCCCTTCCACCCCTACTACACAATCAAAGATTTCTTAGGAGTCCTTATCTTA
TTAATAGGTCTCATAATTTTGGTATTGTTTTTCCCAGATATTCTCGGAGACCCGGATAAT
TACACTCCTGCAAATCCACTCAACACTCCAGCACACATTAAACCAGAATGATACTT
>gi|289429084|gb|GQ339503.1| Myodes glareolus isolate Munga-16 cytochrome b (cytb) gene, partial cds; mitochondrial
GACAAAATCCCATTCCACCCCTATTATACAATCAAAGATTTTTTAGGGGTCCTTATCTTA
TTAATAGGTCTCATAATTTTGGTACTATTTTTCCCAGATGTTCTCGGAGACCCAGATAAT
TACACTCCTGCAAATCCACTCAACACTCCAGCACACATTAAACCAGAATGATATTT
>gi|148614276|gb|EF408068.1| Myodes glareolus isolate RN0607XB02/URZ2061 cytochrome b (cytb) gene, partial cds; mitochondrial
GACAAAATCCCCTTCCACCCCTATTATACAATTAAAGATTTTTTAGGAGTCCTTATCTTA
TTAATAGGTCTCATAATTTTGGTACTGTTTTTCCCAGATGTTCTCGGAGACCCAGATAAT
TACACTCCTGCAAATCCACTCAACACTCCAGCACACATTAAACCAGAATGATATTT
>gi|148614262|gb|EF408061.1| Myodes glareolus isolate T-3063/URZ79 cytochrome b (cytb) gene, partial cds; mitochondrial
GACAAAATCCCCTTCCACCCCTATTATACAATTAAAGATTTTTTAGGGGTCCTTATCTTA
TTAATAGGTCTCATAATTTTGGTACTGTTTTTCCCAGATGTTCTCGGAGACCCAGATAAT
TACACTCCTGCAAATCCACTCAACACTCCAGCACACATTAAACCAGAATGATATTT
>gi|257481246|gb|FJ640950.1| Myodes glareolus isolate UK1025 cytochrome b (cytb) gene, partial cds; mitochondrial
GACAAAATCCCATTCCACCCCTATTATACAATCAAAGATTTTTTAGGAGTCCTTATCTTA
TTAATAGGTCTCATAATTTTGGTACTGTTTTTCCCAGATGTTCTCGGAGACCCAGATAAT
TACACTCCTGCAAATCCACTCAACACTCCAGCACACATTAAACCAGAATGATATTT
>gi|257481248|gb|FJ640951.1| Myodes glareolus isolate UK1476 cytochrome b (cytb) gene, partial cds; mitochondrial
GACAAAATCCCATTCCACCCCTATTATACAATCAAAGATTTTTTAGGGGTCCTTATCTTA
TTAATAGGTCTCATAATTTTGGTACTGTTTTTCCCAGATGTTCTCGGAGACCCAGATAAT
TACACTCCTGCAAATCCACTCAACACTCCAGCACACATTAAACCAGAATGATATTT
>gi|257481076|gb|FJ640865.1| Myodes glareolus isolate UK430 cytochrome b (cytb) gene, partial cds; mitochondrial
GACAAAATCCCATTCCACCCCTATTATACAATCAAAGATTTTTTAGGAGTCCTTATCTTA
TTAATAGGTCTCATAATTTTGGTACTGTTTTTCCCAGATGTTCTCGGAGACCCAGATAAT
TACACTCCTGCAAATCCACTCAACACTCCAGCACACATTAAACCAGAATGATATTT
>gi|257481078|gb|FJ640866.1| Myodes glareolus isolate UK434 cytochrome b (cytb) gene, partial cds; mitochondrial
GACAAAATCCCATTCCACCCCTATTATACAATCAAAGATTTTTTAGGAGTCCTTATCTTA
TTAATAGGTCTCATAATTTTGGTACTGTTTTTCCCAGATGTCCTCGGAGACCCAGATAAT
TACACTCCTGCAAATCCACTCAACACTCCAGCACACATTAAACCAGAATGATATTT
>gi|257481080|gb|FJ640867.1| Myodes glareolus isolate UK436 cytochrome b (cytb) gene, partial cds; mitochondrial
GACAAAATCCCATTCCACCCCTACTATACAATCAAAGATTTTTTAGGAGTCCTTATCTTA
TTAATAGGTCTCATAATTTTGGTACTGTTTTTCCCAGATGTTCTCGGAGACCCAGACAAT
TACACTCCTGCAAATCCACTCAACACTCCAGCACACATTAAACCAGAATGATATTT
>gi|257481082|gb|FJ640868.1| Myodes glareolus isolate UK437 cytochrome b (cytb) gene, partial cds; mitochondrial
GACAAAATCCCATTCCACCCCTATTATACAATCAAAGATTTTTTAGGAGTCCTTATCTTA
TTAATAGGTCTCATAATTTTGGTACTGTTTTTCCCAGATGTTCTCGGAGACCCAGATAAT
TACACTCCTGCAAATCCACTCAACACTCCAGCACACATTAAACCAGAATGATATTT
>gi|257481084|gb|FJ640869.1| Myodes glareolus isolate UK441 cytochrome b (cytb) gene, partial cds; mitochondrial
GACAAAATCCCATTCCACCCCTATTATACAATCAAAGATTTTTTAGGGGTCCTTATCTTA
TTAATAGGTCTCATAATTTTGGTACTATTTTTCCCAGATGTTCTCGGAGACCCAGATAAT
TACACTCCTGCAAATCCACTCAACACTCCAGCACACATTAAACCAGAATGATATTT
>gi|257481086|gb|FJ640870.1| Myodes glareolus isolate UK446 cytochrome b (cytb) gene, partial cds; mitochondrial
GACAAAATCCCATTCCACCCCTATTATACAATCAAAGATTTTTTAGGGGTCCTTATCTTA
TTAATAGGTCTCATAATTTTGGTACTATTTTTCCCAGATGTTCTCGGAGACCCAGATAAT
TACACTCCTGCAAATCCACTCAACACTCCAGCACACATTAAACCAGAATGATATTT
>gi|257481088|gb|FJ640871.1| Myodes glareolus isolate UK761 cytochrome b (cytb) gene, partial cds; mitochondrial
GACAAAATCCCATTCCACCCCTATTATACAATCAAAGATTTTTTAGGAGTCCTTATCTTA
TTAATAGGTCTCATAATTTTGGTACTGTTTTTCCCAGATGTTCTCGGAGACCCAGATAAT
TACACTCCTGCAAATCCACTCAACACTCCAGCACACATTAAACCAGAATGATATTT
>gi|257481090|gb|FJ640872.1| Myodes glareolus isolate UK763 cytochrome b (cytb) gene, partial cds; mitochondrial
GACAAAATCCCATTCCACCCCTATTATACAATCAAAGATTTTTTAGGAGTCCTTATCTTA
TTAATAGGTCTCATAATTTTGGTACTGTTTTTCCCAGATGTTCTCGGAGACCCAGATAAT
TACACTCCTGCAAATCCACTCAACACTCCAGCACACATTAAACCAGAATGATATTT
>gi|257481092|gb|FJ640873.1| Myodes glareolus isolate UK768 cytochrome b (cytb) gene, partial cds; mitochondrial
GACAAAATCCCATTCCACCCCTATTATACAATCAAAGATTTTTTAGGAGTCCTTATCTTA
TTAATAGGTCTCATAATTTTGGTACTGTTTTTCCCAGATGTTCTCGGAGACCCAGATAAT
[truncated: 99,881 more chars]
